# Supplementary material for: The invasion phenotypes of glioblastoma depend on plastic and reprogrammable cell states
Source: Nat Commun. 2025 Jul 19;16:6662. doi: 10.1038/s41467-025-61999-1 (PMC12276355; doi:10.1038/s41467-025-61999-1)
Supplement: Supplementary file 3 — Supplementary Dataset 1 [file 41467_2025_61999_MOESM3_ESM.xlsx]

## Sheet: mouse_phenotype_evaluation
Mouse index	Cell culture	Bulk formation	Abnormal blood vessels	Leptoeningeal spread	Diffuse infiltration	Perivascular invasion	White matter invasion	Subpial invasion	Perineural invasion	Mouse survival
SSF2_3013 #15	U3013MG	1	1	1	0	1	1	0	0	91
SSF2_3013 #2	U3013MG	1	0	1	0	1	0	0	0	57
SSF2_3013 #3	U3013MG	1	1	1	0	1	1	1	0	71
SSF2_3013 #4	U3013MG	1	0	0	0	1	1	1	0	70
SSF2_3013 #5	U3013MG	1	0	1	0	1	1	0	0	85
SSF2_3013 #6	U3013MG	1	0	1	0	1	0	0	0	71
SSF2_3013 #9	U3013MG	1	0	1	0	1	1	0	0	70
SSF2_3013 #11	U3013MG	1	0	1	0	1	1	0	0	70
SSF2_3013 #12	U3013MG	1	0	1	0	1	1	0	0	87
SSF2_3013 #13	U3013MG	0	0	1	0	1	0	0	0	100
SSF2_3013 #14	U3013MG	0	0	1	0	1	0	0	0	84
SSF2_3031 #5	U3031MG	0	0	1	0	0	1	0	0	106
SSF2_3031 #6	U3031MG	1	0	0	0	0	0	0	0	106
SSF2_3031 #7	U3031MG	0	0	1	0	0	1	0	0	124
SSF2_3031 #8	U3031MG	1	0	1	1	0	1	0	1	124
SSF2_3054R1 #4	U3054MG	1	1	1	0	1	0	0	0	105
SSF2_3054R1 #5	U3054MG	1	0	1	0	1	0	0	0	128
SSF2_3054R1 #8	U3054MG	1	1	1	0	1	0	0	0	134
SSF2_3054R1 #9	U3054MG	1	0	1	0	1	0	0	0	134
SSF2_3054R1 #10	U3054MG	0	0	1	0	1	0	0	0	105
SSF2_3054 #10	U3054MG	1	1	0	0	1	0	0	0	160
SSF2_3054 #12	U3054MG	1	0	0	0	1	0	0	0	113
SSF2_3054 #13	U3054MG	1	0	0	0	1	0	0	0	155
SSF2_3054 #14	U3054MG	1	0	0	0	1	0	0	0	90
SSF2_3054 #1	U3054MG	1	1	1	0	1	0	0	0	155
SSF2_3054 #5	U3054MG	1	1	1	0	1	0	0	0	163
SSF2_3179 #1	U3179MG	0	0	1	1	1	1	1	1	176
SSF2_3179 #3	U3179MG	0	1	1	1	1	1	1	1	210
SSF2_3179 #6	U3179MG	1	0	1	1	1	1	1	1	197
SSF2_3179 #9	U3179MG	1	0	0	1	0	1	1	1	197
SSF2_3180 #2	U3180MG	0	1	0	1	0	1	1	1	114
SSF2_3180 #3	U3180MG	0	0	1	1	1	1	1	1	131
SSF2_3180 #4	U3180MG	0	0	1	1	0	1	1	1	126
SSF2_3180 #5	U3180MG	0	0	1	1	1	1	1	1	126
SSF2_3180 #6	U3180MG	0	0	1	1	1	1	1	1	125
SSF2_3180 #7	U3180MG	0	0	1	1	0	1	1	1	113
SSF2_3180 #9	U3180MG	0	1	1	1	1	1	1	1	117
SSF2_3180 #10	U3180MG	0	0	1	1	0	1	1	1	131
SSF2_3220 #1	U3220MG	1	1	1	0	1	0	0	0	70
SSF2_3220 #2	U3220MG	0	0	0	0	1	1	0	0	58
SSF2_3220 #3	U3220MG	0	0	1	0	1	1	0	0	63
SSF2_3220 #5	U3220MG	0	0	1	0	1	0	0	0	70
SSF2_3220 #6	U3220MG	1	1	1	0	1	1	0	0	70
SSF2_3220 #8	U3220MG	1	1	1	0	1	1	0	0	65
SSF2_3220 #10	U3220MG	1	0	1	0	1	0	0	0	79
concordance	U3013MG	0.818182	0.818182	0.909091	1	1	0.636364	0.818182	1
	U3031MG	0.5	1	0.75	0.75	1	0.75	1	0.75
	U3054MG	0.909091	0.545455	0.636364	1	1	1	1	1
	U3179MG	0.5	0.75	0.75	1	0.75	1	1	1
	U3180MG	1	0.75	0.875	1	0.5	1	1	1
	U3220MG	0.571429	0.571429	0.857143	1	1	0.571429	1	1
average percent agreement		71.645	73.9177	79.6266	95.8333	87.5	82.6299	96.9697	95.8333
(the average fraction of phenotypic observations that are the majority observation in each PDX)
Supplementary table: GBM PDX models; phenotypes and phenotype consistency.
Presence (1) and absence (0) of different growth phenotypes in mice orthotopically grafted with different primary glioblastoma lines.
