# Supplementary material for: The invasion phenotypes of glioblastoma depend on plastic and reprogrammable cell states
Source: Nat Commun. 2025 Jul 19;16:6662. doi: 10.1038/s41467-025-61999-1 (PMC12276355; doi:10.1038/s41467-025-61999-1)
Supplement: Supplementary file 5 — Supplementary Dataset 3 [file 41467_2025_61999_MOESM5_ESM.xlsx]

## Sheet: Blad1
Antibody	Supplier	2ary antibody	Dilution factor	Opal pairing	Antigen Retrieval
NCL	Thermo \#MA1/20800	anti-mouse	0.736111	Opal480	ph6
STEM121	Takara \#Y40410	anti-mouse	0.388889	Opal520	ph9
NeuN	CST \#24307S	anti-rabbit	2.125	Opal570	ph6
CD31	RD \#NB100-2284	anti-rabbit	0.180556	Opal620	ph6
MBP	CST \#78896S	anti-rabbit	2.125	Opal690	ph6
AQP4	CST \#59678S	anti-rabbit	2.81944	Opal780	ph6
Figure 1
Antibody	Supplier	2ary antibody	Dilution factor	Opal pairing	Antigen Retrieval
STEM121	Takara \#Y40410	anti-mouse	0.388889	Opal480	ph6
NCL	Thermo MA1/20800	anti-mouse	0.388889
CD31	CST \#77699S	anti-rabbit	0.319444	Opal520	ph9
NeuroD1	CST \#D90G12	anti-rabbit	0.388889	Opal570	ph6
GFAP/STEM123	Takara \#Y40420	anti-mouse	0.736111	Opal620	ph6
\textit{RFX4}	HPA \#050527	anti-rabbit	0.736111	Opal690	ph6
MBP	CST \#78896S	anti-rabbit	1.08333	Opal780	ph6
Neuronal and astrocytic differentiation
Antibody	Supplier	2ary antibody	Dilution factor	Opal pairing	Antigen Retrieval
STEM121	Takara \#Y40410	anti-mouse	0.388889	Opal480	ph6
NCL	Thermo MA1/20800	anti-mouse	0.388889
CD31	CST \#77699S	anti-rabbit	0.319444	Opal520	ph9
OLIG1	Thermo \#MA523955	anti-mouse	0.111111	Opal570	ph6
NG2	Millipore \#AB5320	anti-rabbit	0.388889	Opal620	ph6
OLIG2	Millipore \#MABN50	anti-mouse	0.319444	Opal690	ph6
MBP	CST \#78896S	anti-rabbit	1.08333	Opal780	ph6
Oligodendrocyte differentiation
Antibody	Supplier	2ary antibody	Dilution factor	Opal pairing	Antigen Retrieval
STEM121	Takara \#Y40410	anti-mouse	0.388889	Opal480	ph6
NCL	Thermo MA1/20800	anti-mouse	0.388889
CD31	CST \#77699S	anti-rabbit	0.319444	Opal520	ph9
GFAP/STEM123	Takara \#Y40420	anti-mouse	0.736111	Opal570	ph6
NFIA	HPA \#008884	anti-rabbit	0.736111	Opal620	ph6
AQP4	CST \#59678S	anti-rabbit	2.81944	Opal690	ph6
MBP	CST \#78896S	anti-rabbit	1.08333	Opal780	ph6
Astrocytic differentiation
Antibody	Supplier	2ary antibody	Dilution factor	Opal pairing	Antigen Retrieval
STEM121	Takara \#Y40410	anti-mouse	0.388889	Opal480	ph6
NCL	Thermo MA1/20800	anti-mouse	0.388889
CD31	RD \#NB100-2284	anti-rabbit	0.180556	Opal520	ph9
NeuN	CST \#24307S	anti-rabbit	1.08333	Opal570	ph6
\textit{\textit{ANXA1}}/\textit{RFX4}/\textit{HOPX}	CST \#329345	anti-rabbit	0.319444	Opal620	ph6
	HPA\#050527	anti-rabbit	0.388889
	HPA\#030180	anti-rabbit	0.736111
MBP	CST \#78896S	anti-rabbit	1.08333	Opal690	ph6
AQP4	CST \#59678S	anti-rabbit	2.81944	Opal780	ph6
