# Supplementary material for: The invasion phenotypes of glioblastoma depend on plastic and reprogrammable cell states
Source: Nat Commun. 2025 Jul 19;16:6662. doi: 10.1038/s41467-025-61999-1 (PMC12276355; doi:10.1038/s41467-025-61999-1)
Supplement: Supplementary file 6 — Supplementary Dataset 4 [file 41467_2025_61999_MOESM6_ESM.xlsx]

## Sheet: p_values_cox
Cox regression p-values for RFX, HOPX, and ANXA1 protein, when including different covariates
FULL COHORT
Covariates	RFX4 p value	HOPX p value	ANXA1 p value
Age, Sex	0.00135	0.1830	0.1410
Age, Sex, Subtype	0.00856	0.2506	0.0080
Age, Sex, Subtype, TP53 mutation	0.0176	0.0608	0.0409
Age, Sex, Subtype, PTEN mutation	0.0274	0.0618	0.0620
Age, Sex, Subtype, PIK3CA mutation	0.0617	0.0167	0.0748
Age, Sex, Subtype, CDKN2A loss	0.0149	0.0088	0.0465
Age, Sex, Subtype, EGFR gain	0.0183	0.0291	0.0574
Age, Sex, Subtype, CDK4 gain	0.1381	0.0591	0.0043
SUBSET OF DIFFUSE INVASION CASES (BASED ON HGCC PHENOBANK MOUSE XENOGRAFT PANEL)
	RFX4 p value	HOPX p value	ANXA1 p value
Age, Sex, Subtype	0.0304	0.1520	0.3000
SUBSET OF CONDENSED INVASION CASES (BASED ON HGCC PHENOBANK MOUSE XENOGRAFT PANEL)
	RFX4 p value	HOPX p value	ANXA1 p value
Age, Sex, Subtype	0.8940	0.7352	0.7109
All p values are calculated using the R survival package, using the cluster option to account for
multiple TMA cores per patient.
