# Supplementary material for: The invasion phenotypes of glioblastoma depend on plastic and reprogrammable cell states
Source: Nat Commun. 2025 Jul 19;16:6662. doi: 10.1038/s41467-025-61999-1 (PMC12276355; doi:10.1038/s41467-025-61999-1)
Supplement: Supplementary file 7 — Supplementary Dataset 5 [file 41467_2025_61999_MOESM7_ESM.xlsx]

## Sheet: Description
Description of the content of this supplementary file
DEG ANXA1-KO vs WT	Differentially expressed genes, ANXA1-KO vs WT, Figure 7C
DEG RFX4-KO vs WT	Differentially expressed genes, RFX4-KO vs WT, Figure 7F
DEG HOPX-KO vs WT	Differentially expressed genes, HOPX-KO vs WT, Figure 7I

## Sheet: DEG ANXA1-KO vs WT
gene	p_val	avg_log2FC	pct.1	pct.2	p_val_adj
SEPTIN7	0	14.8876780685607	0.991	0	0
SEPT7	0	-15.0997083560776	0	0.967	0
MINOS1	0	-14.8400231920657	0	0.955	0
NME2	0	7.84259749344462	0.977	0.026	0
SNHG29	0	14.0464694833029	0.945	0	0
RNASE1	0	-8.08042237015968	0.019	0.958	0
SOX2-OT	0	15.4448373738103	0.901	0	0
EEF1G	0	6.77680165847216	0.93	0.03	0
MICOS10	0	13.2082986626875	0.874	0	0
DCT	0	-9.65176736855879	0.058	0.924	0
LINC01578	0	13.3712624004402	0.862	0	0
RNASEK	0	5.55630596230448	0.894	0.041	0
ATP6V0C	0	10.7359347347547	0.853	0.001	0
C6orf48	0	-14.101859540822	0	0.833	0
TOMM6	0	13.1750849109206	0.82	0	0
POLR2J3	0	7.55183236189282	0.818	0.01	0
PRXL2A	0	12.9238501966389	0.783	0	0
GABARAP	0	4.51452865142792	0.971	0.188	0
SEPTIN2	0	12.8268847149492	0.772	0	0
SACS	0	4.4493173904126	0.907	0.135	0
POU3F2	0	5.10090212782419	0.822	0.051	0
SCG2	0	6.71081449745277	0.777	0.02	0
CLU	0	5.40681366155005	0.902	0.145	0
PLP1	0	-3.9078134534959	0.161	0.913	0
ZFP36	0	-4.57258876807201	0.187	0.923	0
GAP43	0	4.37227089730127	0.83	0.097	0
PLAAT3	0	12.7507499493665	0.73	0	0
SNHG6	0	12.7999978924484	0.728	0	0
BEX1	0	3.02429906524384	0.851	0.124	0
RO60	0	12.5630497014141	0.726	0	0
MRPS24	0	7.60102409377788	0.73	0.006	0
SOCS3	0	-4.20991065968421	0.122	0.84	0
SEPT9	0	-13.542144121219	0	0.712	0
ERBB3	0	-4.01715708922045	0.108	0.813	0
LINC00461	0	3.53818430688247	0.921	0.237	0
MIR99AHG	0	3.97931207103358	0.908	0.227	0
KIF21A	0	3.40967664786477	0.817	0.138	0
GFAP	0	7.43906245085926	0.674	0.013	0
CIAO2B	0	12.2912194494022	0.66	0	0
TLE5	0	12.3987819675254	0.657	0	0
C18orf32	0	3.63691722298932	0.749	0.093	0
SPECC1	0	2.87174818183039	0.825	0.177	0
SEPTIN11	0	12.4810291077686	0.647	0	0
TCF4	0	3.06317967908586	0.974	0.327	0
NGRN	0	3.8502090169714	0.714	0.07	0
NFIB	0	3.66496183327083	0.979	0.349	0
TUBB3	0	7.52417075306043	0.644	0.014	0
SMARCE1	0	2.90900138276764	0.783	0.16	0
GAS5	0	12.6072618024984	0.619	0	0
GPM6A	0	4.7414483627788	0.664	0.047	0
MGP	0	-5.20530072785045	0.088	0.704	0
RPL17	0	3.26001046781557	0.975	0.374	0
TRAPPC5	0	5.61116733624983	0.618	0.018	0
SEPT2	0	-13.0269947538635	0	0.599	0
SSFA2	0	-13.2756875883122	0	0.593	0
MITF	0	-5.22163972901514	0.047	0.634	0
ARL4C	0	3.25275023774634	0.691	0.105	0
FXYD3	0	-5.10770983211676	0.048	0.633	0
SLC38A1	0	6.82263642245714	0.588	0.006	0
FOSB	0	-2.06725357337741	0.305	0.885	0
NR4A1	0	-4.11404255163364	0.095	0.674	0
ATF3	0	-2.73518497829679	0.202	0.778	0
CDK2AP1	0	2.89538339253811	0.721	0.147	0
C8orf59	0	-12.9422222777619	0	0.574	0
C1orf61	0	4.01010687499856	0.685	0.112	0
CCDC88A	0	2.59111630467439	0.804	0.233	0
KIF1B	0	2.36448721545424	0.863	0.293	0
SNHG32	0	12.3473985079436	0.57	0	0
UBE2V1	0	5.28575739754506	0.591	0.021	0
NFIX	0	2.66699032022273	0.827	0.26	0
S100A4	0	-4.06415144201005	0.248	0.814	0
NTRK2	0	6.91169077141471	0.578	0.012	0
DDX39B	0	2.39981289422576	0.747	0.183	0
LGI4	0	-4.47002551891556	0.072	0.634	0
NOVA1	0	3.25742308760551	0.831	0.269	0
SCG3	0	3.4311537195779	0.697	0.135	0
FAM213A	0	-12.8583384477105	0	0.559	0
DDR1	0	3.38443058052616	0.693	0.134	0
POSTN	0	-3.64346543214707	0.064	0.619	0
C17orf49	0	4.87661352519725	0.583	0.03	0
KLF6	0	-2.69250582639872	0.276	0.826	0
GPS2	0	3.18978355377317	0.644	0.097	0
ITGB8	0	3.77950408726157	0.651	0.105	0
RBM4	0	3.0430216257472	0.649	0.105	0
MYLK	0	-3.4913873911154	0.144	0.68	0
PSMA6	0	3.67432827729312	0.597	0.063	0
PTP4A1	0	-9.01285115092339	0.001	0.534	0
FKBP2	0	-4.52534339361075	0.048	0.579	0
TOMM5	0	2.45202448924703	0.726	0.197	0
CAV1	0	-2.19113314708655	0.222	0.747	0
FAM96B	0	-12.7290168720121	0	0.525	0
GPNMB	0	-2.52367640096471	0.225	0.749	0
PAGR1	0	3.93587328599328	0.58	0.056	0
TBX2-AS1	0	-3.15610833524608	0.141	0.663	0
CDH19	0	-13.224913021079	0	0.52	0
OPN3	0	-4.3049530162153	0.053	0.57	0
C19orf70	0	-12.6910715145445	0	0.512	0
EIF2AK2	0	2.27130232683441	0.791	0.28	0
PFN2	0	2.20866466908896	0.82	0.309	0
NR2F1	0	2.32466643917947	0.904	0.397	0
SYT11	0	1.90267663128323	0.785	0.279	0
AES	0	-12.7045176882538	0	0.506	0
MTRNR2L8	0	-3.39312651791173	0.109	0.612	0
SOX10	0	-9.60589684988942	0.001	0.503	0
CRIP1	0	4.39659846418768	0.594	0.093	0
CDH2	0	2.12845972367426	0.677	0.179	0
CD44	0	-1.86030639917313	0.312	0.809	0
CENPV	0	3.55408107316061	0.574	0.079	0
EGR3	0	-4.46328023400322	0.049	0.542	0
MICOS13	0	11.8789590347939	0.493	0	0
FHL1	0	3.13267858777741	0.585	0.095	0
RTN3	0	2.44975197914028	0.796	0.308	0
MSI2	0	2.23222621558097	0.929	0.442	0
S100A1	0	-2.25452594585565	0.323	0.806	0
TXNIP	0	2.39565567363832	0.721	0.244	0
KMT2A	0	2.50047611874715	0.727	0.25	0
SCD5	0	2.88213605236964	0.705	0.229	0
EGR2	0	-3.02336445327486	0.124	0.599	0
NPC2	0	-2.4928734158177	0.277	0.752	0
SEPTIN9	0	11.8704903603414	0.474	0	0
SPTAN1	0	1.82024937470171	0.754	0.281	0
GNG4	0	4.07474237346942	0.543	0.075	0
PPM1G	0	1.77292619788665	0.87	0.403	0
CKB	0	2.68477158655909	0.996	0.53	0
SPEN	0	2.3564620603607	0.629	0.164	0
ODC1	0	2.36420757655017	0.668	0.204	0
GOLIM4	0	2.31053893601046	0.727	0.264	0
SNHG25	0	-3.181173937882	0.123	0.586	0
PHYHIPL	0	4.84821856607824	0.483	0.021	0
CEBPD	0	-2.73462629042531	0.202	0.66	0
MT3	0	6.40954520650293	0.474	0.016	0
RPP21	0	3.00992615365047	0.553	0.096	0
PLA2G16	0	-12.5914121266308	0	0.457	0
EZR	0	2.40622106442279	0.661	0.206	0
PAFAH1B1	0	1.55049051541859	0.84	0.389	0
KRTCAP2	0	1.78647585633164	0.781	0.331	0
AIF1L	0	-2.19232166090601	0.298	0.748	0
RORB	0	6.89158664312164	0.459	0.01	0
TUG1	0	11.6572098123272	0.449	0	0
FAM96A	0	-12.468679093208	0	0.449	0
PRRX1	0	2.47616365382495	0.678	0.23	0
NUFIP2	0	1.85455763353103	0.722	0.274	0
SOX9	0	2.62210761101094	0.668	0.222	0
BCAN	0	-1.25571587540618	0.338	0.784	0
TRIM24	0	2.7524822748493	0.578	0.133	0
MYO10	0	-1.82892238151101	0.315	0.759	0
ADAMTS1	0	-5.03915881623788	0.028	0.472	0
TMEM161B-AS1	0	1.9198699701655	0.733	0.29	0
AGT	0	6.85917061960541	0.456	0.014	0
FARP1	0	1.78066953132538	0.716	0.275	0
LUC7L2	0	1.70774315718419	0.761	0.321	0
NAP1L4	0	2.18940043335649	0.683	0.244	0
PROX1	0	3.72462525077199	0.5	0.062	0
HACD3	0	1.6074217731793	0.795	0.358	0
SPAG9	0	1.53073149446784	0.797	0.362	0
EEA1	0	2.61133366647737	0.599	0.166	0
HSPH1	0	1.66517806484567	0.761	0.33	0
PRPF40A	0	1.50817197642175	0.789	0.359	0
KLF4	0	-4.41985810437135	0.041	0.47	0
PDE4DIP	0	2.82938034788955	0.55	0.122	0
SH3BGRL3	0	1.52749139118108	0.862	0.434	0
SCAF11	0	1.44326948597128	0.753	0.326	0
DUSP1	0	-2.82716085631534	0.168	0.595	0
SERPINF1	0	-4.49274092958755	0.103	0.529	0
OIP5-AS1	0	11.5968852853045	0.426	0	0
MAP1B	0	2.34396706700217	0.892	0.468	0
RFX4	0	5.51320248077354	0.44	0.016	0
GNG10	0	4.87646622875107	0.442	0.02	0
IFI27	0	0.984289003046245	0.758	0.336	0
TAOK1	0	1.62927957730745	0.712	0.29	0
ARHGAP21	0	1.79965681816068	0.632	0.211	0
GOLGB1	0	1.77649851291815	0.731	0.31	0
ST20	0	-12.2738385716657	0	0.421	0
EPRS	0	1.91833158389456	0.643	0.223	0
PSMD1	0	1.86894212226265	0.649	0.229	0
CAMK2N1	0	1.70154534213833	0.628	0.209	0
SARNP	0	3.7820837032137	0.463	0.045	0
ZFHX4	0	3.17290706376045	0.502	0.084	0
SMC3	0	1.84538413494112	0.865	0.448	0
RGMA	0	4.02774339810436	0.48	0.063	0
C1orf123	0	-12.1269145826665	0	0.416	0
PCDH7	0	-4.1199588628034	0.042	0.456	0
ASH1L	0	1.50170310953144	0.719	0.305	0
COL1A2	0	-1.93255542369718	0.318	0.732	0
XPO1	0	1.53446755361843	0.769	0.356	0
RBIS	0	11.4267769284941	0.413	0	0
PPP1CB	0	2.58159575542802	0.873	0.461	0
SUZ12	0	1.47586281565239	0.751	0.339	0
HLA-C	0	2.20659693755781	0.662	0.252	0
DLX5	0	3.14454363733361	0.478	0.068	0
RAB14	0	1.57230583532828	0.709	0.299	0
ITPRID2	0	11.7256150219839	0.409	0	0
CCDC47	0	1.53019517323376	0.717	0.308	0
JPX	0	1.51940523724005	0.842	0.433	0
PAK2	0	1.50907546571575	0.799	0.391	0
DUSP4	0	-4.36557799309716	0.031	0.438	0
PSMD11	0	1.37037983095226	0.804	0.397	0
CYP51A1	0	5.51497786133376	0.422	0.015	0
SDCBP	0	-3.1321683111679	0.43	0.837	0
SERPINH1	0	-2.6164990820806	0.16	0.567	0
HIGD2A	0	-1.88912651246488	0.396	0.801	0
PSMD12	0	1.48564354113291	0.722	0.317	0
MRPL38	0	5.56802931773567	0.416	0.011	0
TUBA1C	0	1.82582431645804	0.678	0.275	0
GET1	0	11.4228107540624	0.402	0	0
SPARCL1	0	2.75865884500803	0.648	0.247	0
MLANA	0	-14.6619428414994	0	0.401	0
RIF1	0	1.75433041390474	0.692	0.291	0
TEAD1	0	1.7104420437777	0.635	0.235	0
PMEL	0	-8.01583937199722	0.008	0.408	0
IGFBP5	0	-2.90263316250049	0.289	0.688	0
BAZ1B	0	1.48792484615911	0.854	0.455	0
MMP14	0	-2.60533698910306	0.146	0.544	0
TBX2	0	-3.95155970902807	0.043	0.44	0
DBNDD2	0	10.572031023474	0.397	0	0
NCAM1	0	2.34749188065153	0.699	0.303	0
DDX24	0	1.31223746410337	0.817	0.421	0
RBMS3	0	-4.41130136920537	0.03	0.425	0
CD59	0	-1.83477445740602	0.4	0.795	0
DDX6	0	1.65768812216517	0.651	0.257	0
ANKRD28	0	-2.89023866594571	0.121	0.514	0
TGOLN2	0	1.57975687917359	0.643	0.251	0
ATP2B1	0	2.06600715139846	0.587	0.195	0
HDGF	0	1.80351197526515	0.618	0.227	0
TMEM107	0	1.92265725497289	0.648	0.257	0
ST3GAL6	0	-2.99946807088913	0.089	0.479	0
MIF	0	1.90110497700576	0.937	0.547	0
KAT6B	0	2.84766801409515	0.484	0.095	0
CSNK2A1	0	1.71593414404646	0.608	0.219	0
RAD50	0	4.46475287539595	0.414	0.027	0
RAB30-DT	0	11.4875309595732	0.386	0	0
PRC1	0	2.95474553836242	0.539	0.153	0
SF3B2	0	1.31617081177208	0.826	0.44	0
USP14	0	1.87111958337649	0.586	0.2	0
ZFP91	0	2.50319639101484	0.507	0.122	0
PSMD2	0	1.37491507662705	0.816	0.431	0
DNAJC7	0	1.30915990607508	0.727	0.343	0
TRIM44	0	1.70154515233172	0.63	0.249	0
KMT2C	0	1.38214703227311	0.697	0.316	0
BTG2	0	-1.83168902873256	0.352	0.732	0
YWHAG	0	1.55593748792305	0.731	0.351	0
FDFT1	0	-2.30363825197157	0.184	0.561	0
POLR2F	0	-1.5137648124588	0.427	0.804	0
PPP1R10	0	1.68016047432238	0.698	0.322	0
SUPT16H	0	1.57661559235516	0.68	0.305	0
SUGP2	0	1.55286692938115	0.624	0.25	0
USP11	0	1.50229054492903	0.627	0.253	0
DYNC1H1	0	1.39068935482288	0.749	0.377	0
UBTF	0	1.7994285691359	0.613	0.241	0
NDUFA7	0	1.88705619094269	0.578	0.206	0
SMARCA5	0	1.38365533877839	0.698	0.326	0
MT1E	0	2.25408468693075	0.545	0.174	0
PARP14	0	2.67612417291101	0.52	0.149	0
SRGN	0	-3.87372130951466	0.042	0.413	0
FAM174C	0	11.3192268529147	0.371	0	0
HTATSF1	0	1.32382651234471	0.79	0.42	0
ARF5	0	1.77839846160318	0.58	0.21	0
HLTF	0	1.95994640158815	0.555	0.186	0
ANP32E	0	1.4541574697537	0.717	0.348	0
CIAO1	0	1.95869630138504	0.539	0.17	0
SLC1A3	0	4.65222535239772	0.399	0.03	0
ARPC1B	0	-1.74517577913458	0.465	0.834	0
MAGI2-AS3	0	11.3505336668178	0.368	0	0
PYCARD	0	-3.06900369903384	0.126	0.494	0
SNHG16	0	11.3862763916208	0.368	0	0
HSPB1	0	-2.21632316493606	0.606	0.973	0
PDS5B	0	1.55868227029659	0.636	0.269	0
ZNF148	0	1.92164570263579	0.56	0.196	0
FOXD3-AS1	0	-2.82439313396744	0.099	0.463	0
CCNL1	0	-1.70160115195919	0.521	0.885	0
MRPS26	0	1.298076666874	0.75	0.386	0
ATOX1	0	-1.4195331835088	0.436	0.799	0
BHLHE40	0	-3.03757267591463	0.092	0.455	0
NFKBIA	0	1.97993105620986	0.594	0.231	0
RALA	0	1.33741905509903	0.701	0.338	0
PHF3	0	1.39172266589112	0.659	0.297	0
CRYL1	0	-2.24576843493266	0.194	0.556	0
AQP4	0	8.04476241339112	0.365	0.003	0
JUNB	0	-2.23889735446239	0.618	0.98	0
MACF1	0	1.36474502747376	0.797	0.436	0
IDS	0	1.91223577971973	0.545	0.184	0
CRCP	0	2.39012967293894	0.471	0.11	0
RSF1	0	1.29441360860684	0.708	0.347	0
TAF15	0	1.35680155430921	0.754	0.395	0
KDELR1	0	1.13973958070428	0.789	0.431	0
MDFI	0	-5.36831241872706	0.014	0.372	0
NDUFS2	0	1.31968924400632	0.663	0.307	0
TUBB4B	0	1.06133769480242	0.777	0.421	0
CAPRIN1	0	1.44339444969793	0.665	0.309	0
UBXN4	0	1.23588273484233	0.831	0.476	0
ABI2	0	1.5179408773189	0.628	0.273	0
NAMPT	0	-1.78027804011768	0.34	0.695	0
TMX4	0	1.44115094941277	0.639	0.285	0
PWWP3A	0	11.2915819811394	0.354	0	0
MKI67	0	2.61814245420991	0.521	0.168	0
RAB10	0	1.29464115186389	0.701	0.349	0
SOX2	0	2.24667004755585	0.963	0.611	0
AK1	0	3.560208088493	0.435	0.083	0
TROVE2	0	-11.948900761247	0	0.352	0
ZNF638	0	1.54079965268002	0.579	0.228	0
MTRNR2L12	0	-2.27059458181594	0.144	0.495	0
NUSAP1	0	1.81249572236661	0.59	0.239	0
FXYD5	0	-4.89474181602854	0.041	0.391	0
MAP1A	0	2.67332929712931	0.443	0.093	0
GNG7	0	-2.87133913118604	0.145	0.495	0
SOX11	0	2.71507835303336	0.552	0.203	0
MYC	0	-3.70874841466106	0.049	0.398	0
EIF2S3	0	1.08257219761433	0.769	0.42	0
NUP42	0	11.1278512390396	0.349	0	0
RCN1	0	2.46042517310912	0.507	0.158	0
IRF2BPL	0	-1.90574905598391	0.276	0.625	0
GAS7	0	-1.38776314278486	0.356	0.705	0
BTG3	0	1.27689535445483	0.837	0.488	0
PCM1	0	1.28931696237498	0.678	0.331	0
SSX2IP	0	2.23416145948837	0.493	0.146	0
HEPN1	0	5.12081312872882	0.368	0.021	0
SPART	0	1.49929459304253	0.668	0.322	0
ARRDC3	0	-1.81312946952493	0.22	0.566	0
LIMA1	0	1.54755418748915	0.724	0.378	0
CBX5	0	1.38090632710141	0.917	0.572	0
EIF2AK1	0	1.31480099222678	0.658	0.313	0
SSRP1	0	1.4921138712712	0.658	0.313	0
CCDC82	0	1.97223481121357	0.519	0.174	0
TXNRD1	0	1.85812546918944	0.541	0.196	0
KLF2	0	-3.90274218542923	0.104	0.449	0
RSRC2	0	1.27538160670861	0.76	0.416	0
FTX	0	1.8092423364366	0.547	0.203	0
CENPF	0	1.91332669375365	0.723	0.379	0
PLAT	0	-1.64533944647959	0.377	0.72	0
TUT4	0	1.44986642855337	0.621	0.279	0
EEF1D	0	-1.46905964925578	0.502	0.844	0
CXADR	0	2.76413917148424	0.418	0.076	0
ZNF292	0	1.86792476914296	0.507	0.166	0
CSRNP1	0	-4.20518497582125	0.029	0.369	0
WRB	0	-11.7936752071348	0	0.339	0
PGM1	0	-2.1682714050979	0.206	0.544	0
UBE2S	0	1.62134619835692	0.749	0.411	0
IRF1	0	-2.35244356696283	0.136	0.474	0
GATAD1	0	1.65541528633868	0.538	0.201	0
CFAP298	0	1.43289497956823	0.637	0.3	0
CRABP1	0	5.73896140142562	0.368	0.031	0
C1QL1	0	2.3713177504328	0.428	0.091	0
CXCR4	0	3.98504478837241	0.381	0.045	0
PAM16	0	6.70475406023625	0.34	0.004	0
NID1	0	-2.0944483720134	0.228	0.564	0
APLP2	0	1.34018299587396	0.863	0.527	0
MTPN	0	1.16369547411301	0.902	0.567	0
TSTD1	0	1.20130629919755	0.757	0.423	0
SGK1	0	-3.51785592017135	0.051	0.385	0
SNHG30	0	11.0719659473846	0.334	0	0
GET3	0	11.0295621797867	0.334	0	0
EIF4A1	0	2.07785496050823	0.983	0.649	0
TBC1D7	0	-2.13766017010481	0.22	0.553	0
TASOR	0	11.0870816332373	0.333	0	0
HDDC2	0	-1.87905814723629	0.241	0.574	0
NCBP2AS2	0	11.1567945454981	0.332	0	0
AUTS2	0	1.58211937235211	0.608	0.276	0
PABPC1	0	-1.67180146052236	0.502	0.834	0
CZIB	0	10.9983651828936	0.331	0	0
COA8	0	11.0147069209181	0.329	0	0
SRSF4	0	1.02221457063795	0.821	0.492	0
SELENOK	0	-1.46792317838015	0.499	0.828	0
SMARCC2	0	1.85051248844219	0.482	0.153	0
TIMP2	0	-1.18510593818643	0.424	0.752	0
AMER2	0	6.82366746087924	0.331	0.005	0
KATNAL1	0	1.95207276167268	0.496	0.171	0
RUFY3	0	2.0367590537837	0.465	0.142	0
PSIP1	0	1.5846103166069	0.924	0.601	0
GJB2	0	-3.81100633153827	0.054	0.376	0
AEBP1	0	-1.9417144716551	0.217	0.538	0
CYR61	0	-12.4012569663879	0	0.321	0
EIF3A	0	1.12182022207034	0.873	0.552	0
ASNA1	0	-11.6449661029045	0	0.32	0
IGFBP4	0	-2.69862487200661	0.112	0.431	0
RGS2	0	-3.87736644997035	0.093	0.412	0
EIF3E	0	-1.68306990668202	0.344	0.662	0
DNAJA1	0	1.17240972313331	0.907	0.59	0
HES1	0	-1.89777376072066	0.287	0.604	0
GIHCG	0	11.1706571988798	0.317	0	0
UPF3A	0	1.16711774717756	0.931	0.615	0
AC007952.4	0	2.35106736413318	0.459	0.143	0
SH3BGRL	0	-1.45084484034903	0.345	0.66	0
KIF5C	0	4.1641694979232	0.361	0.046	0
NDUFAF3	0	-1.66078485120088	0.332	0.647	0
P2RY1	0	4.0415384138254	0.359	0.044	0
FAM173A	0	-11.7748416485712	0	0.315	0
CHL1	0	-2.34521553113441	0.106	0.42	0
QPRT	0	-2.33464191971384	0.134	0.448	0
RUFY2	0	2.37766579371079	0.401	0.088	0
HNRNPD	0	1.23371759573546	0.896	0.584	0
LY96	0	-3.21462672207615	0.091	0.402	0
ELAVL3	0	4.32347995170193	0.358	0.047	0
FOS	0	-2.41578034925399	0.665	0.976	0
AL355075.4	0	-2.68308656840099	0.101	0.411	0
DMD	0	-2.87305881954951	0.102	0.411	0
DANCR	0	11.1882870929016	0.308	0	0
BSCL2	0	6.24163633390596	0.313	0.005	0
SGCD	0	-8.31202866927605	0.001	0.307	0
FAM167B	0	-6.18667595126114	0.007	0.312	0
ANK2	0	3.20031854900666	0.357	0.052	0
PEG10	0	2.56475955162421	0.631	0.326	0
SLC35B2	0	-1.69018116101529	0.275	0.58	0
ANKHD1	0	2.99698975546941	0.361	0.057	0
SMC1A	0	1.09265255371647	0.836	0.532	0
SNHG3	0	11.3316196954537	0.303	0	0
BACE2	0	-4.02132030687132	0.029	0.332	0
DNPH1	0	-1.48039974802831	0.355	0.657	0
EGFR	0	6.71332633786292	0.307	0.005	0
ZNF286A	0	4.18275769259753	0.326	0.024	0
C19orf24	0	-11.62262064182	0	0.302	0
MYADM	0	-2.81110531785804	0.087	0.388	0
TMEM54	0	3.25348762627615	0.348	0.047	0
PPP1R14B	0	1.59513387194829	0.818	0.517	0
CCDC167	0	-1.19721606530367	0.474	0.774	0
SLC1A2	0	3.83866931376817	0.34	0.04	0
LONRF2	0	4.9915383033836	0.316	0.016	0
PIR	0	-2.93736852853886	0.119	0.419	0
GJB1	0	-4.80188928590598	0.019	0.318	0
TCEAL9	0	-1.69915002715195	0.657	0.956	0
ALDH1A1	0	-6.89578942478746	0.004	0.302	0
CTNNB1	0	-1.46466084902722	0.384	0.681	0
FRMD6	0	-3.33954263948166	0.043	0.339	0
MTLN	0	10.8447819194758	0.296	0	0
ST3GAL4	0	-2.38223546432145	0.132	0.428	0
CHD4	0	1.07765051517429	0.84	0.544	0
SEC11C	0	-1.50816871397666	0.386	0.681	0
F5	0	-11.8981919150028	0	0.295	0
KHDRBS1	0	1.09836487107624	0.844	0.549	0
HEPACAM	0	3.9192909065812	0.329	0.035	0
ETS1	0	-2.22047855436618	0.109	0.403	0
EDNRB	0	-1.90645332530184	0.192	0.486	0
SNHG14	0	11.1209318250999	0.294	0	0
SRSF10	0	1.21583921639401	0.834	0.54	0
EGR1	0	-1.89153340935296	0.673	0.967	0
TSPO	0	-1.42788957311732	0.349	0.642	0
TNIK	0	3.43037361847272	0.345	0.052	0
DRAXIN	0	4.87365476277332	0.318	0.026	0
ANTKMT	0	10.8755775280436	0.292	0	0
LDLR	0	-2.81734065747449	0.072	0.363	0
MAFF	0	-2.86272410237129	0.071	0.362	0
KIF1A	0	3.70471962310614	0.332	0.042	0
PCBP1-AS1	0	10.8914499789771	0.29	0	0
MMUT	0	10.7624360072224	0.289	0	0
KIAA0408	0	6.49445188762648	0.293	0.005	0
COMMD6	0	-1.24336294155533	0.428	0.716	0
ABRACL	0	-1.5932645180231	0.319	0.606	0
PHACTR1	0	-2.97075148246868	0.098	0.384	0
CIAO2A	0	10.8067350153278	0.285	0	0
SEPTIN10	0	10.7529894435563	0.283	0	0
NDUFB3	0	-1.22739717860793	0.444	0.727	0
AZGP1	0	-3.56608863503315	0.039	0.321	0
ROBO2	0	4.63790971287992	0.296	0.014	0
PTPRJ	0	-2.76628167148549	0.078	0.36	0
LINC02001	0	-11.5163758352393	0	0.281	0
MLPH	0	-7.4918457553922	0.001	0.282	0
GARS-DT	0	10.8624598198546	0.28	0	0
PNMA2	0	3.63201917312078	0.312	0.032	0
MRPL33	0	-1.13387305130849	0.488	0.767	0
SALL1	0	3.63651384355413	0.313	0.034	0
SEPT8	0	-11.5503777206799	0	0.279	0
WDR64	0	-8.12134912520259	0.001	0.277	0
S100B	0	-2.09681901561852	0.715	0.99	0
LMNA	0	-1.87504282134619	0.703	0.977	0
HMGN4	0	4.75298944355631	0.287	0.013	0
PRELP	0	-4.20410470992212	0.023	0.295	0
GJB6	0	-8.58503887921158	0.002	0.273	0
CHCHD6	0	-3.02321890236282	0.146	0.416	0
PRKDC	0	1.25062842243173	0.793	0.523	0
DENND10	0	10.6259260211176	0.27	0	0
NDUFA2	0	-1.19672527443496	0.483	0.751	0
HOPX	0	6.83536384590642	0.27	0.004	0
SAT1	0	-2.29305707679275	0.732	0.996	0
ST6GAL1	0	-3.3108269240663	0.039	0.302	0
LINC00472	0	5.01162940480788	0.272	0.011	0
XRCC5	0	1.15671734035831	0.88	0.62	0
NBL1	0	-3.3880961197619	0.059	0.317	0
TGFBR3	0	-4.54566443806944	0.022	0.28	0
MCL1	0	-1.20886842104722	0.55	0.808	0
TPR	0	0.968100794988822	0.867	0.61	0
AC005670.3	0	10.6560840260501	0.257	0	0
SRSF2	0	1.05385756656515	0.904	0.647	0
HHATL	0	-5.52283323411794	0.011	0.267	0
HP1BP3	0	1.0201151205658	0.9	0.646	0
SOGA3	0	6.56286001870872	0.258	0.004	0
NIBAN1	0	10.8712181977608	0.253	0	0
SMIM37	0	-11.2696695993095	0	0.253	0
CCT6A	0	1.0039708313206	0.91	0.658	0
SNHG5	0	10.8852180252656	0.251	0	0
BRK1	0	-1.33413091755822	0.646	0.896	0
HNRNPR	0	1.34669831322499	0.954	0.705	0
AP1S2	0	-1.44105199593519	0.638	0.887	0
MUT	0	-11.2491127159504	0	0.248	0
NCBP2-AS2	0	-11.2528721839823	0	0.246	0
APOPT1	0	-11.1366125515311	0	0.245	0
ZFP36L1	0	-0.840787771060698	0.69	0.932	0
DLC1	0	-2.87307807204054	0.047	0.289	0
MET	0	-3.07021835419256	0.045	0.286	0
C21orf2	0	-11.1548107681146	0	0.24	0
SYNGR1	0	-2.86936934238658	0.05	0.288	0
LINC00681	0	-11.8885578555564	0	0.238	0
TNS3	0	-3.10449866740052	0.044	0.281	0
NDUFA1	0	-1.75795726791463	0.741	0.977	0
AC245595.1	0	-11.1335570720108	0	0.236	0
RDX	0	1.14570840223091	0.921	0.687	0
DST	0	1.33829801568128	0.906	0.678	0
C6orf106	0	-11.0678501705738	0	0.224	0
FAM43A	0	-4.81398576347571	0.014	0.238	0
GTF2I	0	1.11471136518539	0.95	0.727	0
PTGES3	0	1.15797449284291	0.962	0.74	0
SRI	0	1.34881203790627	0.867	0.646	0
EIF4G2	0	1.10047428687983	0.908	0.691	0
AAED1	0	-10.9990072826532	0	0.216	0
SEPT11	0	-11.0614334289019	0	0.216	0
KPNB1	0	1.04284422680843	0.939	0.725	0
RARRES3	0	-11.0911370231097	0	0.213	0
RAMMET	0	-10.9477415044222	0	0.212	0
ROPN1B	0	-5.57595067862282	0.005	0.216	0
LAMTOR5	0	-1.13056077895002	0.636	0.847	0
YWHAB	0	0.858276325032789	0.938	0.73	0
AC090204.1	0	-7.58583397156617	0.001	0.208	0
FAM129B	0	-10.9661787526789	0	0.203	0
AC084033.3	0	-10.9604423831297	0	0.202	0
MUC20-OT1	0	-11.0763616704293	0	0.201	0
SEPT10	0	-10.8776420780772	0	0.201	0
LSM3	0	-1.13438912591686	0.638	0.839	0
ATP1A1	0	-1.33366576694511	0.658	0.858	0
ARHGDIB	0	-6.48223085443453	0.003	0.202	0
AC027130.1	0	-7.78591180701509	0.001	0.199	0
HSPD1	0	0.960809491949036	0.919	0.724	0
TMEM173	0	-5.16119668484184	0.007	0.201	0
BCL2A1	0	-7.53370420342811	0.001	0.195	0
SAMMSON	0	-7.98777128317321	0.001	0.194	0
RAB30-AS1	0	-10.9137113327847	0	0.192	0
CNDP1	0	-6.41864867997916	0.002	0.193	0
SSR4	0	-1.05192701540969	0.704	0.893	0
FAM45A	0	-10.7910920461208	0	0.189	0
YAE1D1	0	-10.7411121970441	0	0.188	0
RPL31	0	-2.73463207026755	0.814	0.999	0
NUPL2	0	-10.8243176696544	0	0.184	0
APOE	0	-1.16994778081379	0.78	0.964	0
TBCA	0	-1.55888162681757	0.8	0.98	0
FAM208A	0	-10.7017696968688	0	0.177	0
RPL36AL	0	-1.15655890138037	0.77	0.946	0
ATP5PO	0	-1.00700339176169	0.656	0.831	0
ATP5S	0	-10.6182554492585	0	0.173	0
OST4	0	-1.07711303275785	0.789	0.962	0
LAMTOR4	0	-0.91900298151577	0.717	0.889	0
UQCRB	0	-2.02372408086911	0.814	0.983	0
RPS27L	0	-1.13175742161665	0.688	0.855	0
ATP5PD	0	-1.00624574631844	0.744	0.911	0
PTMS	0	1.27894100779126	0.971	0.804	0
IER2	0	-0.883401784009287	0.791	0.958	0
TTC3	0	1.20288307815145	0.897	0.734	0
HMGN3	0	-1.48843815809171	0.818	0.975	0
MARCKS	0	1.61209994199374	0.982	0.825	0
ATP5MPL	0	-1.18294121389631	0.803	0.955	0
SET	0	1.28208329662868	0.979	0.831	0
ENO1	0	1.15543181634314	0.968	0.825	0
HSBP1	0	-1.16428139853832	0.784	0.925	0
CSTB	0	-1.47739527065334	0.829	0.969	0
RPL4	0	-1.50507281672041	0.837	0.973	0
RTN4	0	1.27353882594795	0.977	0.842	0
COX6C	0	-1.59782124328345	0.851	0.985	0
COX6B1	0	-1.15881935109917	0.852	0.974	0
SLC25A5	0	-1.70174392961631	0.861	0.981	0
RHOA	0	-0.923372733049847	0.805	0.923	0
JUN	0	-1.04290435552488	0.871	0.986	0
EIF5A	0	-0.870224636000645	0.806	0.921	0
TXN	0	-1.18852167748687	0.852	0.966	0
TMA7	0	-1.79988072889986	0.885	0.998	0
TPT1	0	-1.99146862991622	0.883	0.996	0
UQCRQ	0	-1.30864021501026	0.875	0.984	0
COX7B	0	-1.44795443338842	0.894	0.992	0
TOMM7	0	-1.34927287384475	0.901	0.995	0
SLC25A6	0	-1.12155881637784	0.856	0.95	0
COX4I1	0	-1.16252647110125	0.89	0.981	0
COX7C	0	-1.76255412267526	0.907	0.996	0
RPS29	0	-1.60373101946287	0.906	0.995	0
RPL7	0	-2.64634245968096	0.911	0.999	0
ANXA5	0	-1.21014089203649	0.869	0.953	0
COX8A	0	-0.937833551776589	0.876	0.96	0
BTF3	0	-1.35510523131196	0.909	0.99	0
SNRPD2	0	-0.716662937905913	0.892	0.967	0
SNRPE	0	-0.883512587075598	0.888	0.961	0
SEC61G	0	-0.969687581649713	0.909	0.981	0
RPS13	0	-1.28374121388435	0.93	0.998	0
ELOB	0	-0.854981831354469	0.919	0.984	0
YWHAE	0	1.17911658225474	0.99	0.925	0
UQCR11	0	-0.815852928685888	0.914	0.976	0
NDUFS5	0	-0.912752086595594	0.931	0.992	0
SOD1	0	-0.957596668193887	0.92	0.981	0
RPL14	0	-1.72692316094619	0.938	0.998	0
PTN	0	1.49468534394951	0.918	0.86	0
DDX5	0	0.787109372882932	0.993	0.937	0
SEM1	0	-0.972137417289888	0.937	0.992	0
UQCRH	0	-1.06086119872381	0.943	0.995	0
RPL29	0	-1.70677546341883	0.947	0.999	0
RPS20	0	-2.27282207438088	0.952	1	0
RPL34	0	-2.08737674099568	0.954	1	0
NDUFB11	0	-0.708364983881097	0.933	0.979	0
RPSA	0	-0.949202811113281	0.947	0.991	0
RPL9	0	-1.69081115208251	0.956	1	0
RPL10A	0	-1.53791974865442	0.956	0.999	0
RPS25	0	-1.37707755107547	0.957	0.999	0
FTL	0	-0.673280290961385	0.954	0.995	0
RACK1	0	-1.41860281189008	0.957	0.996	0
RPS3	0	-1.05703541968163	0.959	0.998	0
COX7A2	0	-1.15851953552639	0.96	0.998	0
RPS23	0	-2.20943120401804	0.964	1	0
RPL38	0	-1.51145241951597	0.965	1	0
BEX3	0	-1.02231061205894	0.962	0.997	0
RPL12	0	-1.11811785138458	0.965	0.999	0
ATP5PF	0	-0.654106876706787	0.955	0.989	0
RPL37	0	-1.79439982263278	0.966	0.999	0
RPL18A	0	-1.37438759331832	0.966	0.999	0
RPL23	0	-1.28847717667946	0.968	0.999	0
RPS11	0	-1.00125732477198	0.968	0.999	0
RPL22	0	-1.30434988181375	0.967	0.997	0
SERF2	0	-1.25680904363939	0.97	1	0
RPL23A	0	-2.24939334537335	0.971	1	0
RPS5	0	-0.874584352988254	0.968	0.996	0
RPL3	0	-1.06417416696931	0.969	0.997	0
RPS14	0	-2.07233103304193	0.973	1	0
RPS10	0	-1.31318095685003	0.972	0.999	0
NDUFA4	0	-0.799270122919567	0.97	0.997	0
RPL32	0	-2.22045976766247	0.974	1	0
RPS3A	0	-1.82585098167185	0.974	1	0
HINT1	0	-0.769823712226338	0.967	0.993	0
RPS12	0	-1.54822905541361	0.974	1	0
UBA52	0	-0.951093024759188	0.973	0.999	0
ATP5F1E	0	-0.62934242663644	0.97	0.996	0
RPL15	0	-1.80851433600313	0.975	1	0
RPL24	0	-1.14419415586582	0.974	0.999	0
PFN1	0	-0.832451796583311	0.97	0.995	0
RPL8	0	-1.36149687287804	0.977	0.999	0
RPL7A	0	-0.898226091078807	0.977	0.999	0
RPL27A	0	-1.34838452537326	0.978	1	0
NEAT1	0	1.82234308562664	0.963	0.941	0
RPS6	0	-1.60737254674649	0.98	1	0
RPS16	0	-1.58467912183725	0.98	1	0
RPL35A	0	-1.25729815744348	0.98	0.999	0
RPL30	0	-1.38430040733039	0.98	0.999	0
RPL27	0	-1.42069033134154	0.981	1	0
RPL28	0	-0.769450325927314	0.981	1	0
TUBA1A	0	1.27713560833108	0.991	0.973	0
RPL13	0	-1.66663355496527	0.982	1	0
RPS9	0	-0.904691583677944	0.981	0.999	0
RPL19	0	-1.49822956801428	0.983	1	0
RPS4X	0	-1.29344355384451	0.983	1	0
RPL5	0	-1.0131711723904	0.978	0.994	0
RPLP2	0	-1.6146811127329	0.984	1	0
RPL6	0	-0.763269642163187	0.981	0.996	0
RPL13A	0	-1.95311191668277	0.985	1	0
RPL10	0	-1.23222876068018	0.985	1	0
RPS15A	0	-1.75527875591278	0.986	1	0
RPS8	0	-1.06448636347117	0.987	1	0
RPS27	0	-1.12077542013711	0.986	0.999	0
PPIA	0	-0.955626261072354	0.987	1	0
RPL35	0	-1.05956552786716	0.986	0.999	0
RPS24	0	-0.851477668122955	0.986	0.999	0
RPL37A	0	-1.32482347603416	0.988	1	0
RPS15	0	-0.960306766488809	0.988	1	0
RPS28	0	-1.09183510692576	0.988	1	0
RPL11	0	-1.15716256028462	0.989	1	0
RPL26	0	-1.0800074777365	0.989	1	0
RPL39	0	-1.78974861708329	0.989	1	0
TMSB10	0	-0.748956335082216	0.99	1	0
RPL18	0	-0.82193864634963	0.99	1	0
RPS27A	0	-1.11094810838566	0.992	1	0
RPL21	0	-1.72586600972582	0.992	1	0
RPS19	0	-0.97704270278147	0.993	1	0
RPS7	0	-1.02612923152278	0.993	0.999	0
HMGB1	0	1.10891130792694	0.999	0.994	0
RPS2	0	-0.947740175776396	0.996	1	0
MT-ND2	0	-0.89337090637438	0.995	0.999	0
FTH1	0	-0.566223287766904	0.997	1	0
RPS18	0	-2.13590876383886	0.998	1	0
EEF1A1	0	-1.60101025781737	0.998	1	0
RPLP1	0	-1.33977467302913	0.998	1	0
RPL41	0	-0.84178704939431	0.999	1	0
MT-ATP6	0	1.50374064616402	0.999	0.998	0
MT-CO2	0	0.857438415268803	0.998	0.998	0
MT-CO3	0	0.987417791293518	0.999	0.999	0
MT-ND3	0	1.32775451717421	0.999	0.999	0
STMN4	2.03977414491536e-307	5.2279543125294	0.272	0.012	5.30198493487851e-303
C9orf3	4.71994973109453e-307	-10.7531069593189	0	0.171	1.2268565336034e-302
GJC3	8.00923021158983e-307	-6.44439044980741	0.002	0.178	2.08183920889854e-302
SF3B5	9.17737157423626e-307	-0.812789173864897	0.822	0.92	2.38547419329123e-302
S100A16	5.72349939895968e-306	1.11904998046951	0.812	0.528	1.48770919877159e-301
HOXA10	5.96074835686102e-306	2.79298227757181	0.389	0.091	1.54937732039888e-301
ATP5F1C	8.15118900850259e-306	-1.12426109062205	0.568	0.777	2.11873855898008e-301
RAMP1	1.83243437894681e-305	5.14163021781978	0.267	0.01	4.76304668119643e-301
LDHB	3.16555349049012e-305	-0.792785279398244	0.89	0.962	8.22822318783098e-301
COX16	4.91767022462414e-305	2.33837899715098	0.413	0.106	1.27825002148655e-300
ATP5MC3	1.16086661417421e-303	-0.801251214588385	0.887	0.955	3.01744059022302e-299
ERCC5	1.1912683760154e-303	6.49230702295123	0.252	0.003	3.09646388977682e-299
SYNCRIP	1.21516672999693e-303	1.13805350060179	0.731	0.393	3.15858288128102e-299
ELOVL2	1.5267402713801e-303	-1.64372035267952	0.261	0.556	3.96845598739828e-299
AC253572.2	3.44453617510743e-303	11.3210037900046	0.245	0	8.95338287995674e-299
COPS9	1.36440566289743e-302	-0.819477078824277	0.847	0.923	3.54649963956929e-298
CUTA	2.78375627322333e-302	-0.738234269470872	0.906	0.959	7.2358176809894e-298
WNK1	2.87696000395918e-302	1.29533284597537	0.646	0.306	7.4780821382911e-298
GPATCH11	3.17279575355053e-302	2.23840680922137	0.421	0.112	8.24704800220388e-298
ELAVL4	3.80202482837721e-302	6.96987355812777	0.254	0.005	9.88260313640088e-298
AC092803.2	5.39361052517364e-302	-10.59918548626	0	0.168	1.40196118380839e-297
BRCA1	3.67283957340191e-301	2.10263742331426	0.466	0.152	9.5468119031436e-297
DYNC1LI2	4.99656843921848e-301	1.3036995083777	0.644	0.305	1.29875803440606e-296
COL4A3BP	5.45984972466295e-300	-10.6356375274868	0	0.167	1.41917873893164e-295
RMST	2.87330649866925e-299	10.9719176479607	0.243	0	7.46858558199097e-295
PKIB	3.48407774196722e-299	-2.03868252543997	0.123	0.4	9.0561632746954e-295
YWHAQ	3.76185256698229e-299	0.815139789334607	0.938	0.759	9.77818337735708e-295
PDAP1	6.54713498758915e-299	1.03159556340555	0.788	0.453	1.70179679732405e-294
NPM1	1.80044522967437e-298	-0.77738284574815	0.922	0.964	4.67989728549258e-294
IFI16	1.83038100006797e-298	-0.995922575201148	0.521	0.791	4.75770933347668e-294
APOC1	2.22778298210342e-298	-1.78626966266392	0.216	0.511	5.79067630538141e-294
KRR1	3.94254640344973e-298	1.6531139550859	0.533	0.204	1.02478608664869e-293
RHOC	4.16441077380919e-298	-1.2497707441566	0.536	0.778	1.08245529243622e-293
BZW1	8.24681086042431e-298	1.0810237407344	0.769	0.442	2.14359354695009e-293
NRCAM	2.31562362459971e-297	1.86299214691586	0.526	0.206	6.01900048742202e-293
COX5B	3.42358261896681e-297	-0.763389021732895	0.907	0.959	8.89891830148044e-293
TM4SF1	4.67742038699673e-297	-2.48998988574508	0.124	0.392	1.21580188119206e-292
NCL	1.53512485952908e-296	0.893547688762523	0.928	0.782	3.99025004737393e-292
FAM171B	1.92596230755222e-296	3.54023998353479	0.301	0.033	5.00615382602048e-292
MIR100HG	1.88976903685613e-295	10.6407992975991	0.24	0	4.91207665750013e-291
GOLM1	2.18824250086901e-295	2.33564890838684	0.411	0.11	5.68789873250881e-291
SRF	3.3449356685822e-295	-2.40862868724904	0.084	0.339	8.69449128334571e-291
MPZL1	4.40287091174536e-295	-1.75862787374467	0.226	0.511	1.14443823608997e-290
TASOR2	7.54726763737044e-295	10.4834112345263	0.239	0	1.9617612769817e-290
MFAP1	9.84515600519223e-295	1.93837976342966	0.465	0.15	2.55905140042962e-290
MT1M	1.32497065833189e-294	2.80810240754493	0.355	0.068	3.44399623220208e-290
PIK3R2	1.54532497777369e-294	3.49265451377988	0.298	0.031	4.01676321472716e-290
SNX1	4.18735277166576e-294	-2.1817070986877	0.28	0.548	1.08841860593908e-289
CLSPN	8.48352674696314e-294	2.17048028820167	0.503	0.194	2.20512310733813e-289
DRAP1	1.01100595508457e-293	1.16878891498518	0.72	0.394	2.62790777905132e-289
CTXN1	1.03229331065442e-293	2.78165123753576	0.344	0.06	2.68324000238404e-289
UBE2R2	2.47257499854887e-293	1.29130385142083	0.628	0.292	6.42696419372808e-289
TRIM37	5.32161125841232e-293	1.94321008333808	0.461	0.149	1.38324641439912e-288
RND2	1.45578709084551e-292	2.6851328987072	0.365	0.077	3.78402738523473e-288
CEBPZ	3.11762324829338e-292	1.41364145331594	0.609	0.274	8.10363810928897e-288
SCRN1	3.7161714468815e-292	3.10310317168657	0.317	0.044	9.65944444187908e-288
BAG5	6.08733773181854e-292	1.97054741106252	0.463	0.152	1.58228169663159e-287
SNCAIP	1.79220973507952e-291	6.45139360644708	0.243	0.003	4.6584907643922e-287
SNRNP200	4.46029793536006e-291	1.41643572168021	0.59	0.262	1.15936524233814e-286
ASAH1	1.24608512948212e-290	-2.12535033295557	0.277	0.534	3.23894907706287e-286
VKORC1	3.0008937181911e-290	-1.151878761921	0.49	0.741	7.80022304169411e-286
IGFBP7	4.63336371239118e-290	2.16453647735586	0.567	0.267	1.20435022976184e-285
CD200	1.16140302337008e-289	-2.74680490796742	0.053	0.284	3.01883487864585e-285
LBR	1.78822004894759e-289	1.51931365751876	0.577	0.248	4.64812037322947e-285
TYMSOS	7.4938357518322e-289	10.6789888621125	0.235	0	1.94787272697374e-284
OSBPL6	1.70312750434381e-288	3.83848695959478	0.282	0.024	4.42693932204085e-284
ADAR	2.86226158855241e-288	1.10210521075086	0.72	0.382	7.43987654712428e-284
PANTR1	6.11447045991825e-288	10.8112932972901	0.235	0	1.58933430664655e-283
PIK3R3	1.2757869844436e-287	3.14246216769925	0.356	0.078	3.31615310866425e-283
DIPK2A	1.80391798639869e-287	10.7975750160424	0.234	0	4.6889240220461e-283
COTL1	2.48294919943511e-287	-1.7837653612094	0.207	0.491	6.45392985409168e-283
RAD21	3.25771291408233e-287	1.1445314911447	0.756	0.43	8.46777317757419e-283
HSPE1	5.58640017556539e-287	-0.793460640842795	0.854	0.931	1.45207299763471e-282
LPIN2	6.92268108251951e-287	2.0187523903086	0.442	0.138	1.7994124937793e-282
APLP1	2.05671145754047e-286	2.71210533942271	0.331	0.053	5.34601009158494e-282
TMPO	1.21338309327296e-285	1.50715763137257	0.681	0.389	3.1539466743444e-281
C4orf3	2.65996146313443e-285	-1.18965192010524	0.424	0.69	6.91403783112533e-281
UCHL1	2.76753087805668e-285	1.00209683566589	0.801	0.464	7.19364301133273e-281
YY1	2.19584606068488e-284	1.11538908146861	0.717	0.391	5.70766266553821e-280
AP000873.2	3.47996872849624e-284	10.4922699161201	0.232	0	9.04548271598028e-280
PRRT2	3.88697984974622e-284	3.0680593495267	0.324	0.052	1.01034267234453e-279
NHLH1	3.96362741094454e-284	7.91340561865473	0.242	0.005	1.03026567292682e-279
NASP	1.23103192101983e-283	0.894251874209549	0.912	0.764	3.19982127230684e-279
TAF10	2.08427263477163e-283	1.80568649992018	0.485	0.175	5.4176498595619e-279
SOX21	2.34230263164941e-283	3.79019783283715	0.287	0.029	6.08834723044631e-279
RRM1	9.17152370055211e-283	1.72492374042904	0.568	0.261	2.38395415548451e-278
TPMT	1.11364831287744e-282	-1.90076032034951	0.169	0.444	2.89470605966233e-278
MAPT	1.14726805082473e-282	2.70061766570572	0.369	0.086	2.98209384450873e-278
FXR1	2.13841936983071e-282	1.21624516142276	0.692	0.374	5.55839346800096e-278
SNHG1	2.65776118454701e-282	10.9151712473672	0.231	0	6.90831864699305e-278
KLF9	3.34394105516378e-282	-2.25595608890099	0.105	0.362	8.6919059846872e-278
CABLES1	4.52176355975176e-282	-4.32722136231697	0.012	0.192	1.17534200208628e-277
IQGAP1	4.90691767275588e-282	1.20295210005163	0.67	0.342	1.27545511067944e-277
GGNBP2	7.40029314292883e-282	1.22327854256072	0.663	0.328	1.92355819664149e-277
APC	1.51646896338232e-281	1.87502227141735	0.476	0.17	3.94175777651966e-277
XRN2	3.65096984755014e-281	1.25562979070085	0.657	0.336	9.48996592473707e-277
SYT1	6.58486786080517e-281	5.07948697319836	0.253	0.012	1.71160470305909e-276
MAML2	9.06993973315711e-281	2.39407241474941	0.417	0.126	2.35754943483953e-276
AKAP9	9.15123777867335e-281	1.18165416819933	0.72	0.397	2.37868123581056e-276
KIF2A	2.12510435033254e-280	1.71125034520105	0.501	0.189	5.52378373781938e-276
SNCA	8.47426371130532e-280	-4.21959895820532	0.011	0.189	2.20271536647959e-275
UBL3	6.87621662886309e-279	-1.1251760927268	0.575	0.786	1.78733498834038e-274
CPE	8.23246663274245e-279	3.06206358623841	0.316	0.049	2.13986505184875e-274
FGL2	8.39514152687168e-279	-5.35583410112505	0.009	0.183	2.18214913707976e-274
NDUFB9	1.14450037879614e-278	-1.13966082092671	0.477	0.716	2.97489983460481e-274
CALM1	2.13977666676485e-278	0.678358941969784	0.977	0.928	5.56192148992189e-274
KRT19	2.79961521076013e-278	10.2327638080659	0.229	0.001	7.2770398173288e-274
ACTB	3.35144160728788e-278	0.573641941821937	0.999	1	8.71140216982339e-274
FAM136A	5.20837473655886e-278	1.56224047288225	0.54	0.226	1.35381284527374e-273
ABCF2	3.6605409995168e-277	10.3379519442775	0.226	0	9.51484422004402e-273
ORMDL1	1.59166305566646e-276	1.32933627537571	0.603	0.283	4.13720978059384e-272
LINC00920	1.99365204141494e-276	-4.57107081637847	0.009	0.181	5.18209975124985e-272
STMN2	3.71585727333044e-276	5.93576646815755	0.252	0.014	9.65862781056783e-272
SEZ6L2	3.91771723210112e-276	2.99300512084642	0.31	0.046	1.01833224014005e-271
DKK1	3.75484958073098e-275	2.78530449321552	0.425	0.132	9.75998051519405e-271
POGLUT3	9.33119244203944e-275	10.3944004583682	0.225	0	2.42545685145931e-270
ATP5MG	2.3778776704858e-274	-0.556782394597972	0.96	0.992	6.18081742889374e-270
MBP	3.43794249448683e-274	-2.45959914153683	0.093	0.339	8.93624392591962e-270
CCT2	8.97629422715751e-273	0.965928966383969	0.776	0.448	2.33320815846505e-268
DNER	1.19195070001698e-272	4.41666814495913	0.252	0.014	3.09823745455413e-268
HNRNPU	2.67603878809282e-272	0.702201039183396	0.958	0.842	6.95582762188968e-268
BARD1	1.78809141566755e-271	1.72627226434551	0.526	0.222	4.64778601674465e-267
H2AFZ	7.24387542593405e-271	-0.948169802963924	0.93	0.983	1.88290053946304e-266
MEIS2	7.82516582633112e-271	1.9123086610017	0.481	0.177	2.03399535323825e-266
RAB31	8.12836640620642e-271	2.27998830290029	0.447	0.158	2.11280627996524e-266
MOXD1	1.46600122203631e-270	-2.93669400578002	0.063	0.286	3.81057697643898e-266
INSM1	5.47748614827767e-270	6.17287576555515	0.236	0.007	1.42376297452182e-265
C6orf62	9.07737468889713e-270	0.947773353143607	0.817	0.511	2.35948200288503e-265
FAM198B	1.71885467373941e-269	-10.5202802896953	0	0.151	4.46781895345086e-265
SERTAD4	2.29092281881717e-269	4.08550785924595	0.257	0.018	5.95479568295148e-265
COX17	2.32702666142041e-269	-1.08401745083572	0.524	0.76	6.04864040103006e-265
DCLK1	2.47663744394038e-269	2.00841173355387	0.517	0.221	6.43752370803422e-265
TSPAN5	9.45144040417782e-269	3.42272365425734	0.271	0.025	2.45671290425794e-264
GYG2	3.11418508112823e-268	-3.21738500842806	0.039	0.244	8.09470128137662e-264
FZD3	1.01859467362221e-267	2.40576186222706	0.367	0.09	2.64763313514621e-263
GAL	1.0234967825195e-267	5.86954847906185	0.228	0.004	2.66037518680294e-263
LRIG1	1.36190472532547e-267	2.98178041921115	0.317	0.055	3.53999895253849e-263
HACD1	1.49238298890625e-267	-6.43368367185184	0.002	0.156	3.87915110306403e-263
CMTM7	2.40847790152283e-267	-4.82461740595545	0.007	0.172	6.2603566094283e-263
EPHA3	3.35928504065768e-267	4.76164656074574	0.242	0.011	8.73178960618152e-263
FSTL1	3.93387586314075e-267	-1.70862063390674	0.249	0.517	1.02253235310617e-262
ZNF207	5.61914769053796e-267	1.04426935177541	0.74	0.42	1.46058505920153e-262
SNX22	1.01070374705108e-266	-1.91880693352051	0.153	0.419	2.62712224970988e-262
ROCK2	2.96459637548155e-266	1.55466432703961	0.521	0.215	7.70587535878919e-262
SNHG18	4.4567633215515e-266	-2.93295845751472	0.037	0.241	1.15844649017088e-261
KPNA2	6.41003751381607e-266	1.4684849608095	0.604	0.278	1.66616105096621e-261
HTRA1	1.68316974314538e-265	3.03473432090553	0.302	0.046	4.37506311335779e-261
ZSCAN16-AS1	1.74662363213073e-265	-1.31775158199283	0.356	0.624	4.5399988069974e-261
ABCA8	2.62561875387648e-265	-3.57650605115566	0.026	0.216	6.82477082695113e-261
NMB	3.08892338215375e-265	3.50733675562151	0.336	0.074	8.02903854723224e-261
CXCL14	4.15738650930393e-265	11.4480729158701	0.218	0	1.08062947536337e-260
TF	5.63958472006096e-265	-2.3987547604013	0.076	0.309	1.46589725628544e-260
PKM	6.78406770768471e-265	0.91028271620205	0.894	0.699	1.76338271925849e-260
GLOD4	8.65878662041556e-265	1.2484571306747	0.614	0.296	2.25067840624462e-260
LINC02552	1.10847279943788e-264	-7.3646333677621	0.001	0.15	2.88125334757888e-260
ADGRG6	2.4622456412914e-264	-3.93240763034068	0.015	0.191	6.40011509540873e-260
PSAT1	3.23354929364203e-264	-1.30910350574633	0.306	0.589	8.40496467896372e-260
AL390755.1	9.96560477392955e-264	10.5779876588596	0.217	0	2.59035964888751e-259
AR	1.63324178539869e-263	3.54872703447086	0.273	0.029	4.24528537278682e-259
BPTF	3.41539470588409e-263	0.904639518070898	0.833	0.562	8.87763545900451e-259
AUXG01000058.1	3.44591827831352e-263	11.3970983460939	0.217	0	8.95697538082033e-259
C6orf203	6.26304260753226e-263	-10.3760545468419	0	0.148	1.62795266497586e-258
ZNF90	1.01246051789713e-262	-2.0335535745052	0.07	0.303	2.63168862417e-258
ZMYM2	3.27149584108637e-261	1.31325064783064	0.579	0.264	8.50359913973579e-257
AL391807.1	5.54627360406509e-261	3.32363700852469	0.275	0.031	1.44164289790464e-256
SHFL	7.09230920144385e-261	10.4706608639439	0.215	0	1.8435039307313e-256
SNHG17	1.05976486427392e-260	10.7037166725156	0.215	0	2.7546468117072e-256
ATP1B1	5.74017483572617e-260	1.23464277542185	0.734	0.456	1.4920436450503e-255
MRTFB	8.12934476607036e-260	10.2966478831524	0.214	0	2.11306058504467e-255
CCDC137	9.51813085927761e-260	1.9196722500685	0.43	0.141	2.47404775425203e-255
TOP2A	1.93210977407386e-259	1.80881524495448	0.555	0.236	5.02213293575018e-255
KANSL1	2.28158514624047e-259	1.33730507254291	0.579	0.261	5.93052427062286e-255
THSD7A	2.42501305076718e-259	3.90308842889557	0.293	0.046	6.30333642285912e-255
TJP2	3.4871595940407e-259	4.39911845616619	0.24	0.013	9.06417393279e-255
DTNA	4.24501103065373e-259	2.68427074548427	0.331	0.069	1.10340571719782e-254
C19orf66	4.85808324391757e-259	-10.4318423250277	0	0.146	1.2627615775915e-254
PTPRF	1.03868976197716e-258	3.22404955988841	0.279	0.035	2.69986629830724e-254
LINC00963	3.59785727183721e-258	10.3045728196592	0.213	0	9.35191040668646e-254
ARL3	4.50373306428771e-258	1.07239300923184	0.703	0.39	1.1706553354003e-253
PRRC2C	5.80396143974727e-258	0.797599910034642	0.885	0.647	1.50862369703351e-253
AC239799.2	8.71259351126205e-258	6.43851540256919	0.225	0.006	2.26466443138234e-253
UBE3A	1.14841912655487e-257	1.18586511560496	0.65	0.339	2.98508583565408e-253
JPT1	2.48865311928761e-257	1.26835770622716	0.798	0.592	6.46875605296428e-253
FNBP1L	1.40775624225736e-255	2.33208230470239	0.462	0.189	3.65918080049956e-251
HIBADH	1.12327243366237e-254	-2.01936329658143	0.125	0.373	2.9197220368186e-250
CNIH2	1.34479428826034e-254	3.24631763251509	0.284	0.04	3.4955237934751e-250
VEZF1	2.32417205494893e-254	1.17245423244869	0.644	0.331	6.04122042242875e-250
ATP10B	2.957008269845e-254	-5.77100780007743	0.003	0.153	7.6861515958081e-250
IPO9	3.27252981838231e-254	1.26357112938159	0.601	0.291	8.50628675692113e-250
FAM181A	9.5339695224673e-254	4.79519067710129	0.231	0.01	2.47816469797493e-249
ANP32A	4.76304338865384e-253	1.11910382094315	0.673	0.366	1.23805786801279e-248
GSTP1	9.10851202550338e-253	-0.702710509974401	0.929	0.975	2.36757553078909e-248
CMC4	4.87656772801673e-252	3.89781388449195	0.245	0.018	1.26756624954339e-247
MANF	7.6500054946868e-252	-1.45531860723954	0.364	0.61	1.98846592823394e-247
SETBP1	1.66945948713599e-251	3.91097133875181	0.248	0.02	4.33942604491258e-247
RAB3IP	7.28943397222298e-251	2.52857032448212	0.348	0.086	1.89474257239992e-246
STAG2	1.01911853966599e-250	0.975429387484756	0.775	0.482	2.6489948201538e-246
NUAK1	1.08573611964833e-250	5.3548685222038	0.224	0.008	2.82215389580192e-246
C1QTNF3	2.41634360590512e-250	-3.88177998420896	0.026	0.207	6.28080193482917e-246
TRIB1	4.63104695996477e-250	-2.92340240530112	0.043	0.243	1.20374803630364e-245
REEP1	8.88084950891202e-250	4.78967951652668	0.229	0.011	2.3083992128515e-245
CXXC5	9.22091760394992e-250	1.39467390055856	0.575	0.272	2.3967931127947e-245
AL161935.3	1.06064371887131e-249	-6.50459866746298	0.002	0.146	2.75693121846219e-245
NABP1	1.1903694995417e-249	-2.55298724784983	0.061	0.275	3.09412744015873e-245
C12orf65	1.2544096993034e-249	2.3215073958132	0.361	0.094	3.26058713139934e-245
KIFAP3	3.01828520575952e-249	1.78631913372952	0.45	0.165	7.84542873533072e-245
ONECUT2	6.35288934205061e-249	4.10937671579809	0.261	0.03	1.65130652667922e-244
SMCHD1	7.23972402953415e-249	1.44617875062241	0.548	0.247	1.88182146699681e-244
CST3	7.98337448173526e-249	2.11353192322037	0.831	0.736	2.07511852903744e-244
RBM28	2.57065676133186e-248	1.78076459457032	0.445	0.16	6.6819081197299e-244
SHTN1	4.5133032059576e-248	3.38511777685688	0.269	0.033	1.17314290232456e-243
NDUFS4	4.87348260205594e-248	-1.58213541172933	0.226	0.487	1.2667643327524e-243
ATP6V0E1	2.6218529120356e-247	-0.890971152942161	0.614	0.804	6.81498227425414e-243
ELOC	2.72070077969502e-247	-1.07811759904424	0.523	0.721	7.07191753666126e-243
CAMK2D	2.20766685459891e-246	2.20650820167705	0.406	0.139	5.73838845515895e-242
GOSR1	2.61081068455815e-246	1.51344850248995	0.502	0.209	6.78628021237201e-242
ARNTL	2.79929039713888e-246	3.99727140343189	0.244	0.02	7.2761955292831e-242
RHOB	3.96297874634757e-246	-1.18712554036721	0.66	0.81	1.03009706553812e-241
SEMA3E	5.85282940101296e-246	-4.09873338078492	0.016	0.183	1.5213259462053e-241
SDC2	8.21087961033998e-246	-2.35189348038569	0.136	0.374	2.13425393711567e-241
MUM1	1.58482098544397e-245	-10.415163583881	0	0.138	4.1194251874645e-241
PLAAT4	3.13104145087053e-245	10.8338711452654	0.204	0	8.13851604324776e-241
BMERB1	4.86471815388532e-245	10.3145965476114	0.203	0	1.26448618973941e-240
SPOCK2	5.10252157801834e-245	4.94397555540871	0.222	0.009	1.32629843377431e-240
SOS1	5.68025234782822e-245	-1.73762824603743	0.201	0.455	1.47646799277099e-240
MT1F	5.99945967312423e-245	3.51084865095761	0.258	0.028	1.55943955283518e-240
BCAP29	6.56082187484177e-244	1.25248040592667	0.588	0.29	1.70535442992762e-239
ZNF528-AS1	8.48226745405673e-244	10.3287964165862	0.202	0	2.20479577933296e-239
PCDH10	2.54543163356987e-243	6.80943795764708	0.207	0.002	6.61634044513817e-239
PLPP3	5.83134943665322e-243	3.47718323623317	0.266	0.034	1.51574265906927e-238
AC005562.1	2.57329363553076e-242	10.1111063952438	0.201	0	6.6887621468351e-238
QSER1	1.0766002972571e-241	2.06601134595613	0.411	0.142	2.79840715266039e-237
TMEFF1	2.10857603035282e-241	6.88288796547366	0.206	0.002	5.4808216756961e-237
COL8A1	3.89380049484335e-241	5.08207588928283	0.217	0.008	1.01211556262463e-236
DPYSL3	4.94217443930571e-241	2.1117788773457	0.381	0.113	1.28461940200873e-236
POLR2I	8.44412351452248e-241	1.05847298997941	0.712	0.426	2.19488102512983e-236
MSH6	1.312219541603e-240	1.75894643781237	0.475	0.198	3.41085225448868e-236
STAG1	2.1023062168315e-240	1.48401075276398	0.519	0.229	5.46452454941011e-236
FXYD1	3.44397398867822e-240	-1.63968986972539	0.13	0.383	8.95192158877129e-236
AL021155.5	4.04537920895904e-240	10.623624153791	0.2	0	1.05151541778472e-235
SAMD5	4.24015554257986e-240	-4.17332340031637	0.011	0.168	1.10214363018278e-235
GNB1	7.97086019471294e-240	0.922588780539675	0.827	0.556	2.07186569041174e-235
FBXO32	8.05600980084913e-240	-2.00771632609848	0.103	0.337	2.09399862753471e-235
NSRP1	8.15268286862924e-240	1.04040945003278	0.702	0.396	2.1191268580428e-235
CEP350	8.15898795887672e-240	1.48694520445429	0.496	0.204	2.12076574015083e-235
AC008969.1	2.00729552051208e-239	10.2444212535519	0.199	0	5.21756324646705e-235
DPP6	5.22354242656484e-239	7.78469830328365	0.202	0.001	1.357755382937e-234
PLEKHA2	5.34174517721693e-239	-1.81503551686941	0.171	0.421	1.388479823914e-234
BASP1	8.80459165288827e-239	3.48080112491218	0.348	0.106	2.28857750833525e-234
ATP5ME	1.41134807962656e-238	-0.848370940308864	0.705	0.85	3.66851706337333e-234
TMEM147	1.55252891009713e-238	-1.14520899941101	0.407	0.652	4.03548839601546e-234
PCLO	2.29605943926639e-238	2.7502056757436	0.306	0.062	5.96814730048513e-234
RAB5C	2.9905068979217e-238	0.910028126465843	0.759	0.452	7.77322457976788e-234
HIF1A	8.298021504574e-238	1.20459273487545	0.707	0.419	2.15690472968392e-233
PLEKHO2	1.56260541377204e-237	-2.50039096497888	0.064	0.273	4.06168025201768e-233
SEC61B	5.66923689132107e-237	-0.644189438176464	0.9	0.943	1.47360474516108e-232
SHOX2	8.28039615311929e-237	3.46600992254398	0.255	0.03	2.1523233720803e-232
GLIS3	9.34504342118235e-237	2.40236893892575	0.339	0.084	2.42905713646793e-232
CALU	9.91711301167241e-237	0.903981993735391	0.827	0.576	2.57775518512401e-232
PTP4A2	1.10948681387028e-236	0.839579451028752	0.828	0.546	2.88388907529303e-232
MRC2	1.47285291647848e-236	3.79076392860305	0.238	0.021	3.82838658580252e-232
NEXMIF	3.74264866317277e-236	6.36231649267667	0.203	0.003	9.72826667018499e-232
CHTF8	4.0346492445018e-236	-4.15525721560106	0.01	0.163	1.04872637812335e-231
ATXN1	4.09853798901114e-236	2.26400826940696	0.373	0.115	1.06533297948366e-231
ARID5B	5.46110812253088e-236	-1.56274704538962	0.219	0.475	1.41950583428945e-231
HEY1	6.30681250438727e-236	2.98758203861465	0.29	0.052	1.63932977426538e-231
GDI1	1.11355376498626e-235	1.1699196972208	0.619	0.324	2.89446030132878e-231
SMC4	3.22791231058754e-235	1.24128714376657	0.648	0.329	8.3903124689102e-231
LAMP5	7.72977441379626e-235	4.6204189418913	0.229	0.017	2.00920026337806e-230
DBI	1.93091982167809e-234	-0.366301373925928	0.966	0.998	5.01903989248786e-230
FAM84B	2.2129243756803e-234	-10.4268589175134	0	0.132	5.7520543297058e-230
NFIC	2.24625604951345e-234	0.935504166890487	0.758	0.476	5.83869334950031e-230
RARA	2.50409276155603e-234	-2.31177888387708	0.071	0.284	6.5088883151126e-230
EPN2	5.3956348796102e-234	1.94989965191103	0.449	0.174	1.40248737425708e-229
FAM111B	1.19219712304539e-233	2.87203787543035	0.355	0.107	3.09887798193189e-229
SH3GLB1	1.55747634460538e-233	1.02594645093064	0.708	0.41	4.04834826253276e-229
CLTC	2.19894718143426e-233	0.887179651506761	0.784	0.495	5.71572340870206e-229
EIF3H	3.94565076597249e-233	-1.2485790288105	0.361	0.603	1.02559300359923e-228
UQCC2	4.79498245815396e-233	-0.880765562816017	0.68	0.822	1.24635979034796e-228
KDELC2	6.94500274465599e-233	-10.2368263426225	0	0.132	1.80521456341843e-228
ASRGL1	4.26933630041915e-232	1.78676324699342	0.49	0.223	1.10972858456795e-227
SGK3	5.32934379845378e-232	-2.19675898184721	0.09	0.31	1.38525633353209e-227
TMED4	2.35446847344658e-231	0.97009909297524	0.69	0.391	6.11996990302971e-227
CRB2	6.32140389138803e-231	6.54637654744186	0.198	0.002	1.64312251348849e-226
RPL36	6.75266882260945e-231	-0.562702218600958	0.986	1	1.75522120706087e-226
GABPB1-IT1	1.07854861391933e-230	10.1579880062369	0.193	0	2.80347141216051e-226
CAMSAP2	1.10112194657696e-229	1.43778188875111	0.504	0.221	2.86214627573749e-225
NUCKS1	1.168087773394e-229	0.676007179672775	0.983	0.95	3.03621054938303e-225
ARPC5	1.21776846782783e-229	0.74354015200154	0.93	0.779	3.16534557842488e-225
AC016747.1	1.43727403357347e-229	10.0904192750751	0.192	0	3.73590639546751e-225
CDC42	4.00556765238574e-229	0.666287030207451	0.937	0.786	1.04116719988463e-224
SEMA6D	4.51151868623623e-229	4.23263209158174	0.222	0.015	1.17267905211338e-224
SEPTIN8	6.80438817254278e-229	10.06858528962	0.191	0	1.76866461768904e-224
VCP	1.1907542613333e-228	0.934818275916745	0.709	0.401	3.09512755148365e-224
RABEP1	1.52114974134452e-228	1.20500353291549	0.603	0.314	3.9539245226768e-224
TOP1	1.82930397420962e-228	1.08903383725863	0.658	0.366	4.75490982016307e-224
TCEAL2	1.98015919546456e-228	2.55709360175382	0.312	0.07	5.14702779677104e-224
TM4SF18	3.37604778559564e-228	-8.18267057257562	0.001	0.131	8.77536100909876e-224
ILDR2	3.85625611220987e-228	3.72000666373198	0.233	0.021	1.00235665124671e-223
NDUFB6	9.40044176548766e-228	-1.08513345126915	0.469	0.687	2.44345682810321e-223
LYPLAL1	1.28479627437778e-227	-1.69175212208872	0.218	0.463	3.33957095599018e-223
FAM181B	1.35227130072862e-227	2.85945693489909	0.351	0.106	3.5149587919839e-223
CDKN2B-AS1	1.39268107149863e-227	3.41649966903381	0.246	0.028	3.61999590914638e-223
TMBIM6	1.63981633133369e-227	0.793123217132488	0.886	0.728	4.26237459003566e-223
ABLIM1	3.02175310004089e-227	2.95878907148916	0.266	0.04	7.85444283293629e-223
CASP4	3.79536960916213e-227	-2.44255518116812	0.049	0.243	9.86530422509513e-223
CTNND2	5.32479725804549e-227	2.8603542949684	0.283	0.052	1.38407455128376e-222
LINC00342	7.43857262805716e-227	3.51337088309607	0.247	0.03	1.9335081832109e-222
MLF2	8.08326992727406e-227	0.901434986976944	0.738	0.435	2.10108435219635e-222
NES	2.12480090889242e-226	0.852779808010189	0.794	0.481	5.52299500248406e-222
YAE1	2.90727328607085e-226	10.0887514193507	0.189	0	7.55687545248395e-222
SRSF11	9.71301478487177e-226	0.733341038350029	0.897	0.673	2.52470393303172e-221
TCEAL8	2.51142270261866e-225	-1.03317736095276	0.453	0.687	6.52794103091668e-221
LINC-PINT	3.07316883041735e-225	10.1925640520911	0.189	0	7.98808774090381e-221
GRB2	3.68040986891469e-225	1.13277705265853	0.598	0.307	9.56648937226995e-221
AC020930.1	4.31683006837351e-225	10.3595527082282	0.189	0	1.12207363967233e-220
SP3	4.51660252738118e-225	1.67713759544456	0.441	0.173	1.17400049494219e-220
AL360012.1	6.3330208595024e-225	4.96269590943613	0.205	0.008	1.64614211201046e-220
CERT1	9.63809652571349e-225	10.0360676546948	0.188	0	2.50523042992871e-220
ISG15	3.11238531346572e-224	1.34893139625683	0.706	0.429	8.09002314529144e-220
MX1	6.62426302294158e-224	2.48229390408821	0.463	0.205	1.7218446875532e-219
GRIK3	9.89966178140213e-224	-1.93953935653092	0.119	0.349	2.57321908683986e-219
AQP1	1.2157913996101e-223	-2.4737827114613	0.201	0.421	3.16020658500652e-219
CCND2	1.23085016194924e-223	6.6071928211519	0.201	0.007	3.19934882595467e-219
TOMM20	1.30818455010855e-223	0.787353993912631	0.856	0.596	3.40036410109714e-219
CBL	1.73145935034898e-223	2.37742338506688	0.314	0.073	4.50058228936211e-219
TBL1XR1	2.18796850086599e-223	1.07273522240686	0.665	0.375	5.68718652430096e-219
NCOR1	4.3914763596305e-223	0.902937955013752	0.716	0.418	1.14147645015876e-218
ARHGEF4	1.10367467818279e-222	3.53309412722273	0.239	0.026	2.86878159100054e-218
PJA2	1.17847213697409e-222	1.03079645427688	0.672	0.381	3.06320262563675e-218
ANXA2	1.64829283644525e-222	0.816070825601904	0.881	0.694	4.28440756977214e-218
HSPA8	2.44786899327104e-222	0.7461241995876	0.912	0.765	6.36274587420941e-218
NACA	3.20334679712829e-222	-0.504270892670631	0.979	0.995	8.32645932977557e-218
PALM2-AKAP2	4.4492298492298e-222	10.4051618698757	0.186	0	1.1564883147103e-217
FAM208B	8.22103754012427e-222	-10.1905326903486	0	0.126	2.1368942878045e-217
MDM2	2.79731500102001e-221	1.78367074950456	0.4	0.135	7.27106088215131e-217
UBA2	3.34052627726711e-221	1.05940115406029	0.654	0.367	8.68302995250041e-217
MAGED2	4.33217313319278e-221	-1.14846356730705	0.452	0.67	1.1260617625108e-216
ANKRD12	5.26379391759378e-221	1.27497117525037	0.536	0.249	1.36821795300015e-216
AL355974.2	5.61550508282855e-221	-2.5475372893814	0.069	0.27	1.45963823617963e-216
PDLIM3	1.01362505992524e-220	-1.50433181394151	0.326	0.571	2.63471561826369e-216
FAM104B	1.50572347430103e-220	-1.58557834653546	0.18	0.425	3.91382702675066e-216
PRXL2C	2.42251513158629e-220	10.0334689838495	0.185	0	6.29684358153224e-216
RNF182	3.81184824268466e-220	4.73872571828838	0.202	0.008	9.90813713721024e-216
AC018521.5	3.81672411193374e-220	10.055836796878	0.185	0	9.92081098414937e-216
AC097376.3	5.81002632593842e-220	10.0566902101184	0.184	0	1.51020014290117e-215
WBP1	8.71628437563656e-220	4.15503096373043	0.213	0.014	2.26562379775921e-215
NOP10	1.02514076726325e-219	-0.710050511953266	0.785	0.887	2.66464839634736e-215
CEP57	3.06511539006508e-219	1.75585182401958	0.449	0.186	7.96715443339616e-215
SMAD1	4.36158656736598e-219	3.8036990719685	0.222	0.019	1.13370719645544e-214
PLXNA3	4.53098348319558e-219	2.70099328355895	0.285	0.056	1.17773853678703e-214
DMAC2L	7.85763023516625e-219	10.0072215338541	0.184	0	2.04243382702676e-214
ORAI2	2.00653434476055e-218	1.75712241859581	0.396	0.135	5.21558472233609e-214
USP1	2.40704983806965e-218	0.998628376370729	0.791	0.527	6.25664464409444e-214
GAPLINC	2.94147376938922e-218	-7.28719055979906	0.001	0.127	7.6457727687734e-214
NDUFB1	5.32062401992504e-218	-0.785208438877814	0.716	0.848	1.38298980149912e-213
KCNMA1	5.44353360122074e-218	5.15648749594994	0.196	0.006	1.41493768896531e-213
PAX6	6.02497754046684e-218	3.45772501315774	0.236	0.027	1.56607241209354e-213
FAM129A	1.27576701760824e-217	-10.1924915433866	0	0.123	3.31610120886909e-213
BUB3	7.42781673685204e-217	1.15278078985416	0.626	0.342	1.93071240440995e-212
ZNF483	7.69313230153562e-217	4.47111818002873	0.205	0.011	1.99967587913815e-212
KIF1BP	1.01307076410625e-216	1.9626753801285	0.356	0.106	2.63327483714138e-212
LONRF1	2.56159556824629e-216	-1.92094316637273	0.124	0.35	6.65835536054258e-212
NCBP2	3.49080747550886e-216	1.14570211129189	0.611	0.331	9.07365587109017e-212
COL9A3	4.11421100099704e-216	2.49715864082788	0.295	0.064	1.06940686548916e-211
KCNK1	4.8008349710393e-216	-3.91159310301149	0.014	0.161	1.24788103402225e-211
AC015871.1	4.93020777840961e-216	10.0063383412701	0.181	0	1.28150890784201e-211
ATP5MC2	7.94200481350278e-216	-0.617721335104416	0.889	0.956	2.06436531117378e-211
COL21A1	8.58377684723606e-216	4.67507895651656	0.212	0.015	2.23118111590207e-211
SUMO2	8.64769892626961e-216	0.495433251755411	0.991	0.993	2.24779638190526e-211
AL391840.3	1.06029989596196e-215	10.1579880062369	0.181	0	2.75603751957393e-211
TUBA1B	1.09355362178596e-215	0.726268950898497	0.984	0.966	2.84247392910825e-211
ADAMTS4	2.896094364437e-215	-1.83590542307618	0.211	0.445	7.52781808148111e-211
PCSK1N	5.35624891416783e-215	0.746661446763762	0.702	0.361	1.39224978025964e-210
ZNF644	5.73621975086625e-215	0.984365797988755	0.655	0.357	1.49101559984266e-210
PAK3	6.50448128866984e-215	3.87818058819815	0.222	0.021	1.69070982136395e-210
DSEL	8.71012038420112e-215	2.91605135586014	0.307	0.077	2.2640215914654e-210
ANAPC11	1.1029514177823e-214	-0.590205569775127	0.914	0.968	2.86690162024153e-210
KLHL23	1.79607580721834e-214	2.04032265489058	0.383	0.135	4.66853984570262e-210
DAAM2	3.0853848237546e-214	-4.13119271164406	0.009	0.148	8.01984077238534e-210
AL391069.3	3.91962421162195e-214	-4.8755170297612	0.005	0.138	1.01882792132689e-209
ACTR2	5.70381190492399e-214	0.81377554804906	0.771	0.473	1.48259182844689e-209
TSPAN3	6.8468014666333e-214	0.815374079253034	0.782	0.488	1.77968910522199e-209
PARP9	7.33936770850195e-214	2.03800309102963	0.38	0.132	1.90772184847091e-209
RNF115	1.13196915635803e-213	1.37338518238253	0.494	0.22	2.94232742812142e-209
NHLH2	1.25393918555944e-213	5.69976778208983	0.194	0.007	3.25936412502466e-209
NR0B1	1.93990587889407e-213	-10.2330247724627	0	0.121	5.04239735100936e-209
DDX42	2.302713943578e-213	1.18216409400573	0.574	0.288	5.9854443535423e-209
IFI6	2.57133482026081e-213	1.48232770938709	0.668	0.4	6.68367059830393e-209
PTPRE	3.08716107436478e-213	4.58664041765559	0.202	0.011	8.02445778059637e-209
ITGA7	3.56815132442035e-213	2.96559324675533	0.255	0.04	9.27469573756581e-209
PRDX2	3.91782999265288e-213	0.655693509992974	0.944	0.855	1.01836154999026e-208
PRAC2	1.78587180336838e-212	-5.98373712406316	0.002	0.128	4.64201657849542e-208
AL355338.1	1.8772699777803e-212	-3.93375727498648	0.01	0.15	4.87958785324433e-208
GRIA2	4.61490609727173e-212	4.55578967455889	0.194	0.007	1.19955254186384e-207
TERF2IP	4.68382424964543e-212	1.03677479963995	0.661	0.386	1.21746643721034e-207
DPF1	5.86767932172449e-212	3.14536186392041	0.244	0.034	1.52518588609585e-207
SON	9.24859904967687e-212	0.59561460355779	0.963	0.836	2.40398835098251e-207
HNRNPDL	9.93011371117974e-212	0.690696303284208	0.915	0.737	2.58113445694695e-207
DARS	2.47337279599038e-211	1.16392374457266	0.583	0.306	6.42903790861779e-207
ARL5A	2.74275067493826e-211	2.019599476522	0.356	0.111	7.12923182936701e-207
WASL	4.10439089324782e-211	1.11121574329633	0.615	0.338	1.0668543248819e-206
ATP1B2	8.47056589478863e-211	2.0733854490754	0.49	0.246	2.20175419303241e-206
FAT3	1.27229711752255e-210	6.33902800632987	0.184	0.003	3.30708189757636e-206
RTCA-AS1	1.64577358271267e-210	4.88086426610847	0.193	0.007	4.27785927354503e-206
AHDC1	3.24421689644262e-210	2.2036276012005	0.318	0.082	8.43269297892331e-206
XAF1	3.3731624654658e-210	2.73835210953611	0.329	0.096	8.76786119648525e-206
KHDRBS3	6.25047886919233e-210	-1.1205270461748	0.307	0.563	1.62468697246916e-205
PSAP	7.24875892659007e-210	0.952136479138948	0.834	0.632	1.88416990778856e-205
CA2	1.22491715840032e-209	-2.10052770403362	0.194	0.416	3.18392716982996e-205
HCG18	1.34666767192911e-209	1.54716453109586	0.453	0.19	3.50039327964534e-205
MSH2	1.40920947445925e-209	1.82327847633551	0.415	0.165	3.66295818696194e-205
DPYSL5	3.93704911284831e-209	3.77938281389145	0.224	0.025	1.02335717590266e-204
RIOK3	1.0301797627616e-208	1.78318528003917	0.385	0.133	2.67774625734623e-204
STK32A	1.41010058318884e-208	-2.45636317705477	0.062	0.252	3.66527444588275e-204
GADD45G	7.73942814841987e-208	3.86870686203562	0.231	0.029	2.01170955861878e-203
LZTS1	8.22268602435436e-208	-2.13105513986251	0.09	0.297	2.13732277831043e-203
IFNAR1	8.36113547240419e-208	1.20286813363416	0.546	0.271	2.17330994334202e-203
RCAN2	9.11328013030221e-208	-3.20912015147376	0.018	0.168	2.36881490426945e-203
EGLN2	9.18861379234078e-208	4.14196869648202	0.203	0.013	2.38839638304314e-203
METTL7B	1.06925081628771e-207	6.11438897923308	0.184	0.004	2.77930364677664e-203
TM9SF1	1.60022080347701e-207	2.93766672745663	0.238	0.031	4.1594539344778e-203
DUSP23	1.93919266282587e-207	-1.18676717247868	0.383	0.612	5.04054348848328e-203
KLHDC3	4.20939854856383e-207	-1.3312278553514	0.283	0.519	1.0941489647282e-202
AC092944.1	5.68939035170599e-207	10.1217475983989	0.175	0	1.47884323411894e-202
HMCN1	6.02411653531999e-207	-5.7189480250691	0.003	0.126	1.56584861102573e-202
KIAA1549	6.42089095883624e-207	2.58235361163894	0.28	0.059	1.6689821869303e-202
GATM	7.32703584534439e-207	2.29423776725462	0.361	0.124	1.90451642728037e-202
CDH1	8.74547589298644e-207	-4.19405231893223	0.011	0.149	2.27321154886397e-202
CD27-AS1	1.31018503404083e-206	9.91328783320821	0.174	0	3.40556395898233e-202
ADD2	1.55387479293157e-206	5.77370971004858	0.183	0.004	4.03898674926702e-202
CHN1	1.74933318381571e-206	2.52530596149196	0.275	0.055	4.54704174469218e-202
FBXO21	1.81109477842032e-206	1.61457915907506	0.428	0.172	4.70757865754793e-202
PCCA-DT	2.10630164034199e-206	9.97868769811713	0.174	0	5.47490985374093e-202
GATD3B	2.69266768772332e-206	5.59534787145763	0.183	0.004	6.99905112069923e-202
HELLS	2.79255284153681e-206	1.42057773954765	0.529	0.268	7.25868260100664e-202
LGALS1	1.06259637947409e-205	-0.717421774093424	0.92	0.979	2.762006769167e-201
COPA	1.27412745550913e-205	0.987874880855328	0.645	0.363	3.31183949510488e-201
MAP6	1.32351440526501e-205	5.01547771384638	0.191	0.008	3.44021099360533e-201
ECE1	1.61045543903833e-205	2.24126754477869	0.303	0.073	4.18605682269234e-201
ILRUN	1.96129257908089e-205	9.89908330387951	0.173	0	5.09798780080497e-201
SEPTIN3	2.46929698028816e-205	10.1706571988798	0.174	0	6.418443640863e-201
INA	6.60162853157921e-205	10.9371191271776	0.173	0	1.71596130421338e-200
ANGPTL4	7.13641547170871e-205	-4.28845911103785	0.01	0.145	1.85496847356125e-200
FAM107B	8.70919007948629e-205	2.68736107646702	0.285	0.065	2.26377977736087e-200
MGST3	1.01873754375482e-204	-0.706493428588077	0.792	0.899	2.64800449748192e-200
SYNRG	2.10023763886402e-204	1.52685453386991	0.429	0.171	5.45914769469924e-200
RPAIN	2.25772403608013e-204	0.87356402682851	0.775	0.502	5.86850208698307e-200
BANF1	2.43673433113327e-204	0.838278942214927	0.807	0.542	6.33380354691472e-200
LINC02802	2.46408570513441e-204	9.98048769216334	0.173	0	6.40489797335588e-200
NBDY	3.71013044981314e-204	-1.14661048400902	0.36	0.591	9.64374207819931e-200
RBM39	5.94655272188437e-204	0.733418197227939	0.883	0.643	1.5456874489994e-199
DPYSL2	6.57402828303905e-204	1.04271246155564	0.691	0.433	1.70878717161034e-199
AC099343.3	1.09256975951204e-203	10.1233777624603	0.172	0	2.83991657589964e-199
EIF5B	1.73034872210009e-203	0.843478843305262	0.76	0.475	4.49769543335477e-199
PON2	2.10048090821042e-203	1.20165857971711	0.627	0.372	5.45978002471135e-199
MIA	2.47102013167579e-203	-2.18528778028354	0.055	0.241	6.42292262826487e-199
SPARC	5.59978696261126e-203	-0.757377618303236	0.65	0.872	1.45555262519155e-198
FAM57A	7.32370343479816e-203	-10.0156988885227	0	0.115	1.90365023380709e-198
TMEM14A	7.48883195975244e-203	-1.10050785835031	0.441	0.646	1.94657209129845e-198
IRS2	8.66874555500536e-203	1.17570606201804	0.669	0.408	2.25326703211254e-198
EEF1AKNMT	1.09676686525993e-202	9.89622553792516	0.171	0	2.85082611287015e-198
AL354740.1	1.27902217985826e-202	9.96965388625207	0.171	0	3.32456235210557e-198
CHD7	1.31986689424979e-202	2.34132858892691	0.327	0.098	3.43073001822347e-198
ZEB1	1.93520100003265e-202	1.61690254876072	0.437	0.179	5.03016795938487e-198
SLIRP	2.25412978585215e-202	-0.86417084678908	0.64	0.776	5.85915955236549e-198
SNRPC	3.48901058208253e-202	-0.75886878177901	0.755	0.839	9.06898520600711e-198
RGMB	5.4283936537421e-202	3.72953246040089	0.255	0.05	1.41100236241719e-197
ERVK3-1	5.69385464180282e-202	1.91540397194042	0.357	0.116	1.48000363704381e-197
TPM3	5.70812665169553e-202	0.769324721997227	0.933	0.814	1.48371336057522e-197
ATF5	1.20703201596997e-201	4.50886090811746	0.268	0.06	3.13743831911075e-197
SVIP	1.44278118121129e-201	-1.14168937533137	0.334	0.571	3.75022112432251e-197
PIPOX	1.87260084418796e-201	5.21485700279036	0.183	0.006	4.86745137429776e-197
TLE1	3.88178523321738e-201	1.58515827308938	0.444	0.19	1.00899243567019e-196
TFAM	4.18577317757831e-201	1.41277989129686	0.481	0.219	1.08800802204793e-196
SMIM30	7.65995230132361e-201	-1.05063484531091	0.401	0.635	1.99105140168305e-196
PAQR8	9.35529739879507e-201	-2.0607630541566	0.098	0.303	2.4317224528688e-196
BCAT1	1.75280183600547e-200	4.28334214160807	0.198	0.013	4.55605781232903e-196
VAPA	2.2833154787556e-200	0.724621911937987	0.846	0.581	5.93502192392944e-196
ERICH3	2.97157103745718e-200	9.36507499263923	0.17	0	7.72400459766245e-196
NOS1AP	5.99997693160509e-200	4.69303413865479	0.186	0.008	1.55957400383211e-195
TMEM44-AS1	6.38098653934734e-200	2.90407409105316	0.244	0.039	1.65860983117255e-195
RPL36A	7.41933951086252e-200	-0.722231166924913	0.972	0.991	1.92850891905849e-195
THOC7	8.93528219919851e-200	-1.29381890954541	0.281	0.514	2.32254790203767e-195
SCGN	1.11889060437103e-199	6.53678509767772	0.175	0.002	2.90833234794162e-195
U2SURP	4.56971210214524e-199	0.883024492749011	0.741	0.474	1.18780526671061e-194
CRYAB	6.12852743069547e-199	-0.999260065538708	0.461	0.696	1.59298813506067e-194
CCAR1	9.14711657378678e-199	1.19188661320365	0.543	0.277	2.3776100110244e-194
LMO2	2.63776648567588e-198	8.13263468816109	0.17	0.001	6.85634642621732e-194
SRSF3	3.406722347028e-198	0.624633519223356	0.965	0.888	8.85509339662989e-194
ABCB5	3.43034536169877e-198	-7.64042894683909	0.001	0.115	8.9164966986636e-194
PRPF4B	3.7701775858378e-198	0.885670583849403	0.726	0.449	9.7998225988682e-194
PACC1	3.83891509065669e-198	9.83287515279163	0.168	0	9.97849199514392e-194
BBOX1	4.03844911553269e-198	7.20251295012497	0.171	0.001	1.04971407860041e-193
COL6A2	4.08243882552928e-198	2.23764058326716	0.311	0.083	1.06114832391983e-193
SERTAD1	5.01416910533188e-198	-1.61908650346352	0.145	0.371	1.30333297554892e-193
SPCS2	9.10677048005932e-198	0.662094864169193	0.905	0.706	2.36712285088182e-193
ENY2	9.81270006654156e-198	-0.86804582042442	0.654	0.775	2.55061512829615e-193
UPK3BL1	2.47704516134551e-197	6.4594990967619	0.172	0.002	6.43858348788539e-193
NUDC	3.48110190125199e-197	0.78529445386872	0.848	0.611	9.0484281719243e-193
CNP	5.57786329430821e-197	-0.828191019216167	0.607	0.794	1.44985400608953e-192
SLC5A3	1.40750027722735e-196	1.98041426696339	0.434	0.185	3.65851547059705e-192
IMMT	1.44579931109311e-196	1.36011393508748	0.477	0.219	3.75806614932433e-192
TLCD3A	2.84349872671145e-196	9.81684504297268	0.166	0	7.39110624034108e-192
HES4	3.24105077244612e-196	1.79850148650302	0.381	0.139	8.4244632728192e-192
ZNF708	1.02952259287425e-195	2.7315786421987	0.242	0.039	2.67603807565804e-191
DEK	3.4690807980846e-195	0.575556317931245	0.982	0.949	9.01718171846131e-191
MIR4458HG	6.14674489395717e-195	-1.75997720300174	0.147	0.366	1.59772340028629e-190
METTL13	1.41006626618847e-194	-9.89819191500276	0	0.111	3.6651852457037e-190
UBXN7	1.48088824304228e-194	1.62290342042887	0.395	0.148	3.84927281013981e-190
SPATA22	1.88007462825627e-194	-3.90993768683343	0.011	0.144	4.88687798122653e-190
OSBPL11	1.99910341774191e-194	2.0462174765915	0.319	0.091	5.19626951373654e-190
GABPB1-AS1	2.91153960707233e-194	1.01655560091317	0.636	0.345	7.5679649006631e-190
PHLDB2	3.40699275181094e-194	-2.48492077158838	0.047	0.22	8.85579625978218e-190
ANKLE2	3.72196122432707e-194	1.57610512144269	0.414	0.164	9.67449381039334e-190
EZH2	4.21035309930751e-194	1.46035500445433	0.544	0.289	1.094397081103e-189
SHD	7.46385620427176e-194	4.03803809310297	0.191	0.012	1.94008014317636e-189
ANKRD11	1.2052672441506e-193	1.06711883122841	0.606	0.335	3.13285114772066e-189
ACBD5	1.2760007387674e-193	2.07090766916853	0.313	0.087	3.31670872027811e-189
ATRX	1.34785978855845e-193	0.696931944046587	0.886	0.703	3.50349194839997e-189
RXRG	2.24702410427529e-193	-3.11035285926438	0.021	0.167	5.84068975424276e-189
TMEM35B	3.14098579335434e-193	9.79246088434572	0.164	0	8.16436437266595e-189
SETX	3.54463635456966e-193	1.46231228265339	0.447	0.193	9.21357327643292e-189
NIFK	4.44556079055331e-193	1.15945558720325	0.571	0.305	1.15553461628852e-188
ATP5MD	8.73725120675166e-193	-0.621011261356034	0.859	0.922	2.27107370617096e-188
SRGAP3	2.56232483317886e-192	2.035933023801	0.331	0.102	6.6602509388818e-188
TYR	2.81005587717525e-192	-10.1964012884377	0	0.109	7.30417824154163e-188
MCF2L	3.20342216067132e-192	4.42895368570696	0.182	0.008	8.32665522223295e-188
SERINC5	4.77222398520184e-192	-2.04706969924403	0.114	0.319	1.24044418047351e-187
ROCK1	5.49171381600851e-192	1.37094791998441	0.468	0.213	1.42746117219509e-187
TLK2	7.3768418308664e-192	1.80233292944109	0.352	0.116	1.9174624970971e-187
HSPA14.1	7.50226777694971e-192	9.86441072622473	0.163	0	1.95006446326254e-187
AC004540.2	8.35550718333247e-192	4.17614395088363	0.192	0.014	2.17184698216361e-187
TMEM258	1.17092796708848e-191	-0.569008964692881	0.9	0.946	3.04359306485309e-187
KRT10	1.60214404715977e-191	-0.549730658594171	0.832	0.928	4.16445302178238e-187
INPP5F	2.1672224174598e-191	-1.8609813542582	0.134	0.345	5.63326122970327e-187
SIPA1L1	2.25275845489757e-191	2.27211488618482	0.283	0.067	5.85559505181526e-187
NEDD9	4.28709165161376e-191	-1.06843825654473	0.258	0.51	1.11434373300396e-186
KDM5A	5.06936367582585e-191	1.34196406696935	0.467	0.211	1.31767970025741e-186
SEZ6	5.24042754634051e-191	4.89126773997717	0.178	0.007	1.36214433212029e-186
ENO2	7.14974609745963e-191	2.3900602107448	0.277	0.064	1.85843350311268e-186
DCX	9.41845277133592e-191	2.10235217358555	0.419	0.182	2.44813842885335e-186
PALLD	1.12539781190891e-190	2.09198643218094	0.302	0.08	2.92524653249483e-186
MAPK8IP1	1.14656872155028e-190	3.02664449127104	0.221	0.03	2.98027607792565e-186
PLCE1	2.20555224245515e-190	3.48941442670856	0.206	0.022	5.73289194381367e-186
SKP1	2.28395199150731e-190	-0.622126283437787	0.866	0.92	5.93667641152496e-186
FMN2	7.27246714769208e-190	3.4703795639215	0.203	0.02	1.8903323856996e-185
ANK3	9.9157872305638e-190	5.82364876209899	0.171	0.004	2.57741057484045e-185
SRRT	1.01593967422529e-189	1.63491960735924	0.427	0.186	2.6407319952138e-185
EFEMP1	1.25902351574633e-189	6.19859071555826	0.168	0.003	3.27257982447944e-185
SAMD9	1.92833660774649e-189	2.13494432570716	0.377	0.146	5.01232534451544e-185
MAPK10	2.87743458901054e-189	2.8473277877062	0.227	0.033	7.4793157272151e-185
TLK1	3.37957319588089e-189	1.82259765154302	0.347	0.114	8.78452460805319e-185
TAGLN2	4.70998416677973e-189	0.726726706255726	0.889	0.724	1.22426618447105e-184
FAM120AOS	4.88677903644364e-189	1.57843166509137	0.408	0.165	1.2702204749428e-184
NDUFS1	1.97598449564978e-188	1.29198254140175	0.485	0.231	5.13617649954247e-184
TPD52L1	2.6442520846541e-188	-4.05302916659866	0.009	0.134	6.87320444364141e-184
LINC00205	2.6884993971466e-188	9.82988304309646	0.16	0	6.98821648300315e-184
SELENOP	3.28589738324454e-188	-1.99291934745462	0.097	0.295	8.54103306826754e-184
TBCB	3.78694857546306e-188	0.756933192058682	0.82	0.55	9.84341543220114e-184
MEGF10	4.91982005713222e-188	-2.15580014568266	0.07	0.255	1.27880882745038e-183
RWDD3	5.46013009538709e-188	4.70853840080063	0.175	0.007	1.41925161569397e-183
RESF1	8.45794329124828e-188	9.81986428727147	0.16	0	2.19847319969417e-183
PRDX4	1.14355206661288e-187	-0.961605150654986	0.517	0.7	2.97243488674686e-183
TRIM36	1.2030655197876e-187	4.150484777735	0.183	0.011	3.12712820558392e-183
IGFBPL1	1.72271727160945e-187	10.3560905154438	0.16	0	4.47785900409445e-183
ST18	3.35376058501128e-187	7.31145373114928	0.162	0.001	8.71742988861981e-183
IL6ST	5.45981414304909e-187	-1.37895666584102	0.304	0.527	1.41916949020275e-182
GART	6.42300839187995e-187	1.34415000593794	0.455	0.202	1.66953257130135e-182
PA2G4	1.04798337511572e-186	0.755562638522274	0.846	0.618	2.72402318693829e-182
LRFN4	1.16659031818745e-186	2.40636922645837	0.264	0.058	3.03231821406463e-182
RPL7L1	1.7050599061412e-186	0.835803867219913	0.694	0.41	4.43196221403283e-182
EPS15	1.79307876514972e-186	-1.63976530744375	0.188	0.407	4.66074963425367e-182
ARPP19	1.79475295012577e-186	0.72322824913522	0.814	0.539	4.6651013432619e-182
NBEA	2.88792489931079e-186	2.72416172329458	0.235	0.04	7.50658319077855e-182
HSPA12A	3.19625334625011e-186	-1.97085465370918	0.101	0.3	8.3080213229079e-182
TM9SF3	5.73783073929053e-186	1.13859673820686	0.541	0.283	1.49143434406379e-181
CDK5R1	8.73883634323928e-186	3.12219107100006	0.219	0.031	2.27148573069819e-181
CEBPG	1.17324216285314e-185	2.10809464980952	0.316	0.095	3.04960835390418e-181
POLD3	1.19797404843538e-185	2.05599606450265	0.332	0.109	3.1138939440981e-181
MYEF2	1.22509619016558e-185	1.19761299566024	0.513	0.251	3.18439252709739e-181
IFIT1	2.16367086722714e-185	3.31481339218293	0.261	0.059	5.62402968518350e-181
CCP110	2.26456540545316e-185	1.65779097376452	0.41	0.172	5.88628485839441e-181
CELF1	2.27031977940812e-185	1.14183554267957	0.566	0.311	5.90124220261551e-181
MTRES1	2.46084749324805e-185	9.74559911251363	0.158	0	6.39648088919964e-181
RND3	2.58330175701529e-185	3.13382929019847	0.291	0.084	6.71477625700985e-181
ICAM1	3.10154154439021e-185	-2.66586733458893	0.033	0.187	8.06183693633348e-181
SH3KBP1	5.13877418546589e-185	-1.42486100443425	0.237	0.462	1.33572157402815e-180
COPB1	5.19593724516132e-185	1.47827838240679	0.447	0.204	1.35057996813478e-180
RBM25	6.76129631111922e-185	0.793428058564322	0.713	0.429	1.75746375014922e-180
DCLK2	2.57506425637218e-184	1.83828430217754	0.369	0.139	6.6933645215882e-180
FAM49A	1.03679054270702e-183	2.66752603409884	0.239	0.044	2.69492965765837e-179
SMAD9	1.33624764714648e-183	4.30512895010266	0.182	0.012	3.47330850922786e-179
RDH5	1.71114956574019e-183	3.1324862024887	0.211	0.027	4.44779106622847e-179
PUM1	3.00417185981406e-183	0.995113135643496	0.587	0.32	7.80874391521467e-179
SILC1	3.02689771163105e-183	10.1355456308296	0.156	0	7.86781522184258e-179
LRRC75A	3.05243398539486e-183	2.71268583460383	0.228	0.036	7.93419165823686e-179
KIF5A	3.56786333506692e-183	6.69847685425853	0.16	0.002	9.27394716683944e-179
MALAT1	3.89590188754398e-183	-0.540814195698667	0.991	1	1.01266177762931e-178
PYGL	5.5451540888228e-183	-1.70130393607319	0.152	0.363	1.44135190230771e-178
FJX1	5.70557764097296e-183	3.09961277875609	0.212	0.028	1.4830507962181e-178
SPOP	6.31533072588775e-183	1.04325910739332	0.564	0.303	1.64154391558e-178
RERE	6.42770334317196e-183	1.15573430081203	0.553	0.296	1.67075292999069e-178
MRPL14	6.91215014430803e-183	-0.779029241484049	0.663	0.782	1.79667518700999e-178
HSP90AB1	7.08771700065107e-183	0.518612718887055	0.995	0.992	1.84231027997923e-178
IPO7	1.36689858943446e-182	1.26970640891325	0.49	0.241	3.55297950351699e-178
TRPM1	1.70111368665691e-182	-5.27299485054056	0.004	0.116	4.4217048057273e-178
TOPBP1	1.81295101515787e-182	1.4455619333633	0.445	0.203	4.71240357369985e-178
BBX	1.89230752737726e-182	0.898661296705837	0.695	0.431	4.91867495591171e-178
LUC7L3	1.93990237864588e-182	0.662579842800615	0.889	0.69	5.04238825281424e-178
MYLIP	2.34793894672255e-182	-1.82868395268208	0.115	0.317	6.10299770421594e-178
ABAT	2.41347899084083e-182	2.66610748511251	0.235	0.041	6.27335594089257e-178
SCO2	2.67194530687811e-182	9.74771450151564	0.156	0	6.94518743616827e-178
POMP	2.67954605193691e-182	-0.507505225524321	0.962	0.984	6.9649440527996e-178
AC025171.1	3.88302015656854e-182	9.75088178059432	0.155	0	1.00931342929686e-177
MLLT11	4.49487109943168e-182	1.60643387327877	0.589	0.357	1.16835184487528e-177
SLC10A4	4.642197488499e-182	4.34447579235953	0.178	0.01	1.20664639318555e-177
SPAST	5.3905661413961e-182	2.13985832844149	0.281	0.071	1.40116985713309e-177
INKA2	7.38615535406551e-182	7.50695619770823	0.157	0.001	1.91988336118225e-177
PAFAH1B2	7.6525194809088e-182	1.17268052384919	0.515	0.261	1.98911938867263e-177
TNRC6B	9.01458262088987e-182	1.09377662580985	0.565	0.306	2.3431604606479e-177
PRORP	1.16747264751332e-181	9.71889166634988	0.155	0	3.03461165268137e-177
TCEA1	1.18691828730662e-181	0.824980510324211	0.734	0.469	3.0851567041961e-177
PAXBP1	2.10601203893286e-181	1.31651894368397	0.465	0.213	5.47415709279817e-177
CFAP410	1.23455278190341e-180	9.73604128928342	0.154	0	3.20897304600154e-176
SUCO	2.08008551771537e-180	1.50707554927945	0.4	0.161	5.40676628619756e-176
Z99127.4	3.19439205987555e-180	9.90762279304603	0.154	0	8.30318328123452e-176
EIF5	3.33051970891001e-180	0.890004564007963	0.72	0.45	8.65701987936979e-176
ACTR6	4.02308697235579e-180	1.81335822523899	0.343	0.118	1.04572099672444e-175
FXYD6	5.20004471964285e-180	2.35610077521822	0.282	0.075	1.35164762397677e-175
EEF1B2	2.33497396450809e-179	-0.592292729551676	0.875	0.952	6.06929782594589e-175
PROS1	5.70129137076394e-179	3.82793245839805	0.186	0.016	1.48193666600267e-174
C21orf58	8.942134068639e-179	1.77621679307102	0.387	0.156	2.32432890846134e-174
COBL	1.37464576826333e-178	2.06840383806319	0.294	0.082	3.57311674544688e-174
NDUFB5	2.18677713716224e-178	-0.694826474665204	0.714	0.846	5.68408981262582e-174
RENBP	3.48009565550583e-178	-3.10667028780469	0.021	0.157	9.04581263735631e-174
RBBP8	7.40200998227258e-178	1.69315368415673	0.402	0.173	1.92400445469211e-173
METTL2B	8.31906795291356e-178	1.67346688799854	0.35	0.123	2.16237533300082e-173
CAND1	2.11401335240402e-177	1.02093608195162	0.56	0.297	5.49495490690376e-173
EFNA1	2.41054324468524e-177	-2.11410907673745	0.069	0.245	6.26572505591034e-173
RADX	2.54569085805054e-177	9.69935147995424	0.152	0	6.61701424733077e-173
FAM213B	5.90007333315888e-177	-9.74911977564545	0	0.101	1.53360606148799e-172
PCNT	6.06599371663294e-177	2.06012461585057	0.313	0.097	1.5767337467644e-172
MTUS1	6.15350483352512e-177	-2.1062557798171	0.064	0.237	1.59948051137818e-172
RBM27	1.4443421288829e-176	2.2174275008683	0.273	0.069	3.75427849560532e-172
TAGLN3	2.82437219333093e-176	2.90813210365405	0.214	0.032	7.34139064212509e-172
AGGF1	4.22678155437351e-176	1.80977036501244	0.326	0.107	1.09866732942831e-171
AC092164.1	1.80094947805969e-175	5.74152661554262	0.158	0.004	4.68120797832055e-171
SHC4	2.61383994983682e-175	-1.91085368371556	0.083	0.267	6.79415418161085e-171
NFASC	4.38172400156761e-175	3.15162310495913	0.2	0.024	1.13894151972747e-170
CCDC144A	1.09732603315447e-174	3.31332385636086	0.196	0.022	2.85227955797842e-170
RAMAC	1.10815657850247e-174	9.67954299887406	0.15	0	2.88043139450147e-170
LSM2	1.33483912495613e-174	-0.716768471644967	0.746	0.838	3.46964733749847e-170
RMI1	1.3394263791832e-174	2.10288543041487	0.289	0.081	3.4815709874109e-170
ITGAV	1.37287744491229e-174	1.67356991968889	0.413	0.189	3.56852034256053e-170
CACNA2D1	1.7101284643858e-174	2.82272126979421	0.218	0.035	4.445136917478e-170
CALM2	2.36554861821907e-174	0.477386514227778	0.983	0.946	6.14877052333684e-170
CLN3	2.47448216044294e-174	3.95058559882509	0.174	0.012	6.43192147963935e-170
AC012146.1	2.83548945930802e-174	9.80063481579142	0.149	0	7.37028775157933e-170
RANBP2	3.76974582341155e-174	1.56727627339065	0.387	0.158	9.79870031879363e-170
ETV1	8.13529079543187e-174	-0.874133645267535	0.514	0.732	2.11460613645661e-169
MAP4K3-DT	8.28560813770394e-174	9.73390870199061	0.149	0	2.15367812323338e-169
SMC2	9.46351884706832e-174	1.20556246235747	0.502	0.254	2.45985245391847e-169
RHBDL3	9.64496286702382e-174	4.36625201809004	0.17	0.01	2.5070151980255e-169
RRM2	1.69164569706928e-173	2.04572413575616	0.332	0.117	4.39709466039217e-169
AC068587.4	2.26684735881875e-173	9.9449762075284	0.149	0	5.89221633977758e-169
FUNDC2	2.91831199680723e-173	-1.03568408711357	0.383	0.589	7.58556837330104e-169
BCL3	3.14003264598251e-173	-2.33745894348617	0.053	0.216	8.16188685670234e-169
KITLG	3.86154902199183e-173	3.90834159639586	0.18	0.015	1.00373243728634e-168
SFPQ	6.34846019341264e-173	0.661503398650643	0.898	0.755	1.65015525807375e-168
ZC3H15	6.49856761543092e-173	0.916783840363412	0.649	0.389	1.68917268027896e-168
PPFIA2	8.79185058944077e-173	5.7201849833714	0.154	0.003	2.28526572371334e-168
RAP2B	1.24277725793789e-172	-1.34107217678955	0.259	0.473	3.23035092655797e-168
GSTO1	2.08644797880595e-172	-1.04236974567797	0.398	0.61	5.42330423131031e-168
ARID4B	2.60261523538772e-172	0.999012775551128	0.581	0.32	6.76497778134329e-168
GTF2H4	2.74091565078658e-172	6.37742338506688	0.151	0.002	7.12446205108955e-168
PSMC3	4.61202622731199e-172	1.11172608190268	0.588	0.351	1.19880397726521e-167
KLHL35	5.463651029198e-172	4.34451658332993	0.192	0.023	1.42016681201944e-167
CEP97	5.61076569861225e-172	1.80728830202336	0.341	0.123	1.45840632804028e-167
SLC27A3	1.00636097422363e-171	2.28818932953652	0.294	0.089	2.61583408029948e-167
ATXN7L3B	1.22010603346532e-171	1.3210464767593	0.468	0.23	3.1714216127864e-167
PTCD3	1.26824730654427e-171	1.47107576840375	0.396	0.163	3.29655522390053e-167
CREBZF	1.29020598513504e-171	1.7159049333157	0.368	0.143	3.35363241716152e-167
PPME1	2.43963087280061e-171	1.97640447696864	0.295	0.087	6.34133252767063e-167
TMEM14C	3.10929998385386e-171	-0.764069422396659	0.691	0.801	8.08200344803133e-167
UXT	5.18416518172767e-171	-1.02275484142414	0.404	0.606	1.34752005568647e-166
EBF3	5.63877650835632e-171	6.78798277922657	0.151	0.002	1.46568717781706e-166
CDK6	5.79690046570394e-171	2.79690573571841	0.256	0.063	1.50678833805043e-166
DOP1A	7.42847953580662e-171	9.67399202996012	0.147	0	1.93088468574222e-166
UACA	8.4293610124959e-171	-1.55829507251063	0.171	0.379	2.19104380797806e-166
PSMD9	8.78685281152801e-171	1.67160984920548	0.364	0.142	2.28396665130048e-166
IPO5	1.03799103922581e-170	0.925969489635932	0.622	0.366	2.69805010825964e-166
ARHGAP42	1.04323699665263e-170	-1.7325244161625	0.101	0.292	2.71168592539919e-166
NDUFAF2	1.08796608953808e-170	-1.59227970294666	0.121	0.321	2.82795025653633e-166
TLCD5	1.13953606979712e-170	9.7026266119871	0.146	0	2.96199610622366e-166
SNHG11	1.21122997768578e-170	9.76452686996647	0.146	0	3.14835008099864e-166
CARHSP1	3.17653117928355e-170	0.918408670070939	0.668	0.415	8.25675749431173e-166
NCAPD3	3.38207013032549e-170	1.93649435265601	0.34	0.125	8.79101488975504e-166
FAM184A	3.64437427746825e-170	2.09245497558036	0.296	0.089	9.47282205942321e-166
COMT	3.65464638914138e-170	-1.41694832233124	0.195	0.409	9.49952235929518e-166
PCDHGC3	3.744363770142e-170	4.81162046262917	0.16	0.006	9.7327247477301e-166
TTLL7	3.88912515684771e-170	1.43504560061142	0.408	0.173	1.01090030201943e-165
ZNF91	4.3165706982195e-170	1.82329219231797	0.312	0.098	1.1220062215882e-165
SMG6	6.04713881478588e-170	1.96028348814602	0.281	0.076	1.57183279212729e-165
AC120042.3	7.47773200238545e-170	-9.82431766965442	0	0.097	1.94368687938005e-165
SV2A	8.61069908171747e-170	1.53617380245159	0.367	0.14	2.23817901231082e-165
RAB5IF	1.28148506808161e-169	0.939034682415439	0.634	0.38	3.33096413746453e-165
EFNB2	2.09302243567774e-169	1.61107676752834	0.37	0.144	5.44039321705714e-165
MIR3142HG	2.86515587268844e-169	-7.07878433269614	0.001	0.099	7.44739965987907e-165
LMO3	3.16774769146664e-169	6.35539707873688	0.153	0.003	8.23392657442924e-165
ABHD16A	3.32551313648529e-169	3.32846810148905	0.184	0.018	8.6440062956662e-165
AC004148.2	4.01641072666436e-169	-9.68099120460651	0	0.097	1.04398564018187e-164
MAP3K2-DT	5.04229008883047e-169	9.70044401695525	0.145	0	1.3106424627897e-164
EDF1	8.17214405613429e-169	-0.549026278045124	0.847	0.908	2.12418540451099e-164
LRRC4C	1.00506254161831e-168	2.54908343787994	0.232	0.046	2.61245906442847e-164
ZMYM4	1.00883080462179e-168	1.45930847840384	0.409	0.178	2.62225391045342e-164
ERVK13-1	1.04548888397909e-168	9.6817574199395	0.145	0	2.71753925612685e-164
ICA1L	1.42389874708548e-168	3.06483315475885	0.199	0.027	3.70114001329928e-164
SMIM29	1.88449915307926e-168	-1.17047094347502	0.318	0.53	4.89837864859893e-164
COPB2	3.41177020606204e-168	1.19210258015243	0.512	0.277	8.86821429661707e-164
CTSK	4.1756518220362e-168	-2.89777797788091	0.028	0.166	1.08537717810187e-163
BRCA2	5.38867856855995e-168	2.18261767274566	0.325	0.115	1.40067922032579e-163
LAPTM4B	9.02774106197368e-168	-1.20947363768287	0.262	0.482	2.34658073423882e-163
ATR	9.4080770728252e-168	2.1414888547732	0.262	0.065	2.44544147353945e-163
NHP2	1.51665346971155e-167	-1.05824245875885	0.378	0.576	3.94223736382124e-163
RAB32	2.22809355014067e-167	-1.69190307099371	0.136	0.333	5.79148356488064e-163
Z83843.1	4.54053884870286e-167	9.64591222099278	0.144	0	1.18022226294333e-162
POLR1D	5.79312863436427e-167	-0.811096311353978	0.575	0.731	1.50580792593031e-162
AARSD1	7.09101210486318e-167	2.22092466388375	0.245	0.054	1.84316677641709e-162
FAM241B	7.59284948939249e-167	2.19946665771196	0.272	0.074	1.97360936777779e-162
ASB9	9.86143631887893e-167	-2.5990214037985	0.035	0.18	2.5632831423662e-162
GMPS	1.13869300750613e-166	1.3109748992973	0.485	0.253	2.95980473441068e-162
TET1	1.21722243029585e-166	1.70005925340546	0.377	0.158	3.16392626306799e-162
GPATCH8	1.26196406854827e-166	1.38815120087278	0.42	0.188	3.28022320337751e-162
NSL1	1.40589415852022e-166	0.924696141159632	0.599	0.345	3.65434068624162e-162
NEBL	1.41572443339143e-166	6.90829837022573	0.146	0.001	3.67989251971434e-162
ZNF385A	5.65344034647521e-166	3.72534668848718	0.172	0.014	1.4694987492593e-161
RBPMS	6.83898943829671e-166	-2.43711309825736	0.04	0.189	1.77765852469646e-161
CASD1	9.00217112766858e-166	1.74306459776582	0.325	0.112	2.3399343412149e-161
DDAH1	1.2155331410991e-165	1.99616225829259	0.285	0.083	3.1595352936589e-161
PRUNE2	1.48027314169402e-165	2.3450417834104	0.226	0.042	3.84767397720527e-161
LAYN	2.20424041263101e-165	-2.85008316796621	0.029	0.167	5.72948210455178e-161
CHI3L1	2.57861702190652e-165	12.3573032282484	0.142	0	6.70259922504161e-161
C2	2.77206519797109e-165	-2.66697073429158	0.04	0.186	7.20542906908627e-161
MGST1	3.21798438211398e-165	2.40139248337622	0.265	0.071	8.36450680442887e-161
TTC4	3.97180696693988e-165	3.14123558645753	0.19	0.023	1.03239178491668e-160
CXCL16	4.12870102605191e-165	2.98808366208801	0.199	0.028	1.07317325770167e-160
TPX2	5.81243729842471e-165	2.31553847366541	0.356	0.149	1.51082682697953e-160
LINC01278	6.00698793058308e-165	9.60798973784902	0.142	0	1.56139637279646e-160
TJP1	1.18278118652009e-164	1.04813927658381	0.542	0.297	3.07440313812166e-160
MKL2	1.18325830131876e-164	-9.68933854732003	0	0.094	3.07564330261785e-160
MANEAL	1.31317119665299e-164	3.4918565582674	0.186	0.022	3.41332589146012e-160
GTF3C4	1.48406757566037e-164	1.97191560091255	0.285	0.083	3.857536849414e-160
ARPC1A	1.58070237958022e-164	-0.657000087582402	0.779	0.856	4.10871969524288e-160
SLC36A4	1.63870806165551e-164	1.73282180904933	0.325	0.112	4.25949386466118e-160
MAP3K2	1.8914948537882e-164	1.41491280137074	0.417	0.189	4.91656257345166e-160
ATCAY	2.04341492113617e-164	5.18019103762883	0.153	0.005	5.31144840450925e-160
LRRC58	2.37213948171691e-164	1.05122793186179	0.573	0.335	6.16590215482675e-160
SRRM1	3.09054365094736e-164	0.784895632902647	0.825	0.608	8.03325011190748e-160
STAU1	3.86453026567361e-164	0.9512380433136	0.582	0.334	1.00450735195654e-159
DENND11	3.8958022924048e-164	9.59747186593502	0.141	0	1.01263588986478e-159
EMC6	4.27469352633614e-164	0.761848765321592	0.716	0.452	1.11112108830055e-159
LCOR	5.17784743009984e-164	1.52065626888419	0.369	0.146	1.34587788250585e-159
DDX18	5.94828708568083e-164	0.805778703090245	0.657	0.387	1.54613826218102e-159
ADCYAP1	6.54020011318904e-164	10.1611657499025	0.141	0	1.69999421542123e-159
AC245297.3	7.08532374747768e-164	1.93045573199563	0.276	0.076	1.84168820168187e-159
WIPF2	9.72290972646987e-164	1.4098260149643	0.41	0.184	2.52727592520131e-159
ARL13B	4.86938647834891e-163	1.95094648938432	0.301	0.097	1.26569962731723e-158
ST3GAL5	5.26811180531542e-163	-1.3272961982391	0.24	0.452	1.36934030155564e-158
MFSD2A	6.81483612378677e-163	-2.3737487015976	0.069	0.233	1.7713803536559e-158
MRPS25	1.06966180112425e-162	-1.4129195146481	0.18	0.385	2.78037191966225e-158
SLTM	1.27705692663991e-162	0.980713264559315	0.561	0.311	3.31945406941513e-158
INSIG1	1.28470294036346e-162	-1.64324569938346	0.171	0.37	3.33932835288674e-158
CCT8	1.66226901572644e-162	0.723479832607648	0.82	0.577	4.32073585257773e-158
OLFM2	2.3814909886053e-162	6.00930693317552	0.148	0.004	6.19020952668176e-158
CPM	2.69528665276862e-162	-2.11170801114653	0.061	0.223	7.00585859654146e-158
TMEM59L	2.8995852465722e-162	3.67596321871609	0.169	0.014	7.53689193141512e-158
LEO1	5.52696473755611e-162	1.7220498779287	0.318	0.108	1.43662394423296e-157
GALR1	1.02149009211211e-161	6.36881025476217	0.145	0.002	2.65515919642701e-157
NR4A2	1.10673070310641e-161	-2.45326404082135	0.045	0.195	2.87672511658449e-157
THRAP3	1.32149281707809e-161	0.900664811158512	0.607	0.354	3.43495627943109e-157
HNRNPUL1	2.10982084755488e-161	0.84760243853818	0.637	0.385	5.4840573290494e-157
ZNF790-AS1	2.43344427225747e-161	9.60332459218046	0.139	0	6.32525169687884e-157
VAV3	2.68834031479682e-161	3.79694548553497	0.168	0.013	6.98780298025136e-157
PPP1CC	4.58095421302946e-161	0.940940628199544	0.583	0.336	1.19072742859275e-156
VCAM1	4.96087743883749e-161	4.94257740470785	0.167	0.013	1.28948087267703e-156
SLC66A2	7.08111277660971e-161	9.54370060949404	0.139	0	1.84059364402416e-156
SF3B1	7.78850508538087e-161	0.72183088666631	0.746	0.485	2.02446612684305e-156
PDXP	8.28729127429229e-161	6.50517893226525	0.142	0.002	2.15411562092679e-156
ACP5	9.58180886867574e-161	-2.66578771246154	0.037	0.179	2.49059957923489e-156
DAP	2.2436945464868e-160	-1.46498452361697	0.184	0.386	5.83203523468315e-156
AP3S1	2.54319130351975e-160	-1.27495545292859	0.247	0.455	6.61051715523889e-156
GADD45B	6.2441577713629e-160	-1.03593858487444	0.286	0.522	1.62304392951036e-155
CD109	7.61046337306823e-160	2.69505276617358	0.215	0.04	1.97818774456162e-155
SSSCA1	7.74605611584417e-160	-9.56783754227233	0	0.091	2.01343236619137e-155
FGFR2	1.98925448030891e-159	5.13044138451845	0.149	0.005	5.17066917066695e-155
LINC00909	2.0518537813759e-159	2.60514706082484	0.215	0.04	5.33338353393037e-155
MIA3	2.11001482380403e-159	1.48323603253623	0.366	0.146	5.48456153151382e-155
DCUN1D3	2.94619319916009e-159	-2.24526950473172	0.053	0.208	7.65803998257683e-155
AC026356.2	4.61623255518799e-159	9.56425044641961	0.137	0	1.19989732807001e-154
SNAP25	6.20436640302624e-159	3.56261718844907	0.181	0.022	1.61270095913861e-154
SNHG20	6.81438886167148e-159	9.58214271842215	0.137	0	1.77126409681427e-154
CYBA	7.21756591366382e-159	-6.84577388708034	0.001	0.094	1.87606190793864e-154
WDR47	7.97795118650764e-159	2.01984665284347	0.276	0.081	2.07370885190893e-154
GRIA3	1.2899551284893e-158	3.85249459324596	0.172	0.017	3.35298036548224e-154
POM121	1.29368763976476e-158	1.42416122145141	0.379	0.158	3.36268228204055e-154
S100A6	2.90613269400605e-158	-0.930614343749248	0.969	0.997	7.55391071152992e-154
SSR2	3.9174096693889e-158	-0.691507221437921	0.715	0.816	1.01825229536426e-153
NDUFB2	4.92587629935987e-158	-0.443205276520465	0.967	0.989	1.28038302649261e-153
AL355472.1	5.69103345599917e-158	-9.69211029657009	0	0.09	1.47927032621786e-153
RPL39L	8.18583608661087e-158	-7.3646333677621	0.001	0.092	2.12774437399276e-153
SP5	1.37542334914914e-157	5.93665561069461	0.143	0.003	3.57513791144337e-153
STRA6	1.48436179036326e-157	-3.06975009588896	0.029	0.16	3.85830160169122e-153
REV1	1.5791911396795e-157	1.69138995590872	0.33	0.121	4.10479152936893e-153
PTMA	1.92557379461468e-157	-0.271158525966807	0.997	1	5.00514396434195e-153
CALR	2.23921886423424e-157	-0.792958118335434	0.873	0.904	5.82040159380406e-153
RAB7A	2.25840244191884e-157	-0.785135079341049	0.632	0.766	5.87026546727963e-153
NEUROD4	3.05345971247107e-157	10.2511471167402	0.136	0	7.93685783062605e-153
H3F3B	4.10593967342107e-157	-0.460512125670927	0.997	0.999	1.06725689931234e-152
LINC00665	5.19462111171606e-157	1.98192437281717	0.274	0.08	1.35023786556835e-152
ARID5A	5.36272037939302e-157	-2.04892360025116	0.069	0.233	1.39393190821563e-152
SFT2D1	5.98704082120127e-157	-1.36695098495745	0.191	0.395	1.55621152065485e-152
DLX6	7.06500045625282e-157	5.87649077920314	0.14	0.002	1.8364055685938e-152
MTG1	8.25834816154426e-157	2.61824176860736	0.204	0.035	2.1465924376302e-152
RDH12	1.40985294773407e-156	-4.2864904570491	0.006	0.109	3.66463076704516e-152
ARRB2	1.93576164787011e-156	1.86642022177397	0.311	0.11	5.03162525130877e-152
EMCN	3.17716557188435e-156	-6.40573857109177	0.001	0.093	8.258406470999e-152
NCAN	3.76622456664182e-156	4.68756202602771	0.155	0.009	9.78954751607208e-152
SBNO1-AS1	4.08370783742675e-156	9.58332768361475	0.135	0	1.06147817818233e-151
MMP17	4.22571526424405e-156	-3.66489640605372	0.01	0.12	1.09839016863496e-151
METAP2	4.38681019940075e-156	0.734383519844355	0.728	0.467	1.14026357513024e-151
ABCB6	5.80862456966633e-156	6.95019058881773	0.137	0.001	1.50983578439337e-151
ADAM9	7.07487120945211e-156	2.13418314150838	0.272	0.081	1.83897127347289e-151
GSTA4	7.15365178275467e-156	-1.45414053547338	0.207	0.41	1.85944870789142e-151
RAP1A	9.04448238825488e-156	-1.16937603875203	0.278	0.485	2.35093230717909e-151
TSR1	9.32596804269283e-156	1.52332965988524	0.352	0.139	2.42409887333715e-151
HNRNPA2B1	1.02605073207509e-155	0.420838289281415	0.998	0.994	2.66701366788279e-151
MPPED2	1.37479464808154e-155	-2.86149309947464	0.015	0.131	3.57350372875834e-151
CRYBA2	1.43455852532112e-155	7.2493352880608	0.137	0.001	3.72884797486718e-151
H2AFX	2.15713170635078e-155	1.3654211811894	0.471	0.246	5.60703244431758e-151
MTSS1L	2.19409834646275e-155	-9.58583397156617	0	0.089	5.70311983196062e-151
IRF4	2.20294274899949e-155	-5.04021091987519	0.003	0.098	5.72610908747437e-151
PLTP	2.52733492105491e-155	2.6330035269216	0.22	0.046	6.56930166029802e-151
TMEM26	3.25625681026273e-155	-4.54676766901782	0.005	0.105	8.46398832691592e-151
ILF2	3.69365543329657e-155	0.652150139902911	0.822	0.588	9.60091856776778e-151
ATAD5	3.90960025998885e-155	1.71323196881002	0.348	0.14	1.0162223955789e-150
XIST	4.10649565215079e-155	0.753412636310282	0.923	0.822	1.06740141486355e-150
NRXN1	7.7321939080673e-155	2.66494508705083	0.274	0.088	2.00982916252393e-150
PLD5	8.20966799004884e-155	5.49793619238411	0.142	0.004	2.1339390006534e-150
KLF10	9.71278506265415e-155	-0.983118747832063	0.187	0.399	2.52464422133569e-150
CACNA1A	1.25092367108214e-154	2.76006891897404	0.222	0.048	3.25152589824379e-150
ZDBF2	1.83372855087351e-154	3.26397224720878	0.177	0.021	4.76641062228551e-150
GKAP1	1.98065762809151e-154	2.58874756944712	0.217	0.044	5.14832337269826e-150
MED24	5.93719264391207e-154	2.07553304341606	0.247	0.062	1.54325448393206e-149
ZBTB8A	1.41123855038059e-153	2.36440606917638	0.237	0.057	3.66823236400427e-149
MYT1L	1.48674803504006e-153	6.28334214160807	0.138	0.002	3.86450416747962e-149
STRADA	2.9193558325663e-153	1.91013623475641	0.252	0.066	7.58828161558958e-149
FKBP5	3.06688214006873e-153	2.39682591628939	0.227	0.051	7.97174674668066e-149
C16orf89	4.23778867536383e-153	-4.40929808949323	0.006	0.106	1.10152841038732e-148
PDE10A	7.20159578779285e-153	6.56760722549299	0.136	0.002	1.87191079312099e-148
SNX5	7.40886561307654e-153	1.40199791890019	0.391	0.174	1.92578643880698e-148
E2F7	8.07468515815231e-153	2.63657883128093	0.231	0.055	2.09885291315853e-148
ZNF714	8.3144480764179e-153	1.90150364364101	0.263	0.073	2.1611744885033e-148
KIAA1217	1.37786305353093e-152	3.50295426715073	0.172	0.019	3.58147943504293e-148
VEZT	1.38448873605287e-152	1.55302974075206	0.334	0.126	3.59870157162223e-148
SNU13	1.62905755683068e-152	-0.723059237762488	0.662	0.771	4.23440930746998e-148
AL139393.3	1.64653784638506e-152	9.69168046660131	0.132	0	4.2798458241087e-148
KCNN4	1.66003498772755e-152	-2.68068111432248	0.034	0.168	4.31492894360022e-148
WDR76	1.70427685304302e-152	1.49124876649846	0.381	0.168	4.42992682411473e-148
FSD1L	1.91487004646353e-152	2.17460877443047	0.246	0.063	4.97732171177266e-148
ADI1	2.12089152385795e-152	-1.01868053823253	0.358	0.559	5.51283333796398e-148
AHNAK	2.29946249597201e-152	2.4000030929078	0.218	0.045	5.97699286578005e-148
STX16	2.43553144254218e-152	1.6358542882895	0.325	0.12	6.33067687859988e-148
SAPCD1	2.78839614351687e-152	8.54248263133737	0.132	0	7.24787809584339e-148
LMAN1	2.81755259496666e-152	1.02474544148281	0.53	0.3	7.32366446009684e-148
CLSTN2	2.84077829371707e-152	4.54680855674016	0.15	0.008	7.38403501885877e-148
MED13	3.04595670084136e-152	1.28424070176774	0.421	0.199	7.91735525249695e-148
ZKSCAN2-DT	3.19193711343094e-152	9.59981580640332	0.132	0	8.29680213894104e-148
SNX15	4.00823908282533e-152	5.68234735862729	0.138	0.003	1.04186158479879e-147
GCC2	5.31997400222818e-152	1.26022824935509	0.436	0.214	1.38282084239917e-147
AC068308.1	7.8267136786637e-152	9.82287722614772	0.131	0	2.03439768649505e-147
AC010198.2	8.33783537597297e-152	9.9422080038504	0.131	0	2.16725354927665e-147
MYH10	1.08075405220761e-151	1.07912691116235	0.544	0.316	2.80920400790325e-147
NKTR	1.13714039011134e-151	0.741861177906797	0.68	0.436	2.95576901601641e-147
NCAPG	1.36402728838215e-151	2.39327580814528	0.261	0.078	3.54551613069173e-147
RECQL	1.41717918161763e-151	1.41842075693907	0.383	0.168	3.6836738467787e-147
NSA2	1.59216347384973e-151	-0.852327768878502	0.447	0.645	4.13851051757761e-147
CYP27A1	1.78958241998068e-151	-1.72266853969496	0.111	0.29	4.65166158425578e-147
KDELC1	2.54943066276018e-151	-9.52495172941915	0	0.087	6.62673512171253e-147
CELF4	3.44420402710426e-151	5.30457281965919	0.141	0.005	8.95251952765209e-147
COPS3	4.28690016470346e-151	1.05409386335713	0.579	0.353	1.11429395981137e-146
VCL	4.62322512592404e-151	1.64160947151414	0.391	0.186	1.20171490698143e-146
IQCG	5.12991896241264e-151	1.97354516619746	0.272	0.082	1.33341983589992e-146
PAX3	8.83893397905118e-151	-1.73220239371258	0.095	0.268	2.29750410917477e-146
DLX6-AS1	9.73744111511461e-151	2.55863038691497	0.162	0.014	2.53105306905174e-146
DAAM1	1.4111454633696e-150	2.04158619416529	0.332	0.136	3.66799040293659e-146
EVA1C	1.74965948827029e-150	3.18472582353894	0.175	0.022	4.54788990786096e-146
AC240274.1	1.75020158339125e-150	2.65495736059578	0.202	0.037	4.54929897570887e-146
G3BP1	2.49039503907381e-150	0.813782898743897	0.615	0.367	6.47328382506455e-146
PRRC2B	3.00965699770518e-150	0.926239688127628	0.541	0.297	7.82300143413507e-146
AASDHPPT	3.55447631869392e-150	1.32542277159802	0.409	0.192	9.23915029518111e-146
DOP1B	3.74633292952452e-150	9.46359982851385	0.13	0	9.73784318371309e-146
NDUFA11	4.41945050586485e-150	-0.571433876156896	0.838	0.9	1.14874776998945e-145
FEZ2	5.43269072846145e-150	1.15522699539604	0.469	0.245	1.41211930104899e-145
COL6A3	5.73416412055994e-150	-6.74111219704408	0.001	0.089	1.49048127985714e-145
RUVBL1	7.28248908488982e-150	1.12947080372687	0.503	0.281	1.89293738783541e-145
ARL8A	1.02109005592619e-149	0.924966586074421	0.555	0.318	2.65411938236894e-145
IRF9	1.18537606390424e-149	1.69233374457636	0.295	0.098	3.08114800290629e-145
CHD8	1.38881272234567e-149	1.43761504545486	0.345	0.135	3.60994090919311e-145
AKIRIN2	1.5674137827165e-149	1.81754296261378	0.289	0.095	4.074178645415e-145
LUZP2	1.62980526019473e-149	10.0583955236041	0.13	0	4.23635281282416e-145
GPRC5A	1.9366948913285e-149	-2.89716276619615	0.026	0.15	5.03405103103018e-145
Z97200.1	2.83277909234105e-149	2.59306796009338	0.207	0.04	7.36324269472208e-145
RAVER1	2.97872126325216e-149	5.32675394028193	0.137	0.003	7.74259017957135e-145
COPRS	3.626824911996e-149	0.666337919862629	0.799	0.545	9.42720599375121e-145
LINC01411	4.12654282770834e-149	-5.98373712406316	0.001	0.09	1.07261227720623e-144
PLEKHH3	5.03613548932371e-149	1.70593818273278	0.312	0.112	1.30904269773991e-144
LINC00339	5.09819709049209e-149	9.4827763852131	0.129	0	1.32517436973161e-144
IER5L	5.39379059061552e-149	-2.003598276509	0.071	0.23	1.40200798821869e-144
COL6A1	6.58560819803113e-149	1.20317341884619	0.496	0.261	1.71179713891423e-144
ABCF1	7.02117501876534e-149	0.691876608398526	0.713	0.453	1.82501402262767e-144
DENR	8.1618719638052e-149	0.967379793391742	0.535	0.301	2.12151537955189e-144
IQGAP2	1.1529381229678e-148	3.52082068794425	0.168	0.019	2.9968320630302e-144
BOLA2	1.18418896610009e-148	5.07625385034631	0.139	0.005	3.07806237958395e-144
SUPT20H	1.24096382005672e-148	1.09546185053773	0.473	0.244	3.22563725747344e-144
ZNF92	1.74195654960948e-148	2.16446087369743	0.25	0.068	4.52786765939992e-144
DCAF7	1.9073362609745e-148	0.819265340548021	0.645	0.405	4.95773914315102e-144
POU2F2	1.93366462770134e-148	5.3158261941759	0.14	0.005	5.0261744667841e-144
MRPS36	1.94764887830095e-148	-1.14879238944881	0.272	0.473	5.06252372936767e-144
PPIG	2.23049459122849e-148	0.723187329936766	0.736	0.491	5.79772459098022e-144
IFT81	2.37412828985073e-148	1.3928271823321	0.374	0.16	6.17107166380899e-144
BST2	2.57078914799864e-148	1.14422173374588	0.713	0.517	6.68225223239285e-144
KIF13A	3.84608935782706e-148	-1.5944321867331	0.132	0.315	9.99714006779988e-144
AL161772.1	4.43264369986374e-148	-1.83189806736688	0.088	0.255	1.15217707690558e-143
YJEFN3	6.01105631825569e-148	-2.7145408484184	0.053	0.198	1.5624538688042e-143
CPQ	7.2859882256556e-148	-1.7087909099862	0.113	0.29	1.89384691949466e-143
SLC7A8	8.12396177866859e-148	-3.52600981163811	0.011	0.116	2.11166138512933e-143
BOD1L1	1.21881943685057e-147	1.37045142445917	0.38	0.164	3.16807736220568e-143
PPFIBP1	1.49031425290179e-147	-1.33310162434345	0.269	0.468	3.87377383756761e-143
SRCAP	1.78845895122093e-147	3.61789526637424	0.157	0.013	4.64874135190856e-143
ENKUR	2.4782644529047e-147	5.27319601619124	0.136	0.004	6.44175279243518e-143
FAM161A	3.25395428478874e-147	1.57637072482913	0.339	0.135	8.45800337245138e-143
SH3BP5	3.75580615335386e-147	1.98849389740488	0.254	0.071	9.76246693441269e-143
AGAP1	5.08706016373064e-147	3.34761680193147	0.175	0.024	1.3222795483585e-142
LAMP1	6.22081120698488e-147	0.749470010827389	0.724	0.494	1.61697545703158e-142
TXNDC5	6.59359123349597e-147	2.88163714033533	0.184	0.028	1.71387216932261e-142
POU2F1	7.75177086062463e-147	1.56231201937484	0.327	0.125	2.01491779980216e-142
MLC1	8.16823506850831e-147	1.74980487145129	0.296	0.102	2.12316934135737e-142
LOXL4	1.26092208713414e-146	-3.81982222237495	0.01	0.112	3.27751478108777e-142
CDKN2A	2.00736621147186e-146	-0.474719419051663	0.927	0.984	5.21774699347881e-142
CDC42BPA	2.18871214221116e-146	1.31038426896381	0.407	0.191	5.68911947124946e-142
RAD51D	2.50742923697453e-146	1.69637251241327	0.293	0.098	6.5175608156679e-142
IFI44L	5.91513204185977e-146	2.23503723693	0.275	0.089	1.53752027164061e-141
DUSP26	1.54897245610118e-145	4.29436764533932	0.147	0.01	4.02624410514379e-141
CHD2	1.75874927332565e-145	1.39756779185999	0.415	0.202	4.57151698615535e-141
WAPL	1.86184805440084e-145	1.33030462837189	0.391	0.178	4.83950164780412e-141
CARD16	2.00206389327332e-145	-1.95782882234969	0.062	0.215	5.20396467778535e-141
C12orf75	2.36005978238264e-145	1.20749838362456	0.473	0.255	6.13450339234719e-141
HEXD	2.46204673893968e-145	9.39642434699693	0.126	0	6.39959808852592e-141
CRK	2.61204513024817e-145	0.955428335075591	0.529	0.295	6.78948890705406e-141
MYL6	2.95759358034021e-145	-0.406340552561342	0.986	0.998	7.6876729933783e-141
SOGA1	3.11257470391527e-145	1.83315935098229	0.305	0.113	8.09051542788696e-141
SGCB	3.14407138521681e-145	1.09299189223743	0.477	0.254	8.17238475159406e-141
RAB39A	4.02620882610501e-145	3.94723999373462	0.15	0.011	1.04653246016948e-140
PI15	4.22850761540351e-145	-3.28746478566139	0.011	0.114	1.09911598447184e-140
DUXAP8	6.25746945167303e-145	9.61380003583902	0.126	0	1.62650403457337e-140
SLC49A4	7.1027402441695e-145	9.34285788307653	0.126	0	1.84621527166698e-140
CCN1	7.20382400485692e-145	10.0549828785098	0.126	0	1.87248997358246e-140
IGF2BP3	9.57745694960551e-145	2.24340731394358	0.222	0.051	2.48946838491096e-140
TOX3	9.62824350553118e-145	3.71356952071083	0.157	0.015	2.50266933439272e-140
FAM76B	1.03753917434146e-144	1.94611183067225	0.281	0.093	2.69687557586576e-140
PNPLA4	1.09619956796986e-144	-3.92466271845071	0.008	0.106	2.84935153702405e-140
NDUFAB1	1.33095947824613e-144	-0.58771162867294	0.81	0.859	3.45956297180517e-140
FOXJ1	1.51102231763891e-144	4.05184751316437	0.146	0.009	3.92760031023883e-140
SLF2	2.22928712591119e-144	1.33865897919792	0.383	0.171	5.79458602638096e-140
HSPA13	2.78535376271324e-144	1.23920488895199	0.412	0.196	7.23997003542052e-140
MSANTD4	3.74334738939561e-144	1.8081141486572	0.275	0.087	9.73008286925601e-140
NDUFA13	5.05199740011823e-144	0.506344097617563	0.921	0.767	1.31316568421273e-139
CCT3	5.6335105843861e-144	0.644752326548	0.815	0.584	1.46431840619948e-139
PDZD8	5.96321736925165e-144	1.69671988498705	0.297	0.104	1.55001909078958e-139
STX2	6.37527449431998e-144	1.57849082478739	0.315	0.117	1.65712509930859e-139
GP1BB	7.10656218977658e-144	9.44416493594313	0.125	0	1.84720870998863e-139
MPHOSPH10	9.1891373268274e-144	1.35214746749396	0.374	0.163	2.38853246536225e-139
LINC01497	1.25290912219724e-143	5.0138120244815	0.135	0.005	3.25668668132728e-139
ABHD12B	1.31787925574742e-143	-4.16149301739724	0.006	0.1	3.42556354946426e-139
LTN1	1.37353287111656e-143	1.34237160944825	0.384	0.173	3.57022399189327e-139
LINC01739	1.47214814426558e-143	-9.83438888012332	0	0.082	3.82655467138952e-139
C1orf131	3.01855418598158e-143	1.49233125546865	0.348	0.144	7.84612789562191e-139
NSD3	3.09004189687093e-143	0.804687186678979	0.621	0.378	8.03194590253662e-139
AOPEP	3.18997812597536e-143	9.44937322694589	0.124	0	8.29171014284775e-139
SLITRK2	3.25852548082988e-143	-0.920443526980846	0.153	0.362	8.4698852823211e-139
AC020915.3	3.27931012740794e-143	-9.40843772069272	0	0.082	8.52391081417146e-139
BCHE	3.4183103303582e-143	-1.52621033615378	0.192	0.385	8.88521404170006e-139
KIF11	3.80103825992888e-143	2.23735278761314	0.274	0.093	9.88003874903313e-139
IK	4.63955697781244e-143	0.88331535315552	0.578	0.342	1.20596004524279e-138
RIMS3	5.92285899272548e-143	4.99080783171552	0.138	0.006	1.53952873797913e-138
IGSF3	6.93471844496436e-143	-1.16611853030966	0.235	0.44	1.80254136539958e-138
ELN	1.2334279247421e-142	1.5414003231943	0.308	0.111	3.20604920478215e-138
NPDC1	1.24641209066761e-142	2.07142864508332	0.233	0.059	3.23979894727231e-138
AC005332.6	1.34778784088428e-142	2.95041324412196	0.171	0.023	3.50330493481052e-138
SLC9A3R1	1.44975783125418e-142	1.44932026243407	0.407	0.205	3.768355530779e-138
PPFIA1	1.64804278167872e-142	1.47036801359833	0.337	0.134	4.2837576024175e-138
FAHD2B	1.72261072709182e-142	-2.72791349851688	0.025	0.145	4.47758206292977e-138
AC004158.1	1.93894231541166e-142	3.56699960766107	0.155	0.015	5.03989276044953e-138
CMC1	3.76656386570384e-142	-1.27955355781596	0.186	0.38	9.79042945612399e-138
GBP1	4.20622800291876e-142	-0.740359475788443	0.28	0.493	1.09332484479867e-137
TTC9B	4.76079166662065e-142	3.14473184060194	0.167	0.021	1.2374725779047e-137
TP53BP1	5.40668697358104e-142	1.4717103395503	0.347	0.143	1.40536014504292e-137
ZBTB20	6.7656023190004e-142	0.731275174499328	0.899	0.832	1.75858301077777e-137
SF1	7.14088467007732e-142	0.685761314184767	0.722	0.476	1.8561301522932e-137
MLEC	1.02763763828614e-141	0.664700496522325	0.743	0.495	2.67113851319716e-137
ARL17A	1.08967511625424e-141	1.59359494665652	0.308	0.114	2.83239252967965e-137
FAM111A	1.10732689875137e-141	1.81190076516941	0.352	0.156	2.87827480792443e-137
EIF4EBP1	1.49315859293801e-141	-1.09971752716292	0.279	0.481	3.88116713062378e-137
KCNN3	1.65592535167743e-141	4.62989450206921	0.141	0.008	4.30424676661515e-137
NEUROD1	2.05922086200923e-141	3.6777973369539	0.131	0.004	5.3525327866206e-137
NENF	2.10812143959243e-141	-0.626263215939675	0.755	0.845	5.4796400579326e-137
ADNP	2.34478601286205e-141	1.27773398710653	0.396	0.185	6.09480228323232e-137
TLCD4	2.57370839928585e-141	9.39507540342891	0.123	0	6.68984024226371e-137
ETV5	2.80340760303908e-141	-1.40586357896599	0.197	0.385	7.28689738257948e-137
FXYD7	3.27563620969996e-141	-3.18154390712134	0.017	0.127	8.51436119987311e-137
CCPG1	4.80583357070373e-141	1.57978485238448	0.322	0.126	1.24918032003302e-136
KRT9	5.26807465400723e-141	10.0395252837696	0.123	0	1.3693306448161e-136
LAPTM5	5.30108880179553e-141	-5.02686667937796	0.003	0.092	1.37791201225071e-136
AC006115.2	5.92979157092883e-141	9.5079549482091	0.123	0	1.54133072303153e-136
STRN	6.02351934495403e-141	1.80298144748088	0.27	0.086	1.5656933833339e-136
EBF1	6.50726732875599e-141	3.69448572478242	0.152	0.014	1.69143399676354e-136
THAP12	7.6515785969746e-141	1.75632881070899	0.289	0.101	1.98887482471161e-136
WDR54	8.09079683843957e-141	1.75362200882044	0.27	0.085	2.1030408222156e-136
TRIM47	1.10784963747707e-140	1.87383743682334	0.273	0.089	2.87963356269415e-136
RBAK-RBAKDN	1.25646178243824e-140	-9.47754236903272	0	0.081	3.26592111109171e-136
GPSM2	2.45411656574596e-140	1.31589403409571	0.406	0.198	6.37898518934347e-136
TMOD3	3.04685867533898e-140	1.18468319587146	0.443	0.228	7.91969975480861e-136
JAM2	3.13475226436631e-140	1.94796158200905	0.243	0.067	8.14816156076736e-136
ISOC2	3.25840328565053e-140	-1.32328398719001	0.192	0.383	8.46956766039142e-136
GRIK2	3.56005232799456e-140	-2.78142945887649	0.026	0.144	9.25364401615626e-136
C3orf70	4.58876689018801e-140	1.83099847605105	0.283	0.098	1.19275817776657e-135
GTF2H3	5.91736727508987e-140	1.75922455487179	0.272	0.088	1.53810127581411e-135
PTPRZ1	8.24116772011947e-140	1.57517775928696	0.772	0.733	2.14212672549066e-135
POM121C	1.31053037154768e-139	1.28586415762974	0.382	0.174	3.4064615947639e-135
DNM1L	1.46760670702937e-139	1.304270272727	0.391	0.183	3.81475011358144e-135
IGDCC3	1.47987953853757e-139	4.16693134237759	0.14	0.008	3.84665088452072e-135
MAGI2	1.60214093673215e-139	1.97532494149553	0.285	0.1	4.16444493684787e-135
MAT2A	1.9240164904893e-139	0.881143853917441	0.589	0.354	5.00109606372883e-135
FGFR1	4.23438014002919e-139	1.69566525618988	0.287	0.099	1.10064242979779e-134
MT-ATP8	4.23850255973224e-139	1.6100792718443	0.307	0.112	1.1017139703512e-134
DHX9	5.87331873569012e-139	0.784774513154965	0.654	0.42	1.52665173896793e-134
AHCTF1	8.46320114778638e-139	1.87035128078514	0.256	0.077	2.19983987434411e-134
CHGB	1.10597574591625e-138	4.80207247913001	0.133	0.005	2.8747627563601e-134
ARID1A	1.12796823316316e-138	0.893503289146789	0.574	0.345	2.931927828461e-134
SLC4A8	2.19887165374047e-138	2.67150853685963	0.175	0.027	5.71552708956759e-134
ITPR2	2.99812550557848e-138	1.96215047825861	0.298	0.114	7.79302762665015e-134
B4GALNT1	3.1348477942489e-138	2.48522118122571	0.187	0.033	8.14840987159115e-134
ZRANB2	3.92290152723838e-138	0.696313515218545	0.722	0.488	1.01967979397507e-133
SMARCA4	3.97510242076684e-138	0.844082190486902	0.577	0.344	1.03324837222992e-133
KIDINS220	4.10298791692362e-138	1.08267348045758	0.477	0.261	1.06648964924596e-133
PCLAF	4.56111631350753e-138	0.820368710871143	0.594	0.357	1.18557096337001e-133
CIB2	1.04898466844153e-137	2.04025953888916	0.245	0.072	2.72662584868007e-133
CHST3	1.08034127452581e-137	2.17314433836561	0.224	0.057	2.80813107487493e-133
VMP1	1.19089982608728e-137	-0.510352745719326	0.628	0.797	3.09550591794867e-133
VIP	1.19822013140635e-137	10.3316196954537	0.12	0	3.11453358756453e-133
H1FX	1.41279766108596e-137	0.654088574364012	0.864	0.685	3.67228496046075e-133
PGP	1.63960727625592e-137	0.864289964300325	0.571	0.34	4.261831193172e-133
AC097376.2	2.54667582509153e-137	-9.44504786382694	0	0.079	6.6195744721604e-133
TSPAN13	2.94147486275703e-137	1.90131302528295	0.257	0.08	7.64577561076435e-133
MAL	3.6577528569732e-137	3.92085142056882	0.143	0.011	9.50759700113043e-133
NTN1	4.63885085317198e-137	3.76326917163094	0.143	0.011	1.20577650226499e-132
MAGEF1	5.05495562260831e-137	0.842726364637339	0.635	0.411	1.31393461498458e-132
WDR73	5.78328154939032e-137	1.75323548460396	0.27	0.087	1.50324837313303e-132
GLDC	6.29743065706128e-137	3.76160603218881	0.144	0.011	1.63689115068994e-132
RSAD2	8.67825960637043e-137	4.81243230525089	0.145	0.012	2.25574001948387e-132
SEMA3A	9.21675218684378e-137	2.71877245819323	0.182	0.032	2.3957103959263e-132
PARTICL	1.14815205969204e-136	9.42314168537271	0.119	0	2.98439164875753e-132
PLAC9	1.27844862484957e-136	-3.68210025914484	0.01	0.106	3.32307151057148e-132
BIRC6	1.36535844752162e-136	1.34231703410077	0.357	0.154	3.54897621264294e-132
KLC1	2.96263993559946e-136	1.18598991698283	0.479	0.272	7.70078998460367e-132
LINC00682	4.40165662163573e-136	-5.23500283906286	0.003	0.087	1.14412260566178e-131
AC092803.1	4.78105791115983e-136	9.36093526227831	0.118	0	1.24274038284778e-131
CD24	6.80176146548579e-136	2.40067564462692	0.226	0.061	1.76798185772372e-131
NFKBIZ	8.14909113151686e-136	-1.51006467931913	0.115	0.288	2.11819325781518e-131
COL11A2	1.05948808252696e-135	-2.96358774064975	0.019	0.128	2.75392737291232e-131
ARGLU1	1.47387600760814e-135	0.541942624149201	0.921	0.798	3.83104590657585e-131
SUMF2	1.55341807446846e-135	1.43406135578276	0.33	0.134	4.03779960096587e-131
PLEKHA1	1.5553808217261e-135	1.75156906089357	0.277	0.095	4.04290136991265e-131
MAGI1	1.69965548749445e-135	1.66931265357285	0.272	0.09	4.41791450864433e-131
MARCH9	2.35847807617539e-135	2.11962562759923	0.211	0.049	6.13039206340268e-131
AL499604.1	4.59086515989842e-135	9.50420606336019	0.118	0	1.1933035810124e-130
MAGI3	4.90856122588615e-135	2.19248717109044	0.216	0.054	1.27588231944459e-130
NBPF1	4.96784730203435e-135	2.11855782531285	0.229	0.062	1.29129254921779e-130
ZNF385D	6.03271743334907e-135	5.57079691293179	0.123	0.002	1.56808424245042e-130
EPHA4	6.14906944725067e-135	3.9011965238866	0.138	0.009	1.59832762142387e-130
AC090692.1	6.56047115838833e-135	6.12508005769134	0.121	0.002	1.70526326819988e-130
ARHGEF26	8.3699670563702e-135	1.54644245552753	0.348	0.155	2.17560553696231e-130
ATXN2	8.60096101309914e-135	1.18611341762115	0.398	0.188	2.23564779613486e-130
PIANP	1.19089981197402e-134	4.68274051710932	0.129	0.005	3.09550588126407e-130
NBEAL1	1.26401345210055e-134	-1.27765761857313	0.184	0.371	3.28555016604496e-130
ADIRF	1.28839571711999e-134	3.32581993472259	0.174	0.028	3.34892698751e-130
CKAP5	1.37341616663399e-134	1.5884713433119	0.371	0.175	3.56992064193174e-130
SLC17A6	1.52917008711121e-134	4.57124665420655	0.134	0.007	3.97477180742818e-130
STIP1	1.74179613290259e-134	1.41526944332255	0.372	0.175	4.5274506882537e-130
FBXO22	1.7854792285739e-134	1.59055617808962	0.305	0.115	4.64099615883214e-130
PDIK1L	1.84434212559373e-134	2.27260848002311	0.207	0.048	4.79399848705577e-130
OBI1	1.92467081010507e-134	9.41916549073573	0.117	0	5.0027968367061e-130
SOX15	2.15635937867407e-134	2.05955940720832	0.221	0.056	5.60502493298752e-130
SELENBP1	2.61770566675739e-134	-1.71823174980892	0.11	0.274	6.80420233960248e-130
MYL12A	2.87575459497556e-134	-0.728246763217988	0.672	0.779	7.47494891871998e-130
TRAPPC4	2.96848220193703e-134	0.969016680965969	0.53	0.313	7.71597578749492e-130
PRR12	2.99802912540187e-134	3.03558127564836	0.16	0.021	7.79277710565707e-130
SYT17	3.41175155343447e-134	2.65828922129353	0.181	0.033	8.86816581284222e-130
TCTEX1D2	3.8873267343765e-134	1.02348489527689	0.528	0.314	1.01043283806648e-129
CDKN1B	4.16272474701393e-134	1.25559837869455	0.436	0.232	1.08201704349133e-129
CCSAP	5.10496264868203e-134	1.73976093641835	0.311	0.125	1.32693294127192e-129
RCOR2	5.22022127032602e-134	4.30091049120609	0.134	0.008	1.35689211479584e-129
TMX3	5.61177471609925e-134	2.11875417179448	0.215	0.053	1.45866860195568e-129
ECRG4	6.2799004899402e-134	9.54126362404821	0.117	0	1.63233453435016e-129
APC2	7.58694940579764e-134	3.12179376045483	0.155	0.018	1.97207575904898e-129
CDKN2C	8.27901866450544e-134	0.62769940211594	0.774	0.528	2.1519653214649e-129
FIGN	8.51440057142683e-134	2.20834978231607	0.215	0.053	2.21314814053098e-129
EYA4	1.39113417457388e-133	7.76626694380049	0.117	0	3.61597505996989e-129
ROBO3	1.48072022835771e-133	3.21202585518128	0.183	0.035	3.8488360895702e-129
PITX1	2.37735303037618e-133	5.49222786055768	0.122	0.002	6.17945373185682e-129
DNMT1	2.76512884393443e-133	0.699892240798329	0.733	0.519	7.18739940403877e-129
DNAJC9	3.11312338585988e-133	1.23095606342314	0.438	0.236	8.09194161686558e-129
AC009107.2	4.8723668750358e-133	7.01532163713926	0.118	0.001	1.26647432182805e-128
ARHGAP19	5.31936954934153e-133	2.67277387391565	0.18	0.033	1.38266372696034e-128
NDUFB4	5.52291147461966e-133	-0.501168821839369	0.819	0.913	1.43557037959789e-128
ZYG11B	7.53873486731325e-133	1.33009927364458	0.385	0.185	1.95954335406073e-128
CTDNEP1	7.96946134585004e-133	0.70992764209957	0.635	0.396	2.0715020876268e-128
SLC8A1	8.50628578262779e-133	6.3229756010445	0.119	0.001	2.21103886347844e-128
YBX1	8.82350353078127e-133	-0.361765631315624	0.973	0.995	2.29349327275597e-128
EFNB1	1.53539081328661e-132	-1.76921149859063	0.094	0.253	3.99094134097588e-128
ARSJ	1.77594515025133e-132	4.19908614380836	0.133	0.008	4.61621422904828e-128
KIFC1	2.6213871140327e-132	1.89667304510611	0.286	0.108	6.8137715255052e-128
ZMYND8	2.74891084466046e-132	1.35372601723914	0.347	0.149	7.14524395852593e-128
SERTAD4-AS1	2.89127522176394e-132	2.64288452829521	0.178	0.031	7.51529168393101e-128
AL162458.1	2.99829603609956e-132	9.30600905177471	0.115	0	7.79347088663358e-128
GAD1	4.01319288793015e-132	5.14739324628539	0.124	0.004	1.04314922735968e-127
ABHD14B	4.30668609070966e-132	-2.10513716243868	0.047	0.181	1.11943691555816e-127
HNRNPUL2	6.32521480208711e-132	1.38750028134795	0.396	0.2	1.6441130835065e-127
SCARA3	7.95026820595152e-132	1.9209499283044	0.243	0.073	2.06651321477298e-127
VPS4B	8.11685764165985e-132	1.3279896164801	0.355	0.157	2.10981480679664e-127
FADS1	8.24082907181718e-132	1.48708654957881	0.4	0.209	2.14203870063744e-127
MEG8	8.53423122036166e-132	1.80020438832244	0.268	0.091	2.21830272110861e-127
RPAP3	1.21755869592008e-131	1.64513427811014	0.282	0.1	3.16480031830507e-127
TULP4	1.41284235944946e-131	1.72842351156822	0.272	0.094	3.67240114491699e-127
MCFD2	2.08653147984127e-131	1.25003565621239	0.393	0.191	5.42352127555142e-127
PRPF4	2.10054691903768e-131	1.57294809478546	0.298	0.112	5.45995160665463e-127
AHCYL1	2.19436188129069e-131	0.775690760933932	0.582	0.348	5.70380483803888e-127
NRGN	2.45732235639553e-131	2.62196553498497	0.193	0.042	6.3873180009789e-127
PGAP1	2.48273695248787e-131	1.36068041168601	0.453	0.255	6.45337816060171e-127
TXNL1	2.62920561301665e-131	0.790792291058712	0.611	0.389	6.83409414991418e-127
POLD4	2.70879115868417e-131	3.35292882314613	0.149	0.016	7.04096085876776e-127
CALCRL	3.33414080152219e-131	5.8052849247033	0.12	0.002	8.66643218539663e-127
LPCAT2	3.38244654767803e-131	-2.84037630446885	0.022	0.131	8.79199331137951e-127
C1orf54	4.05079283673375e-131	-1.46915948966484	0.13	0.302	1.0529225820522e-126
NOVA2	5.16391088072124e-131	2.28523537707519	0.195	0.042	1.34225535522587e-126
NIPBL-DT	5.52054021829871e-131	9.28285597646753	0.114	0	1.43495401894238e-126
HIST1H3B	6.19088031396739e-131	4.33006989022788	0.138	0.011	1.60919552000954e-126
TMEM132A	7.63194248569235e-131	1.69895326442247	0.268	0.091	1.98377081030601e-126
RPA2	1.03939796226069e-130	1.35817801537762	0.432	0.238	2.7017071233042e-126
PALM	1.12310003976361e-130	1.9719627769141	0.242	0.074	2.91927393335756e-126
PFKP	1.19152881973692e-130	2.32190016674879	0.2	0.046	3.09714086114216e-126
HDAC4-AS1	1.21812977850242e-130	9.37331898673414	0.114	0	3.16628473326134e-126
MRPL20-AS1	1.62295364940767e-130	9.24442125355188	0.114	0	4.21854342090537e-126
KCNJ16	1.66969206860915e-130	4.7624360072224	0.127	0.006	4.34003059393577e-126
PTCH1	1.88023382426592e-130	3.81123330052625	0.138	0.011	4.8872917794144e-126
SERBP1	2.09178604364165e-130	0.423495333334713	0.974	0.927	5.43717946323774e-126
SLC16A1-AS1	2.24135878040135e-130	1.51380379612916	0.311	0.123	5.82596387789724e-126
PRDX1	2.54518584060343e-130	-0.538980537670751	0.907	0.958	6.6157015554805e-126
NOL4	2.68695995551894e-130	6.03976072971724	0.117	0.001	6.98421501238039e-126
MED17	2.93713710327062e-130	1.94840810823158	0.223	0.059	7.63450047253133e-126
UPF3B	3.50576738857914e-130	1.18111693919793	0.465	0.261	9.11254117313376e-126
CTCF	3.65542749389417e-130	1.27250696727636	0.382	0.182	9.50155268487912e-126
RBBP4	4.04543244192773e-130	0.634507154255131	0.777	0.56	1.05152925463028e-125
SOCS4	4.93740557699615e-130	1.77476955852674	0.255	0.082	1.28337983162861e-125
SELENOT	5.38286175393437e-130	0.971345620196896	0.534	0.33	1.39916725570016e-125
AC090114.2	8.67357145262122e-130	1.77827497810241	0.264	0.089	2.25452142767983e-125
SELENOH	9.21885217083235e-130	0.561695799551288	0.86	0.652	2.39625624476445e-125
SLC3A2	1.01950204181682e-129	1.19279133463873	0.577	0.359	2.64999165729447e-125
KRT17	1.21794575847849e-129	3.77766388241764	0.141	0.013	3.16580641001314e-125
HCG25	1.60200986943744e-129	4.33560320937225	0.127	0.006	4.16410425362874e-125
COL20A1	1.60239494141069e-129	-2.98889882917894	0.018	0.122	4.16510517120881e-125
SSB	1.97680153469537e-129	0.628678035796935	0.791	0.559	5.13830022913367e-125
CEP295	2.04168654093284e-129	2.36286948546913	0.212	0.054	5.30695582584674e-125
PLS3	2.61229426553629e-129	-0.935234588534234	0.327	0.524	6.79013648440848e-125
PQLC1	2.90805649264941e-129	-9.24439956232733	0	0.074	7.5589112413436e-125
MCAM	3.72008724708888e-129	-1.1876330721971	0.218	0.407	9.66962278135814e-125
NDUFB7	3.91396214104255e-129	-0.528024014117565	0.836	0.892	1.01735617932119e-124
MIR924HG	4.7278696769704e-129	9.38559731651258	0.113	0	1.22891516513492e-124
ZNF195	5.80664139695511e-129	2.09532879539459	0.21	0.052	1.50932029831054e-124
LINC01128	6.34026553712341e-129	9.26524401767681	0.113	0	1.64802522106449e-124
STC1	6.58284886280708e-129	3.26002743476552	0.144	0.015	1.71107990490944e-124
DBF4	7.39608491859922e-129	1.74798193799674	0.331	0.148	1.9224643528915e-124
RFC3	1.14616324234926e-128	1.48274246219581	0.363	0.171	2.97922211583843e-124
CDC73	1.28976865112447e-128	1.28819002122198	0.372	0.176	3.35249565486782e-124
SEPTIN6	1.34701367464229e-128	9.29158198113943	0.112	0	3.50129264449772e-124
PYURF	1.45374605017134e-128	-0.970356061048941	0.35	0.534	3.77872210821035e-124
CCDC18-AS1	1.81333618774981e-128	9.20185182048342	0.112	0	4.71340475281808e-124
LTO1	1.85562469418162e-128	9.2369111114446	0.112	0	4.82332526758628e-124
EDC4	2.05879781372242e-128	7.25040134518526	0.114	0.001	5.35143315720868e-124
MPZ	2.13094322401914e-128	-4.41571349623414	0.007	0.096	5.53896072219295e-124
RFX3	3.38440314513966e-128	2.07227974199498	0.225	0.063	8.79707909516151e-124
NUTM2A-AS1	4.71234262605559e-128	1.60436610117529	0.291	0.11	1.22487921879063e-123
GNAI1	5.9052386090046e-128	2.7315786421987	0.169	0.028	1.53494867163857e-123
SYNE2	6.5977964131269e-128	1.14921119074412	0.598	0.414	1.71496522166408e-123
HEG1	9.16365360337805e-128	1.77496739911863	0.267	0.093	2.38190848112606e-123
PPP4R3B	1.19956854134294e-127	1.30613724554296	0.35	0.155	3.11803850951271e-123
S100A10	1.26896917919825e-127	-1.07058042183605	0.818	0.91	3.29843158749001e-123
ST6GALNAC6	1.35436013599032e-127	6.41745804686913	0.114	0.001	3.52038830147964e-123
PHC3	1.8764936889525e-127	1.58435268901552	0.284	0.104	4.87757004569423e-123
CTGF	2.0592961364275e-127	-10.0332929485374	0	0.073	5.352728447416e-123
ESCO1	2.63683391158999e-127	1.85797083780512	0.245	0.077	6.85392238639586e-123
TEFM	2.84223586334742e-127	1.82271126299647	0.238	0.072	7.38782367959896e-123
BEND6	3.01737692046626e-127	3.73831747095351	0.135	0.011	7.84306782936795e-123
GNL3L	5.39715679201455e-127	1.8324877782173	0.238	0.072	1.40288296494834e-122
TLNRD1	6.50104683747345e-127	-1.39863770778312	0.164	0.339	1.68981710446447e-122
SLAIN1	6.76044675807357e-127	3.44470090181095	0.141	0.014	1.75724292582606e-122
TBCE	9.11069665180607e-127	2.00185937733269	0.212	0.054	2.36814338070395e-122
AL050309.1	1.03465723333449e-126	9.2533821211235	0.111	0	2.68938454660634e-122
TOP3A	1.45063714240073e-126	1.57907295510952	0.281	0.103	3.77064112424221e-122
MED1	1.46050329031584e-126	1.24405379855778	0.365	0.168	3.79628620251795e-122
GSPT1	1.46254608545922e-126	0.737000302315592	0.625	0.4	3.80159603993416e-122
TM7SF2	1.47643229950384e-126	2.19710677777797	0.206	0.051	3.83769047610034e-122
ZNF830	1.62233340364493e-126	1.59557881351685	0.307	0.122	4.21693121609426e-122
UBE2G2	1.75033213427411e-126	0.770366492641306	0.585	0.354	4.54963831661868e-122
RAB4B	2.51418104705656e-126	3.29626316071916	0.142	0.015	6.53511079561412e-122
RELCH	4.26356524152898e-126	9.21719978481686	0.11	0	1.10822851323063e-121
ZDHHC23	6.63463132185974e-126	5.4827763852131	0.116	0.002	1.724539719491e-121
DLG5	6.66635349347892e-126	1.9401101724143	0.224	0.063	1.73278526355998e-121
CHD1L	7.36235636783891e-126	-2.33696933886853	0.035	0.155	1.91369729069237e-121
ELAVL2	7.47851533142252e-126	9.59041710840107	0.11	0	1.94389049009665e-121
ZNF891	7.53210134858371e-126	2.00145645264475	0.215	0.057	1.95781910353736e-121
TUBB2B	8.07894160240736e-126	0.751286709941464	0.95	0.919	2.09995929071375e-121
NAA50	9.49755391627974e-126	1.04981919987607	0.494	0.293	2.46869918945859e-121
ZNF451	9.59782238327332e-126	1.12826002936069	0.435	0.232	2.49476197208423e-121
NNAT	1.07743094178701e-125	2.552348283767	0.193	0.045	2.80056624698697e-121
TMEM136	1.32617749550959e-125	-9.24817131621653	0	0.072	3.44713316407808e-121
APPL1	1.40127799749413e-125	0.933012152402772	0.507	0.294	3.64234189888649e-121
PUS7L	1.52765431515814e-125	1.51770399348738	0.304	0.121	3.97083186139054e-121
NPB	1.913278280412e-125	3.71673355818247	0.136	0.012	4.97318423427491e-121
FAIM2	2.58176344371812e-125	5.52740731087527	0.115	0.002	6.7107777192565e-121
ELMOD1	2.81896085210101e-125	4.61203938266108	0.121	0.005	7.32732494286615e-121
MYDGF	2.88948882177851e-125	-0.927688928061938	0.372	0.549	7.51064829444888e-121
TMEM206	3.09014469988648e-125	-9.29996593143454	0	0.072	8.03221311841493e-121
UPF1	3.32943975758732e-125	1.76558686403028	0.236	0.071	8.65421276189671e-121
UBB	5.59038123873559e-125	-0.434855083348614	0.966	0.989	1.45310779538454e-120
AC083862.3	5.77724228587649e-125	9.32171395248059	0.109	0	1.50167858736788e-120
ENHO	5.79204865651919e-125	2.07679641551361	0.218	0.06	1.50552720728903e-120
SMARCD1	6.23442369487528e-125	1.12749508220311	0.415	0.213	1.62051375100893e-120
GPRC5B	7.0899217683741e-125	-1.086204890093	0.268	0.454	1.84288336525348e-120
SMG8	7.29162070098873e-125	4.18021361519267	0.126	0.007	1.895310968808e-120
BACE1	7.98330677054669e-125	1.44731589503447	0.319	0.134	2.0751009288682e-120
SLC47A2	8.00787189941358e-125	5.94660625146869	0.115	0.002	2.08148614281457e-120
DNAJC8	8.42978879960165e-125	0.588722329432928	0.852	0.646	2.19115500268046e-120
FBXO7	8.71155363694441e-125	-1.09202356080318	0.274	0.456	2.26439413685096e-120
AL022068.1	9.00880527270531e-125	3.15418998729106	0.151	0.02	2.34165875453429e-120
ADAM17	9.14545417328655e-125	1.36296654986253	0.316	0.129	2.37717790326237e-120
UGP2	9.30508539883747e-125	1.14513980697458	0.417	0.217	2.41867084771982e-120
CAPS	9.4386065715087e-125	1.60799011382662	0.434	0.25	2.45337700613226e-120
C21orf62	9.8009621685559e-125	6.32675394028193	0.113	0.001	2.54756409647273e-120
GVQW3	1.1792063227169e-124	3.2554926652374	0.143	0.016	3.06511099463805e-120
PTCHD1	1.19433854387698e-124	5.20339398529183	0.115	0.002	3.10444417709943e-120
NMNAT2	1.60948064679754e-124	4.41637990928372	0.122	0.006	4.18352304522086e-120
GRASP	1.61149057865193e-124	-3.48598857387476	0.01	0.101	4.18874746108995e-120
AL117339.5	1.6823527573545e-124	-9.40168035451742	0	0.071	4.37293952219156e-120
MAP4K4	1.6906819556303e-124	0.883064927844578	0.607	0.397	4.39458960726983e-120
TPPP3	1.80780914268192e-124	1.84004004550159	0.243	0.077	4.69903830457311e-120
BRD7	1.89077110195935e-124	0.981906287691786	0.484	0.274	4.91468132532294e-120
FIBIN	1.9604350089871e-124	3.57991624896562	0.135	0.012	5.09575871886018e-120
LMO4	3.33520711775209e-124	-0.91684989830418	0.795	0.845	8.66920386117301e-120
RSBN1	4.00508183981849e-124	1.7369605127487	0.255	0.086	1.04104092262402e-119
UBL5	4.62914580368158e-124	-0.418112714946293	0.939	0.976	1.20325386875095e-119
MT-CYB	5.28664000717726e-124	0.562719999913934	0.998	0.998	1.37415633706559e-119
RAD51-AS1	6.89362334820403e-124	9.2064733782238	0.108	0	1.79185951689867e-119
PRPF6	8.36895091037101e-124	1.19866913305062	0.398	0.201	2.17534141013274e-119
POLR2D	9.15904493470379e-124	1.47494910833131	0.304	0.122	2.38071054987756e-119
CASTOR2	9.62176952659845e-124	5.12455395866431	0.115	0.003	2.50098655304873e-119
ZBTB41	1.29732064104509e-123	1.77280700810316	0.241	0.076	3.37212554226851e-119
STK4	1.34947229363761e-123	1.27923644834772	0.331	0.141	3.50768333285225e-119
CIAO3	1.37670285778434e-123	9.15957775299934	0.108	0	3.57846373823882e-119
SPAG1	1.93927139915523e-123	3.32541608159855	0.146	0.018	5.04074814782419e-119
ARL6IP1	2.69364833978316e-123	0.626708858822697	0.935	0.83	7.00160012959836e-119
PRXL2B	2.91289726476912e-123	9.191010260836	0.108	0	7.57149386031437e-119
MATR3.1	2.96445120359287e-123	9.22784702901636	0.108	0	7.70549801349894e-119
ELMSAN1	4.13737830553184e-123	-1.61504294224772	0.135	0.298	1.07542874295689e-118
CCDC84-DT	4.22855998959207e-123	9.20185182048342	0.108	0	1.09912959809467e-118
SEMA4A	4.52850244592773e-123	-3.96899927174124	0.009	0.096	1.17709364077e-118
ATG9A	5.00164716181164e-123	7.5618479562043	0.109	0	1.3000781467697e-118
USP34	5.08111590764839e-123	1.18280759166174	0.396	0.199	1.32073445787505e-118
SPECC1L	5.18818152288573e-123	1.89221096282719	0.231	0.07	1.34856402324369e-118
FBXO5	7.3485775989986e-123	1.90301320295359	0.277	0.105	1.9101157753077e-118
LYPD1	8.12600282343314e-123	1.8939962853606	0.242	0.077	2.11219191389498e-118
AC046134.2	8.63479298912378e-123	9.22177251460668	0.108	0	2.24444174166294e-118
PRKAA2	9.6630323093848e-123	2.92447579999978	0.15	0.02	2.51171198817839e-118
SEZ6L	9.73211516557381e-123	7.34313771918271	0.109	0.001	2.5296686949876e-118
NAA35	1.46704352959584e-122	1.63254499725495	0.26	0.09	3.81328624647847e-118
TNS2	1.68693922610642e-122	-1.75312737804129	0.091	0.24	4.38486113041843e-118
ASB11	1.71853766530987e-122	-7.06271906247061	0.001	0.072	4.46699495343995e-118
SP9	1.88458936755379e-122	7.66543884446411	0.108	0	4.89861314308256e-118
ACAA2	2.55864404015898e-122	1.27392704520532	0.37	0.179	6.65068345358523e-118
AC022730.4	2.56755322146479e-122	-9.2406179217849	0	0.07	6.67384108855344e-118
COA6-AS1	2.60203134951587e-122	9.25189250298302	0.107	0	6.76346008679661e-118
ASPM	2.81355087971749e-122	2.45214951497189	0.295	0.125	7.31326280164968e-118
ZMYND19	4.09356219323384e-122	1.8980833506839	0.228	0.068	1.06403962088727e-117
DHX40	5.08256806333133e-122	1.20772449365416	0.388	0.193	1.32111191670171e-117
GNAI3	7.18364157945666e-122	0.82884438025082	0.558	0.342	1.86724395574817e-117
ZNF561-AS1	1.03584730109008e-121	9.10616847242811	0.107	0	2.69247788972344e-117
NHLRC2	1.26090405551944e-121	1.51823719651807	0.287	0.111	3.27746791151169e-117
PMEPA1	1.36423336210521e-121	2.40500158104805	0.198	0.049	3.54605177812007e-117
NARFL	1.37752873382469e-121	-9.22155958596922	0	0.07	3.58061043783051e-117
EDEM3	1.97703976703112e-121	1.47179333566427	0.296	0.118	5.138919466444e-117
TRIL	2.34059381611686e-121	1.69248337187127	0.279	0.106	6.08390550623256e-117
JMJD1C	2.9227512028938e-121	1.08385533466792	0.402	0.203	7.59710720168185e-117
SFXN5	2.9326290918553e-121	1.35448237537474	0.317	0.132	7.62278279845947e-117
RSKR	3.21391979468432e-121	9.20030800541808	0.106	0	8.35394172232296e-117
[truncated: 13,706 more rows]

## Sheet: DEG RFX4-KO vs WT
gene	p_val	avg_log2FC	pct.1	pct.2	p_val_adj
SNHG29	0	15.1894322519304	0.938	0	0
SEPT7	0	-15.8483471066134	0	0.937	0
SEPTIN7	0	15.0304053921915	0.934	0	0
C6orf48	0	-15.5373463093956	0	0.915	0
EEF1G	0	7.53065446209547	0.942	0.04	0
NME2	0	7.3967673563574	0.927	0.031	0
GAS5	0	14.0189558472534	0.877	0	0
RNASEK	0	6.83248432918971	0.896	0.021	0
SEPT2	0	-14.788175071908	0	0.862	0
LINC01578	0	13.6233078728242	0.856	0	0
SOX2-OT	0	13.8358382574515	0.849	0	0
SEPTIN2	0	13.569590539152	0.84	0	0
HOPX	0	-6.03767748075465	0.077	0.904	0
GABARAP	0	5.35649454209405	0.918	0.096	0
ATP6V0C	0	10.3570582910662	0.812	0.001	0
SNHG6	0	13.264654958798	0.797	0	0
POLR2J3	0	6.87071036210552	0.812	0.022	0
CYR61	0	-15.7571055729145	0	0.78	0
SEPTIN11	0	13.3644336550045	0.772	0	0
MRPS24	0	7.1081128062797	0.779	0.01	0
FAM96B	0	-14.0375072068178	0	0.767	0
TLE5	0	12.9972306472169	0.759	0	0
CIAO2B	0	12.7594213936337	0.758	0	0
PANTR1	0	13.2124337195467	0.756	0	0
RO60	0	12.7865135592739	0.751	0	0
RARRES2	0	4.41653032214653	0.864	0.116	0
MICOS10	0	12.7728645032006	0.743	0	0
MINOS1	0	-13.9971452352677	0	0.741	0
UBE2V1	0	5.32498962143329	0.755	0.03	0
SNHG14	0	12.8736949632557	0.72	0	0
TOMM6	0	12.5926103109736	0.719	0	0
SEPTIN8	0	12.6709430010235	0.706	0	0
PWWP3A	0	12.4844502844285	0.695	0	0
MIF	0	3.7144859162008	0.859	0.164	0
DANCR	0	12.5224640934167	0.677	0	0
INKA2	0	10.0962131456747	0.673	0	0
MICOS13	0	12.4102504245	0.673	0	0
TROVE2	0	-13.5240862974848	0	0.664	0
SNHG32	0	12.353408914218	0.655	0	0
SNHG16	0	12.285463781623	0.649	0	0
RBIS	0	12.0895360315722	0.636	0	0
BMP7	0	2.886739279318	0.802	0.179	0
PSMA6	0	3.27384057753926	0.728	0.108	0
CCND1	0	3.3898205656035	0.772	0.156	0
PTP4A1	0	-10.8127333029558	0.001	0.616	0
DDX39B	0	2.96455091084643	0.74	0.128	0
TNR	0	3.43532020731698	0.773	0.163	0
AL355075.4	0	-4.90604138371482	0.185	0.791	0
COX16	0	2.90203577954113	0.779	0.173	0
GPS2	0	3.05982403871055	0.717	0.114	0
CYP51A1	0	5.51292042075447	0.622	0.02	0
CZIB	0	11.9754113621354	0.598	0	0
RAD50	0	4.4377300710587	0.634	0.044	0
UPK3BL1	0	4.11412298412865	0.635	0.047	0
SNHG5	0	12.0224629222295	0.585	0	0
TRAPPC5	0	5.18430742846694	0.602	0.017	0
SEMA3E	0	3.82707823970114	0.635	0.051	0
LINC-PINT	0	12.0811199879856	0.581	0	0
SMARCE1	0	2.60556309364717	0.804	0.225	0
PRXL2A	0	11.8918012167009	0.579	0	0
MRPL38	0	5.53873702274767	0.594	0.016	0
C19orf70	0	-13.1429880139827	0	0.578	0
CSNK1E	0	2.64854159173054	0.773	0.199	0
C8orf59	0	-13.0387176218788	0	0.571	0
TCEAL2	0	3.66699192766824	0.636	0.069	0
CDH15	0	4.09252748791397	0.616	0.052	0
WRB	0	-13.0151736232444	0	0.561	0
GNG10	0	4.78975996562878	0.583	0.025	0
FXYD6	0	2.50603021103158	0.877	0.32	0
C18orf32	0	2.61740257831356	0.717	0.162	0
NGRN	0	3.37407034813551	0.625	0.071	0
NRXN1	0	2.42647353755692	0.78	0.23	0
OIP5-AS1	0	11.7486992074083	0.55	0	0
SEPT11	0	-13.0458631729855	0	0.55	0
GAS7	0	2.86742369001848	0.708	0.159	0
SEPTIN9	0	12.0839951746553	0.548	0	0
MIR100HG	0	11.9083143337674	0.547	0	0
MTLN	0	11.7768622205599	0.543	0	0
TUG1	0	11.7052790948701	0.54	0	0
CDK2AP1	0	2.46688546184209	0.755	0.221	0
PCDH9	0	2.32029580333548	0.799	0.265	0
SEPT8	0	-12.9304387003222	0	0.527	0
COA8	0	11.6257362287649	0.523	0	0
LINC00342	0	4.18451522558753	0.564	0.041	0
BMERB1	0	11.6403735526059	0.519	0	0
ITPRID2	0	11.6112881895654	0.514	0	0
KDM5B	0	2.59322083978551	0.664	0.151	0
MT-ATP8	0	3.96984840274169	0.544	0.035	0
ANTKMT	0	11.6229525491383	0.507	0	0
ANKHD1	0	3.48151004658496	0.555	0.049	0
FAM84A	0	-13.2416965441074	0	0.506	0
C1orf123	0	-12.740357512363	0	0.503	0
MAML2	0	2.32125875909575	0.723	0.224	0
CCN1	0	12.3767922131388	0.494	0	0
ASNA1	0	-12.7103124231607	0	0.494	0
SMIM37	0	-12.6929179122326	0	0.494	0
MUM1	0	-12.9538683056855	0	0.492	0
TASOR	0	11.457242768026	0.49	0	0
TMEM98	0	4.27330289575027	0.515	0.025	0
CCDC18-AS1	0	11.5054096226424	0.488	0	0
PRPF8	0	1.96269832720433	0.727	0.239	0
WBP1	0	5.82697736788055	0.499	0.012	0
IER5	0	2.32215612607763	0.695	0.209	0
MATN2	0	-4.65008465827361	0.058	0.543	0
KRTCAP2	0	2.04417101551572	0.837	0.353	0
BOD1L1	0	2.3536731179131	0.658	0.175	0
FAM173A	0	-12.6822864278788	0	0.482	0
AASS	0	2.02880197713431	0.699	0.219	0
FAM213A	0	-12.6092348452308	0	0.48	0
ZNF528-AS1	0	11.6108320101622	0.477	0	0
NLRP1	0	-3.1752635090456	0.239	0.715	0
AES	0	-12.596705378531	0	0.476	0
GET3	0	11.4250342014483	0.475	0	0
H1F0	0	1.8769734225751	0.82	0.348	0
CHD3	0	2.37381607422681	0.627	0.157	0
CDKN1C	0	3.90813996255517	0.544	0.075	0
LRRC75A	0	3.0664302774757	0.538	0.069	0
RAB30-DT	0	11.3899404698449	0.467	0	0
FAM96A	0	-12.5104895493852	0	0.467	0
PAM16	0	6.41145366680962	0.47	0.004	0
MT-ND6	0	2.14004988321756	0.59	0.124	0
TOMM5	0	3.16005845395166	0.53	0.066	0
AC007952.4	0	4.40714266288319	0.489	0.028	0
NCBP2AS2	0	11.2943391046717	0.46	0	0
FKBP2	0	-3.56675172837168	0.143	0.603	0
RPL17	0	3.52330851192438	0.948	0.488	0
MAGEH1	0	5.78194177384548	0.466	0.007	0
POU3F3	0	1.96154326140838	0.75	0.292	0
APOPT1	0	-12.5111599675368	0	0.458	0
DMAC2L	0	11.3488239893523	0.457	0	0
CRNDE	0	7.54905617949217	0.458	0.002	0
PURA	0	1.86780768967105	0.705	0.25	0
CCDC144A	0	1.92811177983764	0.738	0.284	0
AL627171.2	0	9.56266395018154	0.452	0	0
TMEM161B-AS1	0	1.95431120037914	0.737	0.287	0
PLA2G16	0	-12.518035453439	0	0.45	0
ARL4C	0	2.38365113672052	0.863	0.414	0
SEPT9	0	-12.5247164133103	0	0.448	0
CTTNBP2	0	1.77180676498521	0.646	0.199	0
RBM4	0	1.4454795552095	0.762	0.315	0
SNHG30	0	11.2126649062677	0.447	0	0
NFIX	0	1.98140337249605	0.763	0.318	0
RBM27	0	3.03169895273204	0.517	0.074	0
FTX	0	1.64809786685169	0.704	0.263	0
DBNDD2	0	8.38445814526487	0.439	0.001	0
GARS-DT	0	11.3275971833693	0.437	0	0
PPP1R10	0	1.70985645685359	0.678	0.242	0
AC131097.2	0	9.95153934995009	0.436	0	0
ZMIZ1	0	3.25872235602357	0.493	0.058	0
C17orf49	0	4.46611505903797	0.458	0.023	0
LINC00511	0	1.84018138656741	0.712	0.277	0
MAP4K4	0	1.85957082082926	0.72	0.286	0
AC009041.2	0	2.47879613154082	0.689	0.255	0
SATB1	0	2.64801704401022	0.516	0.083	0
HIST1H1D	0	3.15771931515396	0.551	0.119	0
HIST1H1E	0	2.09563693847549	0.623	0.193	0
NCOR2	0	2.09229756372105	0.594	0.164	0
NDUFS2	0	1.55350006764482	0.759	0.332	0
ABCF2	0	9.43717312644766	0.427	0.001	0
AP2B1	0	1.61049222343516	0.711	0.286	0
C1QL1	0	2.47688633318071	0.615	0.195	0
SACS	0	2.23600591876726	0.764	0.345	0
TPT1-AS1	0	11.1879586000454	0.419	0	0
SOX8	0	2.17294891629524	0.787	0.369	0
SRGAP3	0	1.89264624011799	0.598	0.181	0
SNCAIP	0	1.98750799176309	0.585	0.169	0
ARHGAP23	0	2.8871728671801	0.485	0.07	0
AC005670.3	0	11.1108036467427	0.415	0	0
CHST9	0	3.61630258736923	0.45	0.036	0
GIHCG	0	11.2167040095484	0.414	0	0
PABPN1	0	1.52636288710443	0.8	0.388	0
CAMK2N1	0	1.70250486116331	0.637	0.226	0
NUP42	0	11.0901383000389	0.408	0	0
TCAF1	0	1.71087921773669	0.709	0.301	0
AUXG01000058.1	0	11.9083121607446	0.406	0	0
EIF3B	0	1.44933803415871	0.721	0.315	0
ATP2B4	0	1.88954716352759	0.559	0.154	0
NKAIN3-IT1	0	11.1158106893011	0.404	0	0
NOTCH1	0	1.42257761193725	0.643	0.244	0
ZEB2	0	1.51207401573418	0.741	0.342	0
ITGA2	0	2.04910331047893	0.585	0.186	0
ZNF775	0	2.69040544950882	0.478	0.079	0
RUFY3	0	1.38330548000858	0.724	0.326	0
MKLN1	0	1.4124017897577	0.718	0.321	0
PLAAT3	0	11.1313125538496	0.395	0	0
ARL5A	0	1.47233677633614	0.641	0.247	0
KMT2A	0	1.48649497055794	0.742	0.348	0
RAMMET	0	-12.1316667739511	0	0.394	0
ZNF827	0	2.13452226108738	0.521	0.128	0
ITM2C	0	-2.75109633053649	0.351	0.743	0
MXD4	0	2.05143492554215	0.504	0.112	0
NDUFA7	0	1.49341660180752	0.66	0.269	0
C16orf45	0	-12.1215119941957	0	0.391	0
TAF10	0	1.99047857370872	0.59	0.199	0
TANC2	0	1.49976487115628	0.671	0.281	0
ZCCHC24	0	1.92300743484479	0.564	0.174	0
CIAO1	0	1.43656691454267	0.637	0.248	0
SRGAP2C	0	1.59479562825543	0.695	0.306	0
MDM4	0	1.18028101652792	0.752	0.364	0
ZFP91	0	1.95795774074746	0.552	0.164	0
SOCS3	0	-3.229111622093	0.408	0.795	0
EIF4G3	0	1.49174272211661	0.644	0.258	0
STX6	0	1.51900368950861	0.613	0.227	0
PCDHGC3	0	3.53656530368887	0.419	0.034	0
PAGR1	0	3.51082821683356	0.423	0.038	0
SNRNP200	0	1.36218455295705	0.705	0.32	0
DLEU2	0	1.98138267657519	0.54	0.156	0
RHOU	0	1.56167610194414	0.627	0.244	0
DDX6	0	1.34860735302538	0.707	0.324	0
DOCK7	0	1.54861819647582	0.596	0.214	0
KIFAP3	0	1.79559309861767	0.541	0.159	0
GATAD1	0	1.24520173705193	0.755	0.373	0
SYNRG	0	1.64185979714238	0.545	0.163	0
SEZ6L	0	1.73347468154152	0.638	0.256	0
FABP5	0	-3.07971237691118	0.309	0.69	0
CHD7	0	1.77340574358607	0.742	0.362	0
NUFIP2	0	1.49000931928895	0.65	0.27	0
VEZF1	0	1.49023920654499	0.766	0.386	0
SOGA1	0	1.4700013679699	0.725	0.345	0
COL20A1	0	1.69466526679923	0.645	0.265	0
ENC1	0	1.8775996802812	0.58	0.2	0
APBB2	0	1.48286601448637	0.649	0.27	0
CEMIP2	0	2.97782615289849	0.437	0.058	0
CLTC	0	1.37039724503721	0.675	0.297	0
ANKRD10	0	1.45655475350496	0.772	0.394	0
PTX3	0	-3.81175713092273	0.111	0.488	0
CRIP2	0	1.5354105216304	0.772	0.395	0
CSRP2	0	-2.40836951418676	0.347	0.723	0
MAN1A2	0	1.41876452808018	0.741	0.367	0
TNK2	0	2.00164549726461	0.531	0.158	0
PSD2	0	2.12469274592235	0.467	0.094	0
NME3	0	-3.04797061845343	0.118	0.491	0
XPO1	0	1.48262890103756	0.712	0.339	0
ALYREF	0	1.87674443270183	0.558	0.186	0
GET1	0	10.8422240387586	0.372	0	0
ADAM22	0	1.95433166597979	0.497	0.126	0
CPVL	0	-5.90214612473751	0.016	0.386	0
COTL1	0	-3.02987639155097	0.131	0.5	0
GATD3B	0	7.23877159878211	0.371	0.003	0
TNRC6B	0	1.23205366516759	0.739	0.371	0
CTGF	0	-13.9750848489097	0	0.365	0
AC005562.1	0	10.8091107304939	0.362	0	0
LRATD1	0	11.237740843623	0.361	0	0
PDLIM1	0	-3.53987288743181	0.098	0.458	0
SNHG1	0	10.8026642966648	0.36	0	0
GUCY1A2	0	3.87780276220813	0.383	0.023	0
SMARCA5	0	1.33657151084558	0.765	0.407	0
SEPTIN10	0	10.8376792604815	0.358	0	0
HNRNPD	0	1.58999749381689	0.852	0.494	0
AC012146.1	0	10.9465685267861	0.358	0	0
NCBP2-AS2	0	-12.031236898098	0	0.356	0
HIP1	0	1.50415544149246	0.715	0.36	0
ZNF286A	0	3.15450736994163	0.393	0.039	0
MTG1	0	2.42720310411955	0.419	0.065	0
CERT1	0	10.7817046499635	0.353	0	0
SNTG1	0	-2.48714414803346	0.256	0.608	0
VPS13B-DT	0	10.7842345471852	0.351	0	0
AK1	0	2.65084472694582	0.419	0.068	0
DDX17	0	1.65715006095636	0.874	0.524	0
CCDC80	0	-2.10942666443546	0.438	0.787	0
PDGFC	0	2.18971380478501	0.436	0.089	0
TASOR2	0	10.7054440621869	0.347	0	0
TUBB3	0	6.63193572552711	0.358	0.012	0
FAM181B	0	2.52680392879205	0.928	0.583	0
MACORIS	0	11.0212744998243	0.345	0	0
ATP5S	0	-11.9243386107939	0	0.344	0
BSCL2	0	5.7336528237216	0.35	0.007	0
IFITM10	0	3.58749048840779	0.386	0.044	0
SLITRK2	0	3.26915184734334	0.376	0.034	0
AKAP9	0	1.43182814726829	0.794	0.453	0
LIMD1	0	2.52266766476671	0.411	0.07	0
RPP21	0	2.26111772850893	0.419	0.079	0
YAE1	0	10.6906029253139	0.339	0	0
CDK6	0	2.0454638302277	0.843	0.507	0
TRIM52-AS1	0	10.6788080627267	0.332	0	0
SNHG20	0	10.6398694030791	0.33	0	0
ZNF90	0	-1.34842303833483	0.075	0.405	0
DNM3	0	4.43976315789922	0.345	0.015	0
HIST1H4C	0	1.66937396948438	0.847	0.517	0
ZFP36	0	-3.35093067058253	0.568	0.896	0
LINC00963	0	10.7421768642037	0.328	0	0
AC008875.3	0	10.639859897435	0.327	0	0
BRD7	0	1.19728600031759	0.806	0.48	0
KMT2C	0	1.17748639260503	0.794	0.468	0
DENND11	0	10.6388183439102	0.323	0	0
SSFA2	0	-11.8875729763822	0	0.32	0
PDLIM3	0	-2.32168371601018	0.424	0.742	0
PRORP	0	10.4882945378454	0.318	0	0
CAVIN1	0	-3.38895548328186	0.024	0.342	0
AC139887.2	0	3.20759867884611	0.351	0.033	0
HMGN4	0	4.22870747496863	0.333	0.016	0
ZKSCAN1	0	1.25848264610777	0.806	0.49	0
SYNE2	0	1.48174942133644	0.799	0.483	0
SYT11	0	1.2433616904842	0.815	0.499	0
PLAC9	0	-6.21149779936248	0.008	0.322	0
GABPB1-IT1	0	10.5169471127556	0.314	0	0
MIDN	0	1.81904450994035	0.862	0.548	0
LDHA	0	-2.51215565293134	0.422	0.733	0
PIK3R2	0	3.32280632849541	0.344	0.033	0
AL499604.1	0	10.5622833712576	0.309	0	0
CD27-AS1	0	10.4955101381519	0.304	0	0
TLE1	0	-3.32030227082916	0.057	0.36	0
NUPL2	0	-11.7573571254616	0	0.303	0
PAK3	0	4.7061177372403	0.313	0.011	0
PQLC3	0	-11.6912749456265	0	0.3	0
YAE1D1	0	-11.6411232832261	0	0.3	0
NDUFA13	0	1.30437024740729	0.893	0.594	0
OBI1	0	10.4411293378213	0.299	0	0
DIPK1B	0	10.3814579121434	0.298	0	0
AC084033.3	0	-11.7778735118813	0	0.298	0
ATP5ME	0	1.28730809595334	0.875	0.578	0
TP73	0	4.17907112156506	0.316	0.019	0
CLN3	0	4.03875493683063	0.309	0.013	0
JUND	0	1.90438073291695	0.894	0.6	0
KCNQ1OT1	0	3.00174789909893	0.837	0.543	0
PRKDC	0	1.17811664231455	0.797	0.504	0
EGFR	0	1.52658106955335	0.851	0.558	0
PCCA-DT	0	10.4015769868798	0.291	0	0
MAP4K3-DT	0	10.3792831082836	0.289	0	0
LINC02001	0	-11.5865908391117	0	0.288	0
SFT2D1	0	-1.97817246387722	0.348	0.634	0
CD81	0	1.46755817532668	0.894	0.608	0
BCAT1	0	-3.55311557340828	0.059	0.345	0
PPP1R14B	0	1.64472996165459	0.894	0.609	0
C19orf24	0	-11.599228286572	0	0.285	0
CD99	0	-2.02862585223991	0.536	0.819	0
MIR3936HG	0	10.4172388688306	0.28	0	0
DPM1	0	-1.98942461429869	0.339	0.619	0
Z99127.4	0	10.3189956825633	0.279	0	0
AC025171.1	0	10.330706033913	0.279	0	0
ATP1A2	0	1.71153188635752	0.838	0.559	0
AL161935.3	0	-7.55072112509691	0.003	0.281	0
FAM181A	0	-4.42828381319817	0.028	0.306	0
NIBAN1	0	10.6307474132604	0.275	0	0
BAALC	0	-1.72085912337027	0.479	0.753	0
FAM174C	0	10.3756893985673	0.274	0	0
AAED1	0	-11.5632462805673	0	0.274	0
AC104986.2	0	-11.6047952530072	0	0.27	0
RAB30-AS1	0	-11.5799433467152	0	0.267	0
MTPN	0	1.03816042816403	0.824	0.558	0
C6orf203	0	-11.4566915806402	0	0.265	0
FAM208A	0	-11.4915769360882	0	0.264	0
MUC20-OT1	0	-11.6505281961374	0	0.264	0
SOX4	0	2.34863341094101	0.893	0.63	0
NTRK2	0	-3.36454813666979	0.036	0.297	0
MT1E	0	-3.88513492322423	0.032	0.292	0
BPTF	0	1.13201309396301	0.834	0.574	0
SPARCL1	0	1.28572473170492	0.834	0.576	0
HLA-C	0	-2.04237048431614	0.333	0.586	0
TMEM206	0	-11.3192827810463	0	0.25	0
MTRNR2L12	0	-4.57084954146072	0.027	0.276	0
CEBPD	0	-2.53565557607757	0.507	0.756	0
RHBDD2	0	-1.70160093411838	0.408	0.655	0
HLA-B	0	-2.0149028422455	0.557	0.8	0
C21orf2	0	-11.2784711174237	0	0.238	0
KHDRBS3	0	1.16642479969013	0.835	0.598	0
H1FX	0	1.36581045459604	0.858	0.622	0
SPARC	0	-1.36677389477949	0.591	0.822	0
SEZ6L2	0	-4.0616062957399	0.016	0.247	0
SEPT10	0	-11.1572313818473	0	0.228	0
PRRC2C	0	1.11554648299096	0.863	0.636	0
FIS1	0	0.994383238720256	0.887	0.661	0
SPECC1	0	1.25212322547555	0.869	0.644	0
TMED2	0	-1.66516106007483	0.546	0.764	0
C19orf66	0	-11.1566398069001	0	0.215	0
FAM45A	0	-11.0473699526002	0	0.212	0
PNN	0	1.15710944266922	0.883	0.671	0
ST20	0	-11.0641128666819	0	0.211	0
CCND2	0	1.56665239729042	0.877	0.667	0
ISCU	0	-1.51930467054894	0.457	0.665	0
CLIC1	0	-1.64945411275957	0.463	0.663	0
S100A10	0	-5.43606773314906	0.004	0.203	0
STRAP	0	-1.50588407905769	0.554	0.753	0
MUT	0	-11.0090048122609	0	0.198	0
SRRM2	0	1.20460531270211	0.886	0.69	0
GAS1	0	1.48864580057017	0.822	0.626	0
AC120042.3	0	-10.9637326031788	0	0.193	0
FAM129A	0	-10.9470567676015	0	0.193	0
EPN2	0	1.36806267327796	0.871	0.679	0
TIMP1	0	-1.49153719951055	0.624	0.806	0
LINC00461	0	0.984872982372398	0.881	0.701	0
GATM	0	-1.69345726926711	0.655	0.834	0
UBE2N	0	-1.37749535164133	0.538	0.713	0
FABP7	0	-2.1814247529942	0.751	0.921	0
BSG	0	-1.56973565971736	0.698	0.867	0
QKI	0	0.963318427239936	0.875	0.713	0
TBCB	0	-1.44861596916404	0.639	0.8	0
PON2	0	-1.64827291783929	0.745	0.905	0
MT2A	0	-1.30085506216901	0.704	0.861	0
CSTB	0	-1.41931907455432	0.645	0.802	0
WSB1	0	0.964994588681135	0.89	0.734	0
DST	0	1.29156282492474	0.881	0.727	0
MPC1	0	-1.34942627330821	0.566	0.719	0
SELENOF	0	-1.28849049326756	0.605	0.753	0
LAPTM4A	0	-1.65645437169338	0.709	0.854	0
HLA-A	0	-1.78990640947621	0.793	0.938	0
GTF2I	0	1.13064978091519	0.905	0.762	0
APP	0	-1.45953766633213	0.742	0.884	0
NEAT1	0	2.0415671550724	0.907	0.766	0
DYNLT1	0	-1.31080277742464	0.638	0.777	0
ARPC3	0	-1.30891999525086	0.674	0.811	0
FKBP1A	0	-1.47284002892608	0.711	0.847	0
CNN3	0	-1.58718215527341	0.79	0.92	0
TMEM14C	0	-1.27895979258128	0.613	0.742	0
FHL1	0	-1.50906724970703	0.751	0.88	0
RPL36A	0	1.44464683363128	0.941	0.817	0
MEST	0	-1.64931070679537	0.692	0.813	0
OAZ1	0	-1.58609426559513	0.811	0.927	0
EIF4A1	0	1.08227758668278	0.937	0.823	0
NUCKS1	0	1.03796975781418	0.92	0.808	0
TMEM230	0	-1.19040798472807	0.703	0.815	0
RPL31	0	-1.92744315244123	0.835	0.944	0
NFIA	0	1.50064992339202	0.922	0.815	0
S100A16	0	-1.26321206454213	0.768	0.875	0
ENO1	0	-1.38855904101833	0.72	0.819	0
SNX3	0	-1.44325376409962	0.812	0.91	0
NCL	0	1.03891427725679	0.894	0.797	0
VAPA	0	-0.957001186521345	0.728	0.822	0
ATP5F1C	0	-1.15285287810856	0.712	0.803	0
FEZ1	0	-1.021824241102	0.752	0.84	0
CD9	0	-1.06267947626045	0.818	0.903	0
SEC11A	0	-1.00539328197575	0.728	0.812	0
PTN	0	-1.71445123105454	0.905	0.989	0
SARAF	0	-1.30467179933131	0.843	0.926	0
SRP9	0	-1.20993822409013	0.795	0.878	0
SNRPD2	0	-1.02948775912123	0.767	0.849	0
ATP6V0E2	0	-1.09609183985158	0.744	0.823	0
B2M	0	-2.14434461971268	0.909	0.988	0
SET	0	0.869926941343778	0.913	0.837	0
POLR2K	0	-0.981369945225424	0.744	0.82	0
JUNB	0	-1.5901043521576	0.894	0.963	0
HNRNPU	0	0.941040051665586	0.916	0.848	0
MARCKS	0	1.15567830990278	0.926	0.858	0
DYNLL1	0	-1.43390261165881	0.875	0.942	0
TMSB4X	0	-2.00337000886138	0.915	0.977	0
VIM	0	-1.01533654211594	0.934	0.995	0
RAN	0	-1.12464499747343	0.826	0.884	0
TMBIM6	0	-1.03206129309098	0.845	0.902	0
RHEB	0	-0.959125032617008	0.82	0.876	0
PRDX1	0	-1.60549568258542	0.89	0.946	0
SEC61G	0	-1.04211580289197	0.83	0.885	0
NAP1L1	0	-0.867885574042796	0.82	0.872	0
ITM2B	0	-1.08037636488302	0.88	0.931	0
BRK1	0	-0.996314359927078	0.827	0.877	0
TCF4	0	0.971165323238104	0.915	0.867	0
RPL27A	0	-1.39149494374144	0.929	0.977	0
PEBP1	0	-1.07123449900769	0.894	0.942	0
SOD1	0	-0.952310790440833	0.831	0.878	0
CD63	0	-0.850366293166509	0.922	0.969	0
RPL4	0	-1.12367949388137	0.918	0.965	0
RPS20	0	-0.967317165074018	0.911	0.956	0
GPM6B	0	-0.702329147080317	0.933	0.975	0
RHOA	0	-0.87377370868562	0.82	0.86	0
RPL13A	0	-1.55990529093683	0.946	0.986	0
S100A6	0	-1.34407216199454	0.926	0.966	0
HNRNPA1	0	-1.02397462997256	0.919	0.959	0
SRP14	0	-0.979517506248274	0.908	0.948	0
RPL7	0	-1.31568731292908	0.947	0.986	0
PFDN5	0	-0.828256525097352	0.885	0.923	0
HINT1	0	-0.89334472698081	0.899	0.936	0
TUBB2B	0	-0.923534814877945	0.929	0.965	0
COX7A2	0	-0.837829370932066	0.841	0.875	0
RPLP0	0	-0.954923556322115	0.951	0.985	0
GABARAPL2	0	-0.834366776630199	0.861	0.895	0
RPS16	0	-0.873796936114057	0.941	0.975	0
EEF2	0	-0.785498118552098	0.91	0.942	0
MT-ND2	0	0.448768265619569	0.956	0.987	0
RAC1	0	-0.670190856981712	0.92	0.948	0
RPLP2	0	-1.41889737170746	0.96	0.987	0
RPL27	0	-0.92132423135577	0.942	0.969	0
BTF3	0	-0.707200438558785	0.928	0.955	0
EGR1	0	1.43142952566684	0.955	0.928	0
MYL6	0	-0.649177456541792	0.912	0.939	0
RPLP1	0	-1.15227960515766	0.966	0.992	0
RPS2	0	-1.18832737372067	0.969	0.995	0
UBA52	0	-0.658328916999563	0.923	0.949	0
RPS6	0	-0.678748035510452	0.939	0.964	0
ERH	0	-0.762788962531637	0.872	0.897	0
RPL23A	0	-0.985489198860503	0.958	0.983	0
RPL10A	0	-0.583879188359937	0.949	0.973	0
GAPDH	0	-1.20502712575359	0.958	0.982	0
RPS5	0	-0.900562625401314	0.951	0.975	0
CHCHD2	0	-0.793443594308774	0.941	0.964	0
RPS25	0	-0.664408995134223	0.954	0.977	0
RPL41	0	-0.779743866727764	0.97	0.993	0
COX6C	0	-0.694820683595232	0.922	0.945	0
RPSA	0	-0.643472814138251	0.946	0.968	0
SKP1	0	-0.680832690578422	0.921	0.943	0
RPS7	0	-0.593635235470714	0.951	0.971	0
DBI	0	-0.759431391875993	0.969	0.988	0
FTH1	0	-0.977635375341008	0.968	0.987	0
TUBA1A	0	-0.875545124513279	0.968	0.987	0
RPS12	0	-1.02504505514048	0.955	0.973	0
SERF2	0	-0.64028953553724	0.932	0.95	0
PPIA	0	-0.869067437854239	0.95	0.967	0
NACA	0	-0.607995407371845	0.944	0.961	0
RPL18A	0	-0.634688771253197	0.958	0.975	0
CFL1	0	-0.625240725741557	0.931	0.948	0
YBX1	0	-0.827063834181606	0.94	0.956	0
RPS18	0	-0.744815041834906	0.97	0.986	0
SUB1	0	-0.67384556398518	0.933	0.949	0
RPS15A	0	-0.595922953446281	0.965	0.98	0
RPL21	0	-0.637003815865839	0.959	0.973	0
PTPRZ1	0	1.79165364708473	0.958	0.971	0
RPL15	0	-0.674734797045389	0.969	0.981	0
MT-ND5	0	1.47660645634895	0.936	0.924	0
RPS23	0	-0.483643494449281	0.967	0.978	0
BCAN	0	1.14239380228407	0.959	0.969	0
ACTB	0	-0.511611667629619	0.983	0.993	0
RPS27A	0	-0.437510693605034	0.972	0.981	0
NOVA1	0	1.11617890132383	0.958	0.949	0
DDX5	0	0.774986993093368	0.956	0.947	0
MT-ND1	0	1.5976868100451	0.957	0.966	0
RPS14	0	-0.441387691562157	0.969	0.977	0
EEF1A1	0	-1.05023709368831	0.99	0.996	0
MT-ATP6	0	2.6820027052098	0.997	0.991	0
MT-CYB	0	1.87080320281479	0.991	0.985	0
MT-CO2	0	1.7486079906855	0.995	0.992	0
MT-ND3	0	2.36346132718951	0.983	0.98	0
MT-CO1	0	0.994493585224312	0.995	0.993	0
MT-ND4	0	1.26848712285797	0.986	0.988	0
FOS	0	1.02496888905039	0.987	0.988	0
MT-CO3	0	1.21992775680828	0.994	0.993	0
CIAO2A	7.61280793930814e-308	10.3627197434864	0.272	0	2.8697240808016e-303
YWHAZ	2.57453570469147e-307	0.921749613444293	0.879	0.718	9.70496979240495e-303
LSM5	6.47825816699023e-307	-1.09358015075658	0.724	0.823	2.44204419862864e-302
DUT	1.10104771055064e-306	-1.3090721495365	0.577	0.75	4.1505094496917e-302
SSSCA1	1.10627900747136e-306	-10.8428395935812	0	0.189	4.17022934656403e-302
ATP5PO	2.73117862293141e-306	-0.92526943239645	0.742	0.816	1.02954509370023e-301
IRF2BPL	4.2415422987377e-306	1.50463503515885	0.648	0.274	1.59889178493217e-301
SUPT16H	1.78162987095387e-304	1.20232192735325	0.753	0.423	6.71603196154772e-300
SARNP	1.82520189798262e-304	2.2071794740664	0.417	0.078	6.88028107463528e-300
USP9Y	1.00964822181863e-303	2.69780294366709	0.332	0.031	3.8059699369675e-299
CIRBP	7.99854122456699e-303	-0.72532592087406	0.914	0.943	3.01513010001277e-298
RBMS1	2.57757219718138e-302	-2.36095371590773	0.068	0.328	9.71641615449494e-298
LDHB	2.74461611572504e-302	-0.768449547137989	0.89	0.915	1.03461049098371e-297
TAGLN3	3.48806170019715e-302	-2.84044288032455	0.073	0.337	1.31485973850632e-297
HIST2H2AC	5.64158776571953e-302	2.99228494495793	0.385	0.065	2.12665292416564e-297
THTPA	3.01530874010624e-301	-5.6703500076199	0.006	0.202	1.13665078267045e-296
SNHG17	8.76857736880103e-301	10.3091229455382	0.267	0	3.30540292494324e-296
AC008147.2	2.10528298363138e-300	10.4739588181974	0.266	0	7.93607473509685e-296
NDFIP1	1.07485323240502e-299	-0.926763015921773	0.778	0.839	4.05176674487398e-295
MAP2	1.45712302316703e-299	0.937288949004702	0.884	0.743	5.49277094813042e-295
DCX	4.15473807425297e-299	4.56006753944024	0.3	0.017	1.5661700644704e-294
CHMP4B	1.00214702502743e-297	-1.61516078646265	0.401	0.615	3.77769342554342e-293
HEXD	2.29890297767841e-297	10.2478509582457	0.264	0	8.66594466465655e-293
AL079343.1	2.29890324902024e-297	10.4539385463965	0.264	0	8.66594568750671e-293
AL158152.1	2.75123078677948e-297	3.70969267633596	0.301	0.017	1.03710395738439e-292
PKM	3.24362052704014e-297	-1.06406966964492	0.72	0.806	1.22271519387305e-292
KCNJ10	3.72358621346821e-296	1.70862417573907	0.531	0.166	1.40364305902898e-291
RBM28	4.57428152444753e-296	1.29090254971612	0.693	0.338	1.72432116345574e-291
ATP5MC2	6.50838995339494e-296	-0.666218668070715	0.88	0.9	2.45340267683176e-291
NBEA	1.72088033197337e-295	2.84832127854484	0.341	0.039	6.48703049940682e-291
SRGAP2B	3.8271837671642e-295	1.36448950986472	0.668	0.308	1.44269519287022e-290
FBLN1	4.50385186794496e-293	5.78156216801448	0.273	0.006	1.69777200014053e-288
PCBP1-AS1	5.17498982670691e-293	10.2239162250998	0.261	0	1.95076416507544e-288
PHACTR4	5.73666899452122e-293	1.64744503925776	0.534	0.174	2.16249474417472e-288
STMN3	1.34895430036583e-292	-1.31414843843966	0.574	0.719	5.08501813065905e-288
COLGALT2	2.14974254573802e-292	1.09842694590889	0.82	0.601	8.10366950041403e-288
SUPT6H	1.06537856952625e-291	1.77594348029301	0.477	0.126	4.01605105568615e-287
SERPINE1	1.49480521108257e-291	-3.69077648141248	0.06	0.308	5.63481772369685e-287
AC091271.1	7.02674206540758e-291	1.84328478102222	0.473	0.124	2.64880068897604e-286
ERCC5	1.17723337141223e-290	6.55671386167299	0.265	0.003	4.43769891687553e-286
ZNF804A	2.81079425477724e-290	5.24686211534852	0.269	0.005	1.05955700228083e-285
ANXA11	2.82680333534591e-290	-4.33771682412284	0.02	0.23	1.065591785292e-285
GOLIM4	4.39301512943968e-290	1.00802173591917	0.816	0.556	1.65599098319358e-285
SUMO1	7.76629647484502e-290	-1.03081823157599	0.692	0.774	2.92758311915758e-285
NUMA1	1.07394838298837e-289	1.43909193346279	0.586	0.216	4.04835582451296e-285
BOLA2	2.75198210079479e-289	6.0921919516019	0.263	0.002	1.0373871727156e-284
H3F3A	3.36532104936825e-289	-0.444059044003733	0.961	0.968	1.26859142276985e-284
SNX7	8.95672226040852e-289	-2.29519810975861	0.191	0.459	3.3763260232836e-284
MTRES1	1.72461504641696e-288	10.1321261761969	0.257	0	6.50110887897337e-284
AC099343.3	2.65904117218529e-288	10.1426696463046	0.257	0	1.00235216026697e-283
CHD8	3.6988654621653e-288	1.55203501184105	0.555	0.191	1.39432432461783e-283
PVT1	5.00739509507203e-288	2.36294121215714	0.382	0.066	1.88758765503835e-283
AARSD1	1.98373786008751e-287	1.9992068448927	0.442	0.103	7.47789823738588e-283
LRRC4	1.08578448713416e-286	3.45343310341193	0.307	0.025	4.09297320270092e-282
RSL24D1	1.18885385096338e-286	-1.07030996827244	0.665	0.777	4.48150347659154e-282
CSPG4	1.50098412896669e-286	2.44313228026711	0.386	0.071	5.65810977255283e-282
ZGPAT	1.44212862151793e-285	6.79568891526174	0.257	0.001	5.43624805167399e-281
KLF3-AS1	2.68369019621763e-285	10.3382641408986	0.255	0	1.0116438563662e-280
RWDD3	3.22973055071476e-285	4.33551897116351	0.279	0.011	1.21747922839744e-280
CYC1	7.8698840505169e-285	-0.722558777188037	0.841	0.882	2.96663149168285e-280
SOX9-AS1	9.79575578119136e-285	10.2136596051664	0.254	0	3.69260809927789e-280
TGIF1	1.36616629381081e-284	-1.72505548151607	0.448	0.646	5.14990046114923e-280
AGGF1	1.89221783311356e-284	1.91826972284079	0.452	0.116	7.13290434370486e-280
EEF1AKNMT	8.46351673939033e-284	10.0924106743263	0.253	0	3.19040727008058e-279
MYL12B	1.96079910728947e-283	-1.09110320530667	0.686	0.757	7.3914283148384e-279
DPY30	4.0580326180866e-283	-1.46555084503629	0.418	0.622	1.52971597571392e-278
HNRNPAB	1.28947147559809e-282	1.16787317807701	0.791	0.498	4.86079167441456e-278
FAM57A	3.91976308663137e-282	-10.6990142699786	0	0.174	1.47759389313656e-277
AC245407.2	3.58464315609641e-281	5.91370898925695	0.259	0.003	1.3512670841221e-276
C14orf132	7.2291888321911e-281	6.41656939684542	0.257	0.003	2.72511502218276e-276
CDH13	2.04317364172151e-280	5.60674083973416	0.259	0.003	7.7019473598334e-276
FBXW11	9.51997556946659e-280	1.53493186722982	0.538	0.175	3.58864999066613e-275
DNPH1	2.32446460596569e-278	-1.09777561863872	0.636	0.753	8.76230177864825e-274
MTCH1	2.5271334492955e-278	-1.46155588423677	0.442	0.643	9.52628225046432e-274
KCNIP1	3.06823629210241e-278	-3.59123467209392	0.048	0.277	1.15660235267093e-273
TTC28-AS1	7.9737106502646e-278	10.1592049551794	0.249	0	3.00576996672374e-273
TBCA	8.98477523878436e-278	-0.680411375204579	0.873	0.892	3.38690087401215e-273
TOP1	1.52897647058394e-277	1.05252057645319	0.822	0.56	5.76362970351323e-273
AKT3	1.82993310134658e-277	2.47832956610282	0.37	0.064	6.89811581883607e-273
KAT6A	2.09794394523345e-277	1.42688827683279	0.571	0.212	7.90840949595202e-273
MEG3	3.55391947328464e-277	1.04025697967374	0.894	0.772	1.33968548464938e-272
RBM25	7.40024046091346e-277	0.975648786803474	0.834	0.601	2.78959464414594e-272
COPA	1.64744871297188e-276	1.13757363669806	0.735	0.394	6.21022266841879e-272
GNB2	5.6848691502514e-276	-0.82918157916074	0.788	0.835	2.14296827487877e-271
COX7A2L	6.52077224761952e-276	-1.2956386277801	0.501	0.674	2.45807030646266e-271
AGT	7.18131958307042e-276	-2.30539056013368	0.166	0.44	2.70707023003423e-271
CASTOR2	1.91978298610382e-275	6.13983056273443	0.255	0.004	7.23681394441697e-271
GLIPR2	5.87607890313349e-275	-2.40136168812854	0.144	0.405	2.2150467033252e-270
ZFYVE16	6.16969242880536e-274	1.49151677929165	0.544	0.187	2.32572725796247e-269
CHRNA1	6.32416438552657e-274	-5.12790049928003	0.015	0.21	2.38395700676809e-269
RLBP1	6.80514953542265e-274	-3.3320271055886	0.057	0.29	2.56526916887292e-269
NOP10	1.39589039987505e-273	-1.1514611818661	0.586	0.716	5.261948451369e-269
FAM106A	1.49525030615677e-273	10.1940611968445	0.246	0	5.63649555408857e-269
NIPBL-DT	2.29142067538198e-273	10.0602440607662	0.245	0	8.63773937791991e-269
NRP2	4.01895917256522e-273	-3.27089835940314	0.05	0.282	1.51498684969018e-268
PRNP	8.97727382192432e-273	-1.48468299234801	0.489	0.674	3.38407313991259e-268
SLC6A8	3.12378410791337e-272	1.88396405667451	0.429	0.106	1.17754165731902e-267
SNRPF	3.14380198020572e-272	-1.04459966162714	0.654	0.745	1.18508759445835e-267
BEX3	5.67968830549554e-272	-0.637057566312424	0.894	0.91	2.1410153036396e-267
VEGFB	5.9777571179541e-272	1.67044227769893	0.534	0.189	2.25337532318398e-267
TLCD5	1.06450651067251e-271	10.0740898122351	0.244	0	4.0127637426311e-267
CUX1	1.4439676167614e-271	1.15977489050326	0.703	0.358	5.44318032814378e-267
SERTAD2	4.62685056984002e-271	1.69647740498821	0.484	0.144	1.74413759080689e-266
COX5A	8.72020797441614e-271	-0.857593520791685	0.697	0.781	3.28716959803591e-266
YTHDC1	1.3584418006961e-270	1.18861184491078	0.713	0.367	5.12078221190403e-266
DSTN	5.91634548288799e-270	-0.746426198450399	0.844	0.879	2.23022559322946e-265
ZFAND6	7.23788871340261e-270	-1.18200504092432	0.575	0.726	2.72839452940425e-265
ANKRD10-IT1	9.64355792117149e-269	10.341577574994	0.242	0	3.6352355939648e-264
NRCAM	8.75058659170636e-268	1.4089084186042	0.607	0.253	3.29862112160963e-263
KRBA2	1.05644670931159e-267	2.30188651865697	0.359	0.061	3.98238151542097e-263
COL4A3BP	4.79310574315984e-266	-10.657823105943	0	0.165	1.80680914094153e-261
ZNRD2	5.60943246329613e-266	10.1901646187446	0.24	0	2.11453166136411e-261
POLD4	1.38799584865142e-265	3.42940071620563	0.29	0.024	5.23218915107638e-261
SPART	1.72610673188217e-265	1.21981424299942	0.63	0.264	6.50673193650303e-261
MT1X	1.98416175884152e-265	-2.28610683913212	0.204	0.464	7.47949616612898e-261
UBB	4.37321336860428e-265	-0.437567889569803	0.944	0.951	1.64852651142907e-260
CHTF8	5.30757968143723e-265	-4.54027741571227	0.012	0.198	2.00074523671458e-260
IGFBP2	5.86394686979663e-265	-0.758716723950373	0.82	0.922	2.21047341203854e-260
KDELC2	7.13147885339893e-265	-10.6626725210319	0	0.164	2.68828226857726e-260
CALM2	1.2948979516023e-264	-0.604933199224075	0.923	0.94	4.88124731836002e-260
SH3BGRL	4.64843016357157e-264	-0.938560544361692	0.718	0.798	1.75227223445994e-259
DENND10	5.91147765360358e-264	10.0203420510743	0.238	0	2.22839061630241e-259
HNRNPF	7.86558559595973e-264	-1.03135108185555	0.661	0.755	2.96501114625298e-259
SNHG3	9.02380781602672e-264	10.1345801058088	0.238	0	3.40161459432943e-259
NEU4	2.17932002498731e-263	1.90175497225889	0.458	0.133	8.21516476619218e-259
PSAT1	2.68569050050949e-263	-1.35422311970292	0.483	0.66	1.01239789107206e-258
ATP5PF	3.57298349426695e-263	-0.751129900007221	0.826	0.852	1.34687185799887e-258
APOE	4.84986349290124e-263	-0.92035414977114	0.604	0.861	1.82820454228405e-258
YWHAQ	6.24046041378441e-263	-0.937523795482895	0.744	0.797	2.35240395758017e-258
GIGYF1	7.15777558521136e-263	1.73455058843945	0.428	0.106	2.69819508460128e-258
TNRC6C	1.97319302838784e-262	1.41251724308053	0.573	0.22	7.43814843981081e-258
COX6A1	4.66118392301391e-262	-0.602911283857943	0.885	0.917	1.75707989161932e-257
RAD51-AS1	9.41627012578006e-262	9.96832630722479	0.236	0	3.54955718661405e-257
MTSS2	2.19005629226413e-261	10.1045921893895	0.236	0	8.25563619931886e-257
TOX3	4.07396618066461e-261	3.79446898713053	0.283	0.023	1.53572229146333e-256
PGAM1	4.44596548206574e-261	-1.23852718027866	0.527	0.678	1.6759511481195e-256
ZNF410	1.05093967728097e-260	4.06241870626589	0.264	0.013	3.96162220747836e-256
PHKB	1.080723741038e-260	1.34488837916012	0.596	0.247	4.07389621421684e-256
AP000873.2	1.18363883421424e-260	10.1137692342652	0.235	0	4.46184494945402e-256
RBAK-RBAKDN	1.40369662997483e-260	-10.5950816517547	0	0.162	5.29137481635313e-256
THYN1	1.46258511813111e-260	-1.25235353478868	0.534	0.686	5.51336086130705e-256
HUWE1	2.17366545083855e-260	1.4984156587406	0.518	0.18	8.193849283481e-256
HSPE1	5.12895619381683e-260	-0.781336090779138	0.848	0.879	1.93341132682119e-255
RPL39	6.55935129668193e-260	-0.412210488371768	0.959	0.976	2.47261306479722e-255
HEIH	3.44502930181546e-259	10.1066309941821	0.234	0	1.29863824561235e-254
GSK3A	4.63037826170763e-259	1.98686559111746	0.423	0.108	1.74546738953331e-254
SNRPG	1.1800848668139e-258	-0.856957098789568	0.782	0.832	4.44844791394168e-254
UBN2	1.35307519431493e-258	1.45799371401217	0.527	0.181	5.10055225248956e-254
ABCB6	1.90842299476869e-258	7.89847888932252	0.236	0.001	7.19399132108004e-254
RBM33	5.39555620498758e-258	1.40460244955766	0.54	0.192	2.03390886703212e-253
ABHD16A	9.27712693766635e-258	3.98245594282805	0.264	0.014	3.49710577042271e-253
THRA	1.42010491239236e-257	1.11647568090604	0.762	0.429	5.35322747775426e-253
RNF219	1.84087598316274e-257	-10.4961313004567	0	0.16	6.93936610613027e-253
YPEL3	2.62815010473555e-257	1.6436060667388	0.515	0.176	9.90707463481113e-253
DLEU1	3.5219094364292e-257	10.0458992182539	0.233	0	1.32761898115635e-252
GRIK3	1.87450145834256e-256	3.06713754111409	0.296	0.031	7.0661206973681e-252
PACC1	4.3779343030071e-256	9.99719015124598	0.232	0	1.65030611486156e-251
AL450998.2	6.6342835128153e-256	1.88710844786672	0.405	0.093	2.50085951299086e-251
DYNC1H1	1.25142172320328e-255	0.993170642792056	0.766	0.46	4.71735932778709e-251
C4orf48	2.52989165572131e-255	1.2078702381421	0.709	0.36	9.53667958540704e-251
PINX1	3.5682768478692e-255	9.99382417356444	0.231	0	1.34509764057277e-250
CBR1	6.621431189275e-255	-1.04124725926059	0.658	0.764	2.4960147011091e-250
MT-ND4L	5.42128060956161e-254	0.89726905316979	0.831	0.561	2.04360593858035e-249
ITGB8	8.90931645511241e-254	1.06428228580088	0.743	0.433	3.35845593091917e-249
BCKDHA	9.71516060850919e-254	5.78740177401222	0.239	0.004	3.66222694298363e-249
AC007566.1	1.20731061445769e-253	6.13008841258796	0.234	0.002	4.5510780922597e-249
RPS15	1.41019383279942e-253	-0.358445111112395	0.967	0.979	5.31586667212071e-249
PIK3R1	1.47421670253839e-253	1.17755139374297	0.672	0.323	5.55720728188873e-249
MMUT	1.55085243777468e-253	9.9541566223986	0.23	0	5.84609334943543e-249
AC011840.1	3.58295634708025e-253	10.1013674094173	0.229	0	1.35063122459537e-248
PSMB1	5.73516049323831e-253	-0.810813369129087	0.793	0.826	2.16192609953111e-248
TMEM136	8.57860455390337e-253	-10.5976366418286	0	0.157	3.23379077263941e-248
SPAG9	1.04161537830877e-252	0.939170850641448	0.819	0.556	3.92647333007275e-248
LRPPRC	2.36295861656636e-252	1.31063983294715	0.516	0.175	8.90740880100855e-248
SUMO3	2.94894261401288e-252	-1.5347476693789	0.389	0.589	1.1116334077783e-247
RPL30	3.63479604003214e-252	-0.397584449522065	0.978	0.988	1.37017271525052e-247
KDELR2	4.24040397540815e-252	-1.00128431496769	0.715	0.784	1.59846268256986e-247
RPL34	4.39010554302519e-252	0.567504962151929	0.966	0.959	1.65489418549878e-247
CALD1	5.15971457579326e-252	0.881718346790532	0.854	0.677	1.94500600649103e-247
PSMA4	1.09646849251412e-251	-1.23160337543803	0.541	0.687	4.13324762938123e-247
GTF2A2	1.13779254291587e-251	-1.20558954459873	0.538	0.677	4.28902276977566e-247
MSI2	1.4569834202215e-251	0.918568538453001	0.824	0.58	5.49224470086698e-247
ACBD3	3.13217815587113e-251	1.37305635422932	0.533	0.191	1.18070587763718e-246
VMP1	4.36929436278377e-251	-1.21273506622798	0.626	0.78	1.64704920299497e-246
RBPJ	7.14042874779019e-251	1.16163076105258	0.69	0.354	2.69165602076699e-246
ANXA2	7.21061987245232e-251	-1.92859299053778	0.256	0.508	2.71811526711963e-246
SUCO	7.56698129016394e-251	1.42581628685162	0.521	0.183	2.8524492671402e-246
FAM3C	9.73890449402914e-251	-0.908117945585448	0.779	0.832	3.67117743806923e-246
DUSP4	2.71467530024565e-250	-3.78458924233082	0.03	0.229	1.0233240011806e-245
HSP90AA1	3.55664693332985e-250	0.62193542704033	0.968	0.96	1.34071362798802e-245
AL391840.3	1.00625868338688e-249	9.97159385971186	0.227	0	3.7931927328952e-245
MIRLET7BHG	1.51551851636269e-249	1.77550584874662	0.396	0.091	5.71289859928079e-245
SHFL	2.31756990051403e-249	10.0051563533181	0.226	0	8.7363114969777e-245
DUXAP8	2.31757014587159e-249	9.97632522629855	0.226	0	8.73631242187756e-245
CAPZA2	3.17000815670268e-249	-0.842408486087214	0.759	0.81	1.19496627475064e-244
TM9SF1	3.63622890488185e-249	2.07891079909124	0.377	0.081	1.37071284798426e-244
ATR	1.19137925972143e-248	2.02804627957912	0.37	0.078	4.49102325744589e-244
HSPA2	1.77158771105039e-248	1.58731227898246	0.464	0.137	6.67817703557555e-244
DDX42	2.30109928812982e-248	1.26270105515685	0.616	0.268	8.67422387653415e-244
CKS2	2.81875556834258e-248	-1.97564370282867	0.263	0.522	1.06255809904242e-243
DIPK2A	2.82640315664339e-248	9.9526732581761	0.226	0	1.06544093392829e-243
ZEB1	3.22398193957974e-248	0.897465806049886	0.86	0.734	1.21531223194398e-243
FAM208B	3.90793985830171e-248	-10.5940938935514	0	0.154	1.47313700898541e-243
PCMT1	4.04763284119151e-248	-1.35154385671883	0.499	0.657	1.52579567581555e-243
CCDC136	4.88077550455966e-248	1.88160782267994	0.394	0.091	1.83985713419881e-243
UBE2H	6.7304950179114e-248	1.1066772585059	0.697	0.355	2.53712740195188e-243
NRIP1	7.26543284121642e-248	2.21667425213301	0.357	0.07	2.73877756382494e-243
FAM213B	9.54364782627814e-248	-10.4546316655287	0	0.154	3.59757348459381e-243
IDH2	1.79033337188769e-247	-1.60786537023496	0.359	0.573	6.74884067866783e-243
AC009107.2	4.40308648178633e-247	7.05651401042451	0.228	0.002	1.65978748017417e-242
CMC4	9.56503170321636e-247	4.89262878739908	0.239	0.006	3.60563435084444e-242
CBX4	1.08519331849253e-246	1.43757947290097	0.551	0.212	4.09074473338943e-242
PTGES3	2.94158542509985e-246	-0.755139773660421	0.839	0.87	1.10886004184564e-241
RAB11A	4.24901012705597e-246	-1.40531172106703	0.426	0.611	1.60170685749502e-241
PPIB	5.89591406864625e-246	-0.738964324913521	0.865	0.903	2.22252376731689e-241
LUC7L3	2.1635041574595e-245	0.715890684043224	0.9	0.801	8.15554527195935e-241
NR2F1	2.88727091118104e-245	1.34304105196697	0.599	0.261	1.0883856426788e-240
SUZ12	6.27170284086802e-245	1.36126078671943	0.6	0.265	2.36418110289361e-240
TMEFF1	7.7746440351297e-245	6.87202498272071	0.225	0.001	2.93072981548249e-240
CASTOR3	1.30592338259514e-244	1.89453592882383	0.393	0.093	4.92280878303062e-240
CLIP2	2.10722936360552e-244	1.3599625228251	0.566	0.225	7.94341180904737e-240
GNL3L	2.51533931575556e-244	2.42347705287127	0.329	0.054	9.48182308467217e-240
AC025171.2	4.17467733619639e-244	4.28227571094348	0.246	0.011	1.57368636865259e-239
SRSF3	1.82205187643931e-243	-0.743099936381113	0.86	0.889	6.86840675342564e-239
ANKRD11	2.50976341055368e-243	1.10295570753759	0.73	0.438	9.46080415242317e-239
DOK5	5.55653601683037e-243	-1.05763739298	0.657	0.766	2.09459181690438e-238
ATRAID	6.12682926564737e-243	-0.94737791599831	0.693	0.767	2.30956955997843e-238
AL117339.5	6.13796209674512e-242	-10.8102967247368	0	0.151	2.31376619198904e-237
PRRC2B	1.59816177974666e-241	1.13670415127092	0.61	0.263	6.02443064493301e-237
SLC35B2	1.75821663625416e-241	-2.04794942765445	0.181	0.424	6.62777343202368e-237
PTGS1	2.73520472591175e-241	-3.25279674830229	0.062	0.279	1.03106277347969e-236
POU2F1	2.85435062841518e-241	1.50202254222439	0.521	0.189	1.07597601288739e-236
UBTF	4.2487217595581e-241	1.20143015534357	0.654	0.318	1.60159815448302e-236
CDK13	4.70319554761315e-241	1.18200685467131	0.612	0.264	1.77291659362825e-236
TRMT112	1.03580979361395e-240	-0.838630882447574	0.765	0.82	3.90458859800716e-236
ARGLU1	1.35035597916245e-240	0.712817662206604	0.886	0.753	5.09030189905078e-236
ZFPM1	3.68948727834148e-240	2.22652376534947	0.354	0.071	1.3907891244436e-235
TMEM147	1.01955405774051e-239	-1.20403420161357	0.569	0.692	3.84331097605864e-235
TAOK1	1.46927667901073e-239	1.14144591313542	0.684	0.353	5.53858536919886e-235
ZNF652	2.63445663236106e-239	1.56653797502209	0.465	0.147	9.93084772134824e-235
ANKRD17	1.41135906607099e-238	1.21915509007769	0.56	0.22	5.32025913546121e-234
C1orf61	2.13025414777531e-238	0.589152057386243	0.984	0.965	8.03020603545383e-234
KLHL24	2.36697216674041e-238	1.43720171335262	0.507	0.18	8.92253827974463e-234
TPI1	3.96483085617026e-238	-0.714441911658754	0.842	0.866	1.49458263954194e-233
ELOC	6.9384009485085e-238	-1.08370237725543	0.596	0.705	2.61549962154976e-233
C3orf14	9.18344104109389e-238	-2.16931104941503	0.16	0.4	3.46178993485075e-233
AOPEP	1.77874066488971e-237	9.92269683074613	0.217	0	6.70514081036824e-233
TST	3.32552624342331e-237	2.46099923447268	0.343	0.067	1.25359037272085e-232
S100A11	5.97572216380758e-237	-4.121830264159	0.009	0.173	2.25260822686891e-232
METTL13	3.81076448590328e-236	-10.3966769577461	0	0.147	1.4365057806061e-231
DDX3Y	4.01917428162645e-236	1.15779857871159	0.48	0.151	1.51506793720191e-231
ARL8A	4.99347689596102e-236	1.267387456783	0.641	0.296	1.88234105070147e-231
LINC00174	1.6501111537005e-235	9.9022281819631	0.215	0	6.22025900498942e-231
PSAP	1.80690776120662e-235	-1.28796545671737	0.569	0.7	6.81131949664449e-231
LRRN1	5.86833570765941e-235	1.08792925077539	0.699	0.381	2.21212782835929e-230
C2orf27A	1.28980021843714e-234	9.93333288399429	0.215	0	4.86203090342063e-230
FAF2	1.6686895265076e-234	1.24695327492853	0.531	0.195	6.29029203912305e-230
AC083862.3	1.94549267481627e-234	9.88783020768904	0.214	0	7.33372918698742e-230
TEAD1	2.14216816909555e-234	1.2742524250011	0.586	0.255	8.07511713022257e-230
SCD5	2.15780309425944e-234	0.914342613110745	0.855	0.682	8.1340545441204e-230
RESF1	2.93430490898925e-234	9.83949081244781	0.214	0	1.10611557849259e-229
MLLT6	8.67750019363255e-234	1.62270804130073	0.426	0.119	3.27107047299173e-229
AC018521.5	1.00633577140545e-233	9.9076237435204	0.214	0	3.79348332388999e-229
SNX15	1.41259265795785e-233	5.0829696757515	0.227	0.006	5.32490928343793e-229
TUBB2A	2.24623959702348e-233	-1.11842050507772	0.596	0.741	8.46742478493971e-229
SOS2	2.88217154964424e-233	1.80650176689922	0.382	0.091	1.08646338735389e-228
OLIG1	3.6287312980776e-233	-0.968517489249182	0.791	0.889	1.36788655012333e-228
PMP22	7.08719487570697e-233	-0.98673765932158	0.672	0.792	2.6715889803465e-228
TMA7	1.23572735425561e-232	-0.508487568016964	0.909	0.926	4.65819783460195e-228
CNBP	3.37588270361071e-232	-0.61505135323786	0.844	0.871	1.27257274395309e-227
HIPK2	6.05713734997317e-232	1.12392405953887	0.706	0.387	2.28329849544589e-227
KANSL1	4.31385086182975e-231	0.85625584224948	0.764	0.459	1.62614922087534e-226
AL391069.3	4.60428747705944e-231	-6.72767563635073	0.002	0.151	1.73563220735233e-226
CASD1	4.9215278671375e-231	1.56160919638324	0.444	0.134	1.85521914479615e-226
EPRS	6.98114207762991e-231	1.06333902762715	0.694	0.37	2.63161131758337e-226
PPP2R1A	7.21558275705242e-231	-1.46588829143164	0.447	0.611	2.71998607609848e-226
DDX18	1.18860897040794e-230	0.851472765786487	0.826	0.581	4.48058037484977e-226
MATR3.1	1.61516138524727e-230	9.84261851083853	0.211	0	6.08851235782811e-226
HNRNPUL2	1.66330202803542e-230	1.45765753059828	0.478	0.162	6.26998332488232e-226
COX8A	1.80926646005253e-230	-0.623533663760647	0.87	0.893	6.82021084781402e-226
SPECC1L	1.92115435529441e-230	3.41153933283945	0.262	0.025	7.24198345771782e-226
PSRC1	3.00093464623537e-230	-1.74889618836145	0.344	0.556	1.13123232424489e-225
OAZ2	7.07348367061604e-230	-1.57320619955698	0.331	0.542	2.66642040447542e-225
SP4	7.9106099806857e-230	1.74208330423569	0.41	0.113	2.98198353831928e-225
DISC1	8.18648509800395e-230	1.55822969277302	0.446	0.139	3.08597742254357e-225
YWHAE	9.02507833956856e-230	0.497320629650599	0.942	0.92	3.40209353088377e-225
ZMAT1	9.97276680477238e-230	1.32000770517975	0.489	0.169	3.759334174727e-225
NOTCH2	1.19573255930216e-229	1.19067090960883	0.583	0.25	4.50743345554543e-225
ARF4	2.26482880203005e-229	-1.11939873756907	0.618	0.722	8.53749865213248e-225
ADD1	3.33388990649577e-229	1.11673738456701	0.62	0.278	1.25674313915265e-224
NMB	3.3363195372464e-229	-2.60370819379274	0.11	0.339	1.2576590127604e-224
MED13	5.43937039426059e-229	1.33607493033875	0.519	0.193	2.05042506382047e-224
HNRNPH1	1.26109190777844e-228	0.707420294045181	0.863	0.631	4.7538120555616e-224
RTCA-AS1	1.86209265887094e-228	6.04302079912257	0.216	0.003	7.01934448687991e-224
MFSD6	2.72633037918317e-228	3.35461680064959	0.258	0.023	1.02771749973689e-223
TBX2	3.19690511201844e-228	1.47782198867258	0.49	0.173	1.20510535102647e-223
RHOC	4.14522025242054e-228	-0.89134679225193	0.71	0.784	1.56258222635245e-223
RETREG1	5.99693018176601e-228	1.78110092905121	0.407	0.111	2.26060280131851e-223
SEMA4A	1.2088472793177e-227	3.90621632317159	0.248	0.019	4.556870704116e-223
USP22	1.36405752346331e-227	1.06467767159553	0.678	0.346	5.14195124044731e-223
AC092338.3	1.68367588289899e-227	9.76547332354218	0.209	0	6.34678460817602e-223
SNRPE	3.18192243374468e-227	-0.636881129723109	0.85	0.876	1.19945748062439e-222
GRIA4	3.77831222894216e-227	1.35086071756461	0.473	0.154	1.42427257782203e-222
GPX4	6.60997035482e-227	-0.751644057495736	0.827	0.855	2.49169442495295e-222
KAT2B	8.8591583754092e-227	1.4800405009187	0.442	0.137	3.33954834119425e-222
GNAI2	2.06968342159094e-226	1.05235072499395	0.76	0.456	7.80187862602921e-222
PIK3R3	2.07947426344396e-226	1.98767800745998	0.373	0.092	7.83878618347835e-222
KCNQ2	2.21428292826048e-226	-0.765003911496456	0.808	0.841	8.3469609263707e-222
PCDH17	4.28498819652774e-226	1.30514988228402	0.593	0.275	1.6152691505631e-221
STX16	5.15878740683143e-226	1.03647712063614	0.679	0.347	1.94465650087918e-221
NDUFA4	6.10745826026243e-226	-0.418314067806237	0.948	0.966	2.30226746578853e-221
TRIP11	2.18447836541903e-225	1.11179987268159	0.635	0.312	8.23460964628359e-221
RCN2	9.12321019813646e-225	-0.907498851800516	0.725	0.784	3.43908531628952e-220
CDK4	1.87343132700226e-224	-1.13010311310588	0.599	0.7	7.06208673026771e-220
GCSH	2.10126195211862e-224	-0.849218590426802	0.742	0.802	7.92091705470634e-220
SBDS	2.56604026076915e-224	-0.842796883015491	0.758	0.817	9.67294536699539e-220
MRTFB	2.58205935864583e-224	9.76334376851618	0.206	0	9.7333309583513e-220
SEC31A	9.97805407398176e-224	1.21756564003703	0.558	0.229	3.76132726372816e-219
AC239799.2	1.02017234468447e-223	3.92059892707782	0.232	0.012	3.84564167052256e-219
ATRX	1.1916854677597e-223	0.82316438418791	0.85	0.705	4.49217753926698e-219
CSPG5	1.2012535202237e-223	0.859162366392867	0.851	0.703	4.52824526983524e-219
DYNLL2	1.84209984283625e-223	1.33643721234614	0.562	0.24	6.94397956755554e-219
Z83843.1	2.96223229504812e-223	9.95894246726939	0.205	0	1.11664308594134e-218
KLF10	4.80079399463992e-223	-1.35138227141181	0.522	0.694	1.80970730421946e-218
NDUFB9	5.37206068468441e-223	-0.623149382535256	0.84	0.86	2.02505199569864e-218
CLVS2	9.22016077080668e-223	5.24966915063596	0.211	0.003	3.47563180416329e-218
YLPM1	1.14585555755937e-222	1.31964054224646	0.528	0.206	4.31941710977581e-218
RPL32	1.18811418024816e-222	-0.337076879614076	0.976	0.986	4.47871521386345e-218
BRAF	1.33735143917266e-222	1.1929293859185	0.544	0.216	5.04127998510525e-218
PRXL2C	2.25842355475795e-222	9.7191616522242	0.205	0	8.51335343201558e-218
ZC3H13	3.35663212699215e-222	1.02499058394422	0.715	0.427	1.26531604659096e-217
PHLDB2	6.27112864073233e-222	4.78123226061264	0.222	0.008	2.36396465241046e-217
PDE4D	8.98913197262388e-222	2.38963930369262	0.295	0.045	3.3885431884003e-217
SESN3	2.89006987434389e-221	0.97362339066528	0.797	0.557	1.08944073983267e-216
NARFL	3.72741574318915e-221	-10.4044783386938	0	0.138	1.40508663855258e-216
LINC00205	3.86863459963268e-221	9.82067240589361	0.204	0	1.45832049867753e-216
SYNE1	8.04953591029638e-221	2.02622012343718	0.333	0.067	3.03435305674532e-216
ETV1	4.53095154122239e-220	0.885854850372027	0.835	0.679	1.70798749297919e-215
SFRP1	6.56792375372977e-220	3.09041616346331	0.256	0.025	2.47584453820598e-215
WSCD1	8.85365953652053e-220	1.07150705854985	0.69	0.385	3.33747549888678e-215
RPS24	9.59908628280424e-220	-0.406625864844607	0.952	0.963	3.61847156516589e-215
AC008969.1	9.90132183728915e-220	9.86641873771544	0.202	0	3.73240227978452e-215
SGSM3	1.53803539679491e-219	2.91571931609998	0.262	0.028	5.79777823175808e-215
AFAP1	2.46538959795349e-219	1.65555114117019	0.414	0.121	9.29353262844547e-215
RPL18	2.6635377892329e-219	-0.382035463652826	0.957	0.976	1.00404720502923e-214
SYMPK	3.37749616246631e-219	1.69594573292318	0.381	0.097	1.2731809534033e-214
BCL11A	5.4618617453694e-219	2.431127532049	0.321	0.062	2.05890340353445e-214
SRGAP2	5.86609438204772e-219	1.30504222996371	0.469	0.156	2.21128293825671e-214
CRTAC1	7.70274368751308e-219	7.1969857135631	0.203	0	2.90362626044493e-214
NAA20	1.32241086969908e-218	-1.26575905128132	0.471	0.621	4.98496001441765e-214
OST4	2.39388953088971e-218	-0.727456161552123	0.788	0.823	9.02400597564186e-214
HKR1	4.30201527025424e-218	-10.3608813710271	0	0.136	1.62168767627504e-213
TMEM59	6.39576587852655e-218	-0.802184870359805	0.781	0.825	2.41094790556937e-213
KDM6B	7.70963825391914e-218	1.36753742590599	0.53	0.216	2.90622523619736e-213
RPS27L	9.77139587979867e-218	-0.90065813117514	0.714	0.769	3.68342539084891e-213
EIF5B	1.55261953726835e-217	0.969802398139156	0.761	0.506	5.85275460768678e-213
AC009414.2	2.5036022336902e-217	-10.3027595748832	0	0.136	9.4375789801186e-213
MEX3A	2.50940898631742e-217	1.38526437724841	0.574	0.256	9.45946811482215e-213
GOLGB1	2.5540676411353e-217	1.19270818067708	0.657	0.351	9.62781338002361e-213
C1orf54	1.85138043498858e-216	-4.09707389215016	0.014	0.175	6.97896368773294e-212
HSPA14.1	2.14807452815156e-216	9.85113922621592	0.2	0	8.09738174132013e-212
SPTSSA	2.83318495045905e-216	-1.22657589123188	0.537	0.667	1.06799739892505e-211
AL355338.1	3.37117474470469e-216	-4.26259746084423	0.018	0.182	1.27079803176388e-211
TSPO	3.69168542140888e-216	1.09149511724953	0.723	0.415	1.39161773645429e-211
C5orf56	7.2080781221722e-216	9.7963984279037	0.199	0	2.71715712893403e-211
BOC	1.03944215381877e-215	1.80713171965491	0.39	0.108	3.91828114303524e-211
SPTAN1	1.57743398984972e-215	1.01087766317681	0.672	0.343	5.9462951681375e-211
AL136454.1	2.04655744782446e-215	-2.48655812280343	0.015	0.177	7.7147029553191e-211
DHX9	2.90521755842372e-215	0.979974248366095	0.68	0.36	1.09515081082341e-210
NPEPPS	3.2433893367544e-215	1.14709306074501	0.573	0.243	1.22262804438294e-210
FTL	3.61474970952883e-215	-0.63490378383171	0.924	0.947	1.36261605050399e-210
ATN1	6.84217829877436e-215	2.22158243516361	0.295	0.048	2.57922753150598e-210
ENDOG	1.094415130483e-214	1.38850533876281	0.524	0.204	4.1255072758687e-210
EPS8	1.2479223227812e-214	2.47226732274828	0.283	0.042	4.70416798795601e-210
FBXW7	4.23349885995898e-214	1.64841550492409	0.384	0.103	1.59585973025014e-209
CAMK2D	5.45274258040589e-214	1.14864369838942	0.623	0.311	2.0554658431098e-209
CARD16	6.98547232519189e-214	-6.7462249028819	0.003	0.143	2.63324364770434e-209
SNRPB2	1.18832089243965e-213	-0.821040841800156	0.767	0.803	4.4794944361405e-209
SNRPD1	1.87053784157034e-213	-0.840784693183956	0.73	0.778	7.05117944758354e-209
RPS4X	2.30846120369252e-213	-0.38662466708234	0.961	0.976	8.70197535343931e-209
CLASP2	2.41323053252134e-213	1.28753800499885	0.481	0.172	9.09691381539245e-209
TLK2	3.11966064846475e-213	1.67258522069438	0.401	0.116	1.17598727804527e-208
RFC1	4.64611852957972e-213	1.13184132447888	0.64	0.323	1.75140084091037e-208
POGLUT3	1.01530353361467e-212	9.67828462516723	0.197	0	3.82728820031385e-208
LINC02693	1.01530357888776e-212	9.58672512064275	0.197	0	3.8272883709753e-208
SVIP	1.05354272152515e-212	-4.12977478064222	0.015	0.172	3.97143464306121e-208
ARHGAP21	1.09197810512771e-212	0.931610552577777	0.738	0.46	4.11632066508941e-208
TTC4	1.17604075273408e-212	2.68310038868216	0.272	0.036	4.43320322150639e-208
PCNX1	1.50527890570652e-212	1.59001515265182	0.4	0.117	5.67429936295128e-208
CAV2	3.06836204616438e-212	2.42813732439677	0.294	0.049	1.15664975692213e-207
GIGYF2	6.75712943644006e-212	1.25384717702221	0.513	0.198	2.54716751236044e-207
DCTN1	6.78446934811793e-212	1.47084083475471	0.435	0.137	2.55747356546653e-207
TRIOBP	2.73811117408757e-211	1.65691650998513	0.407	0.121	1.03215838818405e-206
CD151	3.50550826420706e-211	-1.29788473674885	0.47	0.625	1.32143639527549e-206
ERGIC3	4.8181229100511e-211	-0.92384622193165	0.687	0.749	1.81623961217286e-206
TTYH1	6.62639679719913e-211	-1.1529196424764	0.633	0.755	2.49788653667218e-206
AL592295.5	1.25957869041561e-210	9.71078283723934	0.195	0	4.74810783139068e-206
CUEDC1	1.34508646687095e-210	1.59531069752173	0.405	0.118	5.07043794551675e-206
AC005332.6	3.74421044506776e-210	2.45593905486396	0.266	0.034	1.41141756937274e-205
TRIM33	4.51099802103366e-210	1.13556311147744	0.546	0.223	1.70046581400885e-205
HSPA4L	1.01211930620182e-209	2.08053665903876	0.317	0.064	3.81528493665839e-205
ARHGAP6	1.2688850319795e-209	-2.4811957924486	0.019	0.182	4.78318901654991e-205
LINC02731	3.11540915426279e-209	9.99310164542216	0.194	0	1.1743846347909e-204
ATP6AP2	3.27126567155331e-209	-0.929821569143796	0.739	0.781	1.23313630754874e-204
MED24	4.79743045142522e-209	2.10235534669254	0.309	0.058	1.80843938296925e-204
MYCBP2	8.02640901011644e-209	1.1632820113226	0.583	0.269	3.02563514045349e-204
BRI3	1.37013178838012e-208	0.874437821483415	0.813	0.546	5.16484878947771e-204
TNFRSF12A	2.26736477072647e-208	-1.97920926156257	0.303	0.521	8.54705823973049e-204
MAP6D1	4.85836245338639e-208	8.7191213288577	0.193	0	1.83140831042854e-203
AC002454.1	5.57800319775978e-208	2.32569079101918	0.309	0.061	2.10268408542753e-203
TMEM9B	5.66895817723976e-208	-1.11548592806802	0.562	0.686	2.1369704744923e-203
DDX3X	6.63337560303063e-208	0.880879020787223	0.772	0.486	2.50051726731843e-203
LINC00472	1.05833710510966e-207	3.64109971954536	0.221	0.013	3.98950755142138e-203
AIF1L	1.5033723487609e-207	1.20219892268315	0.666	0.368	5.66711240588909e-203
MAGI3	2.00040979082589e-207	2.67596724913145	0.275	0.042	7.54074474749726e-203
CHL1-AS2	2.54728233201144e-207	9.83072091272336	0.192	0	9.60223547875033e-203
PDGFRA	4.21107290601882e-207	0.953485826603132	0.711	0.43	1.58740604265286e-202
MED13L	4.25685388687089e-207	1.57145988838346	0.374	0.099	1.60466364119485e-202
DHX40	4.37926831624466e-207	1.32736259255425	0.477	0.172	1.65080898449159e-202
LAMTOR5	7.9184801573686e-207	-0.728046858405611	0.794	0.828	2.98495028012167e-202
PHLDA1	8.72006419734116e-207	-1.69899989568212	0.459	0.619	3.28711539982973e-202
SSBP3	9.94096251652376e-207	1.55265331332305	0.441	0.152	3.7473452302288e-202
DUS1L	1.32377081786398e-206	1.66185705500694	0.376	0.102	4.99008647502004e-202
POLR2E	1.80747851827064e-206	-1.21294393533543	0.442	0.602	6.81347102247301e-202
MAGI2-AS3	1.88016520285861e-206	9.77558101456546	0.191	0	7.08747074869582e-202
PSMB10	1.9390338128452e-206	2.85346781236394	0.259	0.032	7.30938186090128e-202
AC092944.1	4.18050728680378e-206	9.6943563704862	0.191	0	1.57588402683355e-201
PPP1CC	5.64683190109863e-206	-1.10342837572832	0.569	0.681	2.12862975343814e-201
CTDNEP1	6.29004402823209e-206	1.18782222734341	0.631	0.307	2.37109499688237e-201
PFN1	2.09566724084824e-205	-0.581874969034545	0.87	0.864	7.89982723110151e-201
CXADR	2.29122170401441e-205	-2.66799839752723	0.079	0.285	8.63698933545273e-201
BAZ2B	3.69988691160072e-205	0.946433186030156	0.76	0.475	1.39470937019701e-200
ZBTB37	3.81370103745716e-205	1.77375123655121	0.36	0.092	1.43761274307985e-200
ARID1B	6.35467860655112e-205	1.07280298307773	0.591	0.271	2.39545964752551e-200
CDK11A	6.82433639608783e-205	1.12816828558869	0.537	0.218	2.57250184786927e-200
CAMSAP2	1.11392808986984e-204	1.23149450845037	0.515	0.205	4.19906332757334e-200
GPCPD1	1.44024146371755e-204	1.15645541394167	0.526	0.212	5.42913422162968e-200
ZNF292	2.27031541107208e-204	1.03671437070491	0.659	0.352	8.55818097357733e-200
PSMA1	3.47824739655076e-204	-0.909778776053825	0.675	0.745	1.31116013860377e-199
RFLNB	6.11154538316316e-204	2.07125981801131	0.334	0.079	2.30380814763718e-199
DYNLRB1	9.37259695719224e-204	-0.645192852911528	0.825	0.838	3.53309414898319e-199
SPCS1	9.46624199990663e-204	-0.670804001940958	0.825	0.848	3.5683945842848e-199
KIAA1109	1.38015572235005e-203	1.38679273662378	0.399	0.117	5.20263501097073e-199
TAF15	1.54630912379779e-203	1.05597494993102	0.634	0.317	5.82896687306814e-199
HNRNPA3	1.94427147851767e-203	0.656915163526268	0.908	0.782	7.32912576542023e-199
MORF4L1	2.16023019202825e-203	-0.61313071085781	0.78	0.817	8.14320373186969e-199
PLPPR1	2.83501787695968e-203	2.87969592509089	0.242	0.025	1.06868833889872e-198
AC097376.3	3.68185302794651e-203	9.76575083045414	0.189	0	1.38791131741472e-198
PHC2	5.49527292751096e-203	1.2416306735649	0.584	0.266	2.07149808275453e-198
DIRC2	7.59608713321184e-203	-10.1390737748746	0	0.127	2.86342100573554e-198
ARF1	8.29236817524243e-203	-0.877588536637979	0.673	0.747	3.12589110733939e-198
ATF3	9.158413831934e-203	-1.32549746440316	0.411	0.606	3.45235567808584e-198
SRCAP	9.94103221464489e-203	3.96479848090786	0.212	0.011	3.74737150363254e-198
APMAP	1.98753142099946e-202	-1.23155588333921	0.511	0.639	7.49219844459956e-198
COX10-AS1	2.69472327640914e-202	9.58484223360442	0.188	0	1.01580288627519e-197
FOXG1	7.58838387973862e-202	1.06875030411516	0.622	0.3	2.86051718730627e-197
ECI1	9.58041458300239e-202	1.10483089890119	0.681	0.375	3.61143308120858e-197
LSM3	1.37515686575417e-201	-0.914790244275684	0.665	0.739	5.18379132114693e-197
TMEM35B	2.30859729525376e-201	8.92585108913943	0.188	0	8.70248836418859e-197
PFDN4	5.17927099318804e-201	-1.21393318629859	0.485	0.628	1.95237799359217e-196
GTF3C6	8.45877118156092e-201	-0.997331085618736	0.623	0.705	3.1886183846012e-196
EIF4H	8.90508785772283e-201	-0.88532015736113	0.699	0.762	3.3568619188472e-196
TENM3	1.00660791194383e-200	3.44506277126979	0.218	0.014	3.79450918486346e-196
DHX8	1.02772787082399e-200	1.50979008551376	0.385	0.11	3.87412298185812e-196
MAP3K2	1.1017043502811e-200	1.2951615947404	0.464	0.167	4.15298471881965e-196
SCN3A	1.49337488003941e-200	2.25735655272477	0.26	0.035	5.62942594779655e-196
ERVK13-1	3.17744318382594e-200	9.64333474000184	0.186	0	1.19776898257503e-195
SUMO2	3.41130866469623e-200	-0.380391493807319	0.938	0.943	1.28592691424389e-195
VXN	4.05801442962427e-200	-1.09369266714123	0.56	0.706	1.52970911939117e-195
ACP1	5.80985420834128e-200	-1.27637394257206	0.47	0.61	2.19008264237633e-195
FUT9	3.43728067294792e-199	9.57336607521115	0.185	0	1.29571732247445e-194
MAPRE1	4.09619378676437e-199	-1.10603716332471	0.577	0.677	1.5441012098587e-194
MEG8	4.45697209950139e-199	1.42818422475107	0.423	0.142	1.68010020262804e-194
LRATD2	5.11051586629817e-199	9.77510505967023	0.185	0	1.92646006095976e-194
ATP6V0A1	5.41207354441952e-199	0.939317817386832	0.6	0.274	2.04013524330438e-194
RGMA	5.92864752533023e-199	-1.67056594830026	0.319	0.521	2.23486297114848e-194
SDCBP	5.99198511405472e-199	-1.16644158175294	0.567	0.672	2.25873870859407e-194
ATXN7	6.62779922359763e-199	3.21437774862139	0.227	0.02	2.49841519532736e-194
DPYSL3	6.92531925905577e-199	1.33499178931704	0.551	0.244	2.61056834789366e-194
SF3B1	1.51159431600334e-198	0.830487185884418	0.804	0.552	5.6981059336062e-194
STMN4	2.8819815183874e-198	-1.53280164139814	0.34	0.551	1.08639175317131e-193
VPS53	3.21645436431995e-198	1.46066636920938	0.4	0.123	1.21247463717405e-193
FIBIN	3.43055247793712e-198	-1.67868446168488	0.322	0.523	1.29318106208318e-193
PUM1	4.97863172240516e-198	1.0036795406627	0.63	0.307	1.87674501407785e-193
FAM193A	5.89865003195931e-198	1.94261127320781	0.306	0.061	2.22355511604738e-193
ITPKB	7.0091401092177e-198	1.52135230965176	0.394	0.119	2.6421654555707e-193
PSMG2	1.08249252051792e-197	-1.36542835763895	0.387	0.559	4.08056380534435e-193
DDAH2	1.09413203224012e-197	-1.24995634255432	0.46	0.62	4.12444010873234e-193
C9orf3	1.55512123643935e-197	-10.3614564639579	0	0.124	5.86218501288179e-193
LRP1B	1.98885553933537e-197	2.37177409493167	0.25	0.03	7.4971898410786e-193
PCDH10	2.14201234594659e-197	2.95106951872749	0.231	0.022	8.07452973928025e-193
LAMP5	6.83689396452843e-197	-1.18967360954246	0.542	0.683	2.57723554886864e-192
RAB7A	7.8274398130789e-197	-0.892699982106515	0.651	0.724	2.95063171193822e-192
HADHB	1.1461566797097e-196	-1.14601554223078	0.55	0.661	4.32055221983367e-192
TSPAN13	1.69938724792237e-196	1.36585698955024	0.44	0.15	6.40601016976817e-192
COL22A1	1.9249115081923e-196	-6.19277497006563	0.004	0.134	7.25614642128168e-192
LRIG1	2.13535027185885e-196	1.24416661054907	0.479	0.181	8.04941638479912e-192
CCDC88A	2.74483349684518e-196	0.798484692684372	0.836	0.664	1.03469243497076e-191
ASB3	2.83483383614993e-196	1.49622248207914	0.402	0.124	1.06861896287508e-191
FERMT1	4.26321944724522e-196	1.30710568058235	0.646	0.355	1.60706320283356e-191
PTPN12	4.8555657312094e-196	1.30107041072532	0.481	0.183	1.8303540580367e-191
RAPGEF6	6.39048728929166e-196	1.96958716027682	0.294	0.057	2.40895808857138e-191
PPP3CA	1.29545696638569e-195	1.054936949226	0.529	0.213	4.8833545804875e-191
ANKRD50	1.68811625480299e-195	2.82087686354835	0.245	0.03	6.36352303410534e-191
TMEM178A	1.81035517302246e-195	-1.72634984608899	0.286	0.486	6.82431486022547e-191
CHL1	1.81199375889233e-195	1.12427333285306	0.473	0.176	6.83049167352053e-191
JPX	2.53101518043362e-195	0.906577595553976	0.713	0.417	9.54091482416258e-191
IGFBP3	2.58925695980237e-195	-1.88571620040693	0.314	0.542	9.760463035671e-191
AC010624.5	4.59016154556382e-195	10.1652955585367	0.182	0	1.73030729621574e-190
MED1	6.68013447626911e-195	1.42123997740941	0.425	0.144	2.5181434921744e-190
KTN1	1.16341764890836e-194	0.662140738660565	0.867	0.743	4.38561916932495e-190
PITPNC1	1.2441724440647e-194	1.33874321638433	0.478	0.185	4.6900324451463e-190
COL4A2	1.33304549460189e-194	1.13752158849157	0.501	0.2	5.02504829645127e-190
ARID1A	2.75392158412616e-194	1.12126290504881	0.575	0.269	1.0381182803522e-189
ARL17B	3.01096336506366e-194	1.8918093677037	0.309	0.066	1.1350127500944e-189
DLG1	3.89036092168143e-194	1.18167187264798	0.48	0.183	1.46651045303703e-189
SRSF9	4.42982745659579e-194	-0.754641832513663	0.75	0.788	1.66986775803835e-189
DOCK4	5.63310667145781e-194	1.42653227279808	0.398	0.123	2.12345589087274e-189
AC108134.2	8.60743179534202e-194	5.97423207401918	0.19	0.004	3.24465748957213e-189
MLF2	1.39848569361411e-193	-0.755026464381856	0.767	0.793	5.27173167064774e-189
MARCKSL1	1.5064454975131e-193	-0.467996359310453	0.94	0.96	5.67869694742537e-189
PSMD1	8.86342770635421e-193	1.16459280162836	0.565	0.265	3.34115770818728e-188
CHD2	1.20931007966047e-192	0.962623056435479	0.578	0.263	4.55861527628809e-188
KIAA1551	1.29390970260842e-192	-10.1272065106023	0	0.121	4.87752201495272e-188
GADD45G	1.78548337120444e-192	1.11162033965027	0.354	0.093	6.73055811609226e-188
MAP3K1	1.89202453783817e-192	1.13166166985906	0.605	0.309	7.13217569783478e-188
XRCC5	2.78914841911571e-192	0.734367352648478	0.841	0.647	1.05139738806986e-187
NUTM2A-AS1	5.49228227981436e-192	1.82825208299591	0.326	0.077	2.07037072819882e-187
GNAS	1.5653907788927e-191	0.575938123556738	0.925	0.844	5.90089708011392e-187
RAVER1	3.52645772587811e-191	3.90268184539174	0.198	0.009	1.32933350434701e-186
BTBD7	3.56713271585908e-191	1.34158567767001	0.436	0.152	1.34466634857024e-186
LINC02696	3.97351357518111e-191	9.71881877648126	0.178	0	1.49785567730027e-186
EP300	4.05102147359592e-191	1.86150114452393	0.321	0.075	1.52707305468672e-186
SULT1C4	9.18126272502253e-191	3.34290194603574	0.206	0.012	3.46096879682449e-186
SMIM30	1.2328478225663e-190	-1.24040383579301	0.467	0.611	4.64734315194591e-186
LYPD1	2.46863287112774e-190	-1.85572109566776	0.204	0.422	9.30575847100314e-186
MAPK10	2.90516547200289e-190	1.16407630309861	0.502	0.204	1.09513117632621e-185
SCP2	3.81904061583215e-190	-0.903350024733193	0.655	0.732	1.43962555054409e-185
SNHG11	4.20419627931059e-190	9.58900722188212	0.178	0	1.58481382944892e-185
ST6GALNAC6	9.18951498154779e-190	6.56598889717388	0.181	0.002	3.46407956744425e-185
GAB1	9.9670267419228e-190	1.45933094989105	0.387	0.119	3.75717040063522e-185
PCDHB9	1.45025066251532e-189	0.961383396114192	0.589	0.275	5.46686489741774e-185
AC058791.1	2.14084845520533e-189	1.51670055571923	0.308	0.066	8.07014233674203e-185
PER3	2.72114339269035e-189	2.30834654522862	0.26	0.041	1.02576221330856e-184
RC3H1	2.92255339122701e-189	1.51280062306197	0.37	0.106	1.10168572635694e-184
GPR37L1	5.1291485883403e-189	1.13197276652433	0.619	0.327	1.93348385186076e-184
AC098850.3	7.74468782391155e-189	-10.3843242274578	0	0.119	2.9194375221017e-184
TOB1	9.05820369082416e-189	0.90356014987738	0.694	0.386	3.41458046329307e-184
CEND1	1.1795214138591e-188	1.54505315174001	0.37	0.106	4.44632392168325e-184
KDM2A	1.30226380928314e-188	1.46446672803104	0.374	0.111	4.90901365547373e-184
KANSL1L	1.73616625913375e-188	2.56374974983162	0.244	0.032	6.54465233043057e-184
SIK3	2.16669714109955e-188	1.71450723712857	0.324	0.077	8.16758154308885e-184
HACD3	3.93810451993983e-188	-1.12296344430072	0.594	0.679	1.48450787983652e-183
NMT1	5.2175161480998e-188	1.23075703854183	0.459	0.167	1.9667948871877e-183
INO80B	6.95864572570179e-188	2.5322644127112	0.243	0.032	2.62313109276055e-183
SEPTIN3	1.02326542331034e-187	9.56578196524133	0.176	0	3.85730133971064e-183
TNRC6A	1.59943950653042e-187	1.08264099449276	0.519	0.214	6.02924716381708e-183
FIP1L1	1.80278932081444e-187	0.837710961927902	0.653	0.338	6.79579462374211e-183
PSMA7	3.38330341637956e-187	-0.509871709798129	0.897	0.91	1.27537005583844e-182
CEP350	8.60220495839714e-187	1.14669115958307	0.521	0.229	3.24268718111739e-182
MRPS6	1.43273045717122e-186	-1.19305571445957	0.429	0.588	5.40082073135262e-182
FAM153CP	1.58829930905462e-186	9.62497678924315	0.175	0	5.98725307541229e-182
TUT4	3.47150812900306e-186	0.833755628122346	0.711	0.412	1.30861970430899e-181
SNRK	3.8170643576823e-186	1.51670446128754	0.367	0.106	1.43888058027192e-181
LCA5	4.87980507905382e-186	2.8762500804889	0.236	0.03	1.83949132260013e-181
RPL28	7.10037131497403e-186	-0.319412558065743	0.963	0.971	2.67655597089261e-181
ORAOV1	8.05234507518145e-186	-10.1954350606369	0	0.117	3.0354119995404e-181
MYDGF	1.36230364814575e-185	-1.17185062633143	0.51	0.641	5.1353398320502e-181
ATPSCKMT	2.45700751745763e-185	9.48450968534588	0.174	0	9.26193553780829e-181
ANKIB1	2.99190349593031e-185	0.89603872539105	0.637	0.33	1.12782794182589e-180
POLR2A	4.38068402142032e-185	1.1593781579333	0.507	0.215	1.65134264871461e-180
VPS29	4.8150022053172e-185	-1.17237563075105	0.432	0.58	1.81506323131637e-180
DICER1	7.91202873053995e-185	1.03548205512889	0.515	0.216	2.98251835026434e-180
FAM210B	1.65802247048072e-184	1.05255418892086	0.662	0.382	6.25008150472413e-180
CDCA7L	1.7615991955439e-184	0.809575133832011	0.831	0.675	6.64052432752228e-180
DNER	2.69971840285957e-184	3.41786413049608	0.209	0.017	1.01768584914194e-179
RAMP1	3.25753179265216e-184	-0.982527473632443	0.563	0.721	1.22795918455816e-179
EFNA2	6.2950757802524e-184	7.5791083574664	0.174	0.001	2.37299176612394e-179
RNF114	7.34188773611481e-184	-1.28527977284115	0.421	0.576	2.76759800100584e-179
RBM26	1.05874930620797e-183	0.924122026938359	0.603	0.296	3.99106138468155e-179
N4BP1	1.11859102753174e-183	1.60466091906463	0.345	0.094	4.21664073738363e-179
AC010336.8	1.2221070690091e-183	9.49405216960225	0.172	0	4.60685480733669e-179
CEP68	1.63792673634255e-183	1.09552441178682	0.496	0.203	6.17432862531688e-179
NDUFC2	1.84547856266475e-183	-0.619626473342805	0.859	0.864	6.95671598982105e-179
BCHE	2.40876028867357e-183	0.888805281662507	0.666	0.358	9.0800627841839e-179
EDC4	2.83953164358978e-183	7.1949400449904	0.173	0	1.0703898483676e-178
RHOQ	5.23190924569256e-183	1.2082748461454	0.522	0.234	1.97222050925627e-178
S100B	7.00430667152504e-183	-0.803246568001527	0.839	0.871	2.64034344289808e-178
RPL26	9.74464346383973e-183	0.418424314361912	0.967	0.973	3.67334080012903e-178
MACF1	1.12567301958911e-182	0.910380378175708	0.707	0.424	4.2433370146431e-178
MIR4435-2HG	1.33489075817168e-182	-3.15729553101989	0.049	0.22	5.03200420200395e-178
HCG18	1.51270932510534e-182	1.30528468956022	0.446	0.168	5.7023090719171e-178
MRPL20-AS1	1.87508789733507e-182	9.44117283956863	0.171	0	7.06833133779429e-178
HLTF	1.89326421938276e-182	1.01510279690893	0.525	0.227	7.13684880138526e-178
RYK	2.87865361306065e-182	1.13479716085556	0.463	0.175	1.08513726597934e-177
C3orf58	4.68954997856855e-182	-10.0252707165136	0	0.115	1.7677727599212e-177
AC007388.1	4.68955017079252e-182	-10.3346065510899	0	0.115	1.76777283238195e-177
AAK1	5.48979847323174e-182	0.978280549603003	0.546	0.243	2.06943443246944e-177
C7orf25	6.06963708872768e-182	3.14089730294502	0.211	0.018	2.28801039696679e-177
SELENOT	6.73657165177092e-182	-0.863351791339891	0.688	0.751	2.53941804985157e-177
ZBTB7A	8.07615514258725e-182	1.49562116127985	0.377	0.119	3.04438744254969e-177
SNRPC	2.22727612497955e-181	-1.01894470458187	0.554	0.655	8.39594008072293e-177
CASK	2.50076404592853e-181	1.28928180517246	0.435	0.157	9.42688014753218e-177
EMC7	3.32536232065263e-181	-1.21757805883563	0.475	0.604	1.25352858039321e-176
NOP14	5.40290527258617e-181	1.85271104274337	0.296	0.065	2.03667917155408e-176
AC004130.1	6.30099387819604e-181	-10.0388339996556	0	0.114	2.37522265232478e-176
SLC29A4	7.68583677772286e-181	2.28966924070577	0.251	0.04	2.89725303173041e-176
GLS	9.33336206224504e-181	1.33582974331532	0.386	0.122	3.51830416298389e-176
TNFAIP6	1.54366730693312e-180	-3.07981402704317	0.052	0.225	5.81900828021509e-176
TMEM14B	1.91042790997491e-180	-0.956316811108617	0.623	0.703	7.20154904944141e-176
RNF157	3.5351688051232e-180	1.08650893370981	0.633	0.354	1.33261723277924e-175
LINC01278	4.36976727935657e-180	9.44029648560383	0.169	0	1.64722747362625e-175
SLC9A3	7.41694927426574e-180	-5.47123532768867	0.005	0.129	2.79589319842721e-175
GPC2	7.85621336702404e-180	1.34448712974555	0.457	0.178	2.96147819083338e-175
GATAD2B	1.19160650602306e-179	1.12793193705679	0.515	0.217	4.49187988510452e-175
ATM	2.34762866357385e-179	1.01514408276288	0.53	0.233	8.84962101020799e-175
ATP5F1B	2.93334761117205e-179	-0.627030302649414	0.846	0.849	1.10575471550742e-174
RGR	3.5416773074281e-179	1.47912218384052	0.379	0.118	1.3350706778081e-174
AC064875.1	4.50076194078104e-179	9.49322404105438	0.168	0	1.69660722119682e-174
POM121C	6.46973720478244e-179	1.17629667843827	0.469	0.184	2.43883213671479e-174
MDP1	7.02892221054493e-179	1.61400031987525	0.329	0.085	2.64962251648702e-174
GLI3	1.02300329130275e-178	1.31555492737708	0.407	0.14	3.85631320689485e-174
AC137767.1	1.13289206972061e-178	-10.1557399061903	0	0.113	4.27054994601882e-174
EFEMP1	1.26543809296135e-178	3.71872151478407	0.188	0.009	4.77019543522709e-174
PPARGC1A	2.01177168665945e-178	1.70686726235342	0.298	0.068	7.58357455003145e-174
ST6GAL2	2.21442934128564e-178	1.31897355756391	0.385	0.122	8.34751284491034e-174
CASP1	2.78870286445135e-178	-5.8623505635185	0.004	0.125	1.05122943178358e-173
DYNC1I2	3.710966043094e-178	0.905680739932877	0.716	0.426	1.39888575960471e-173
RSF1	4.82224105869833e-178	0.80151470739004	0.793	0.576	1.81779198948692e-173
TCF7L1	6.6615017442247e-178	1.37345765423776	0.411	0.142	2.51111969750294e-173
SLC66A2	6.81655070603299e-178	9.56804267040856	0.167	0	2.5695669541462e-173
FAM107A	8.93351725613523e-178	-4.1148114082118	0.013	0.148	3.36757866487273e-173
LINC02609	1.00474766309885e-177	9.49409240535001	0.167	0	3.78749679081742e-173
TTTY14	1.26820094595721e-177	1.82772720618117	0.278	0.056	4.78061028588029e-173
G3BP2	1.45650045393545e-177	1.05392602655886	0.552	0.256	5.49042411115507e-173
TERF2	2.28264314770429e-177	1.4056807029544	0.395	0.131	8.60465160958608e-173
SMAD5	3.98805186527132e-177	0.882444000252609	0.69	0.397	1.50333603113268e-172
ABL2	9.62815252457292e-177	1.37227311566633	0.386	0.123	3.62942837566301e-172
PRDM2	1.12506460106724e-176	1.17444086543941	0.461	0.18	4.24104352018308e-172
ACIN1	1.21492026233511e-176	0.94673789803831	0.62	0.317	4.57976342089841e-172
MIR497HG	1.53506294228581e-176	1.52148121666014	0.384	0.123	5.78657326724059e-172
HDAC8	2.29030499755111e-176	1.57847730575847	0.354	0.104	8.63353371876868e-172
KIAA1614	3.1598761932207e-176	1.59416450442863	0.334	0.09	1.19114692979648e-171
TRRAP	4.40447984140633e-176	1.36605023477027	0.36	0.106	1.66031272101653e-171
GPC6	4.74433521370007e-176	2.80571997852009	0.219	0.025	1.78842460215638e-171
TRIM73	6.00544884011901e-176	1.72070221281187	0.278	0.056	2.26381399477126e-171
HOOK3	6.18334128015648e-176	0.929576459714455	0.616	0.323	2.33087232896779e-171
AC245060.5	7.98987860390688e-176	2.23384393559882	0.265	0.051	3.01186463852874e-171
SAV1	1.79987089368422e-175	1.33372529188128	0.452	0.178	6.78479332083202e-171
ZNF141	2.05968245016133e-175	1.85967199674241	0.292	0.065	7.76417896412814e-171
MARCH9	2.43450990036944e-175	1.7195633713248	0.321	0.083	9.17712852043262e-171
KCNJ16	2.87410092364739e-175	-5.82742400290042	0.004	0.124	1.08342108417812e-170
KMT2E-AS1	5.09409795052085e-175	2.484799799403	0.237	0.034	1.92027116342834e-170
CD59	7.11485485758264e-175	-1.17947382449392	0.476	0.624	2.68201568711435e-170
DDR1	8.76256049910892e-175	-0.998553385575009	0.673	0.739	3.3031348057441e-170
GADD45B	9.68600424450662e-175	-1.47681537217188	0.617	0.731	3.65123616000922e-170
SMARCAD1	1.32004159185067e-174	1.34056084461624	0.372	0.116	4.97602878464027e-170
DDX24	4.53347307730938e-174	0.695221303026281	0.808	0.568	1.70893801122254e-169
FXR1	8.05482174078479e-174	0.867280681671831	0.728	0.446	3.03634560340623e-169
AC004130.2	1.08886352470693e-173	9.42407448790694	0.164	0	4.10457994273526e-169
MAP9	1.53161236963814e-173	1.16310442331634	0.448	0.172	5.77356598858792e-169
UBE2E2	1.96330939238947e-173	2.44031241037365	0.226	0.029	7.40089108555136e-169
AC004148.2	2.02370306126236e-173	-9.88914428338903	0	0.109	7.62855105973459e-169
CDK14	3.227231422816e-173	1.56488881260342	0.325	0.086	1.21653715714472e-168
AC133552.5	3.46847543785509e-173	9.4577637849619	0.163	0	1.30747650105386e-168
CHRDL1	3.70573702050318e-173	-3.59670148535131	0.027	0.176	1.39691462724888e-168
GLCCI1	4.0604330806656e-173	1.32715742572245	0.495	0.214	1.5306208540877e-168
ZBTB18	4.12025403823327e-173	2.70457704575175	0.238	0.038	1.55317096225241e-168
ZNF853	6.07868576249206e-173	1.87745145363115	0.292	0.067	2.29142138502901e-168
PDS5B	8.63412574420704e-173	1.04713606521615	0.521	0.233	3.25472004053629e-168
TMEM216	8.9051803579978e-173	-4.96534506266879	0.008	0.132	3.35689678775085e-168
ZNF749	1.07324726239084e-172	4.43986179153232	0.176	0.006	4.04571288030852e-168
AC244502.1	1.10417484187064e-172	9.61115744117085	0.163	0	4.16229748391558e-168
CECR2	1.20321083060355e-172	1.60576714281075	0.284	0.061	4.53562354704314e-168
AC090114.2	1.71413641874821e-172	1.48382069270159	0.362	0.112	6.46160864411324e-168
ENAH	1.88816334971001e-172	0.962217576123848	0.652	0.354	7.11762056306687e-168
WDR60	2.00896571575483e-172	0.87149222947	0.629	0.323	7.57299716210941e-168
RACK1	2.11512722710562e-172	-0.412874975721071	0.965	0.97	7.97318359529736e-168
IER3IP1	3.11211643858316e-172	-1.19993999002691	0.451	0.588	1.17314341268831e-167
RPL10	3.3522423252316e-172	-0.277735751393815	0.981	0.991	1.2636612669193e-167
LOXL1	3.53715144324105e-172	-4.08550222601864	0.018	0.155	1.33336460804415e-167
ZNF721	3.5574929107298e-172	1.11180790517515	0.483	0.197	1.34103252762871e-167
TCF25	4.07018783909553e-172	0.729801142925586	0.785	0.535	1.53429800782545e-167
TLCD3A	7.59647992048493e-172	9.31632549028741	0.162	0	2.863569070826e-167
SOX12	7.99654993166885e-172	1.31346840947	0.41	0.144	3.01437946224189e-167
NRXN2	1.10598112604438e-171	0.957788481436991	0.544	0.245	4.16910645273691e-167
AC131097.3	1.52364668329012e-171	-5.93159530138008	0.004	0.12	5.74353853733043e-167
CREBBP	1.67630694610269e-171	1.04851111853659	0.498	0.211	6.3190066640287e-167
ZNF561-AS1	2.41436499895487e-171	9.42179331473228	0.162	0	9.10119030006026e-167
CDC42BPB	3.68707525479879e-171	1.25688962841192	0.4	0.138	1.38987988804895e-166
LINC01128	5.21733997960197e-171	9.32341580517334	0.161	0	1.96672847871076e-166
AF117829.1	6.56769306023598e-171	1.61173098354531	0.325	0.087	2.47575757598655e-166
RXRA	8.23428595313012e-171	1.51218003252645	0.327	0.089	3.10399643289193e-166
TNS1	9.3315588077242e-171	1.59689074857259	0.32	0.087	3.51762440815971e-166
PPT1	1.17953359290112e-170	-1.03709888278439	0.582	0.672	4.44636983180007e-166
PLSCR3	1.20808149787933e-170	6.69730978028701	0.164	0.001	4.55398401440591e-166
PCNP	1.29562119454487e-170	-0.901357269123211	0.644	0.72	4.88397365495634e-166
FAM27C	1.37832755242318e-170	3.04421648947413	0.21	0.022	5.19574354161442e-166
EPHA4	1.88428646586637e-170	1.41609394000105	0.382	0.127	7.10300626172987e-166
COL5A2	1.94140231383023e-170	1.15460188107963	0.503	0.233	7.31831016221443e-166
SOX6	2.1266400646232e-170	1.26300287499442	0.492	0.214	8.0165823876036e-166
SAP18	3.02935002178667e-170	-0.592717681394403	0.829	0.838	1.1419437842127e-165
ZIM2-AS1	4.73832059232244e-170	-9.99174441417418	0	0.107	1.78615733048187e-165
XAF1	5.13148834719735e-170	-3.97008302754166	0.019	0.157	1.93436584735951e-165
TAFA5	5.25630089582414e-170	9.3669823440106	0.16	0	1.98141518568987e-165
SF1	8.16146997273971e-170	0.665061843328912	0.834	0.63	3.07654772092396e-165
AC097376.2	1.12120202045463e-169	-10.1381236799797	0	0.107	4.22648313630576e-165
HIST1H1C	1.4324081843584e-169	0.910374602487298	0.665	0.389	5.39960589175743e-165
MXRA7	1.93389278625295e-169	1.37087797242001	0.406	0.145	7.29000224705913e-165
CMTM3	5.63425992691665e-169	-1.36944739417698	0.389	0.546	2.1238906220505e-164
SPG21	6.56246168421042e-169	-1.44232028369818	0.31	0.49	2.47378555647996e-164
LSM2	8.10934326004641e-169	-0.889501820397736	0.609	0.689	3.0568980353071e-164
KIAA0408	1.02267070431724e-168	3.67585592044843	0.181	0.009	3.85505948699428e-164
TXNL1	1.30245699903603e-168	-0.901497394570871	0.632	0.695	4.9097419035662e-164
PURB	1.3812153662001e-168	1.01314417811065	0.601	0.31	5.20662944442789e-164
EPB41	2.16149375592473e-168	2.76061563361136	0.203	0.02	8.14796686233385e-164
CCDC184	2.2874937501067e-168	-2.98139941772961	0.045	0.206	8.62293644040221e-164
HIPK1	2.50242663641762e-168	1.24085719236065	0.422	0.156	9.43314744863987e-164
AL022311.1	3.60731736882814e-168	9.4049037897803	0.159	0	1.35981435535345e-163
NOS2	4.91665977084866e-168	-3.51874287325458	0.034	0.185	1.85338406721911e-163
N4BP2	5.24260299996638e-168	1.26883821767988	0.413	0.151	1.97625162686733e-163
SMURF2	6.73837660819264e-168	1.20060743578019	0.418	0.153	2.5400984462243e-163
NAV1	1.14867543705837e-167	1.07288981006454	0.554	0.276	4.33004692753522e-163
PIK3C2A	1.17534662036262e-167	1.05917125456924	0.489	0.205	4.43058662011895e-163
SPEN	1.44200901578878e-167	0.95305762489268	0.631	0.344	5.4357971859174e-163
STAG1	1.91744818549303e-167	1.14545084713966	0.458	0.184	7.22801268003452e-163
BHLHE40	2.70109514075064e-167	-2.96805965874146	0.043	0.203	1.01820482425736e-162
SEL1L	6.44290749623474e-167	1.16929617438443	0.424	0.159	2.42871840978065e-162
TAPT1	7.26526359625713e-167	2.24812100186917	0.23	0.034	2.73871376524509e-162
AC005332.4	1.09156305846366e-166	3.09479545773525	0.197	0.017	4.11475610518463e-162
MRPL18	1.14854071730085e-166	-1.1543621367609	0.465	0.589	4.32953908793729e-162
VIRMA	1.7184333674987e-166	1.06525864365027	0.447	0.172	6.47780642212309e-162
UTP3	1.98543015115723e-166	1.1913211146473	0.418	0.154	7.48427749780231e-162
HELZ	2.04499320615572e-166	1.05986478714294	0.475	0.194	7.7088063899246e-162
PQLC1	2.58988656560216e-166	-9.90299538598859	0	0.105	9.7628363976939e-162
KIAA1549	4.12658385661096e-166	1.54688462216816	0.314	0.086	1.55555705058807e-161
FRMD6	4.40539507064411e-166	1.86718974285258	0.301	0.078	1.66065772583e-161
CREBRF	4.77583223466054e-166	1.43487560355133	0.355	0.111	1.80029771917764e-161
ROCK2	7.06772333277627e-166	1.34535777873564	0.458	0.192	2.66424898752334e-161
PLTP	9.01653640282168e-166	-1.5429573761552	0.263	0.453	3.39887356240766e-161
AC016876.1	1.0848517480974e-165	2.30994942246138	0.232	0.036	4.08945714962796e-161
NTM	1.1244985904778e-165	0.927718969075204	0.781	0.588	4.23890988666512e-161
FAM66D	1.23611899062956e-165	5.53327901693578	0.164	0.003	4.65967414707718e-161
SELENOK	1.4181181545798e-165	-0.614050555099765	0.827	0.841	5.34573819550401e-161
SLC25A5	1.51268790054625e-165	-0.671470963401524	0.811	0.832	5.70222830989915e-161
PTTG1IP	2.21661371369697e-165	-1.18405928562782	0.515	0.627	8.3557470551521e-161
TOMM7	2.44469682525079e-165	-0.373670530690572	0.933	0.956	9.21552915246537e-161
TMEM71	3.18027801988488e-165	-2.26314432926517	0.114	0.301	1.1988376023758e-160
INTS1	4.96820804205043e-165	1.39527356405889	0.352	0.108	1.87281570353133e-160
CUL3	5.23351687933259e-165	1.11793354565085	0.482	0.203	1.97282652283321e-160
MECOM	5.37664278361656e-165	7.55207322898108	0.158	0.001	2.0267792637121e-160
CMIP	7.68298804988837e-165	1.5900892515842	0.305	0.079	2.89617917528592e-160
TIGD5	1.13131885199954e-164	2.07500877760133	0.247	0.045	4.26461954449747e-160
LENG8	1.24985507691546e-164	1.21801058926803	0.374	0.121	4.7114536979405e-160
SLC49A4	1.65779569355948e-164	9.28747278049536	0.156	0	6.24922664644181e-160
KAT7	2.00244269027847e-164	0.999620415549363	0.583	0.292	7.54840796527374e-160
RPRD2	2.17645376876603e-164	1.16382249760239	0.432	0.162	8.20436012674043e-160
PELP1	3.84042165068996e-164	1.2716378176158	0.377	0.126	1.44768534544409e-159
SFT2D2	4.9282856454231e-164	1.44066748908968	0.353	0.112	1.85776655689869e-159
PPP6R2	5.44790649118801e-164	1.30746020916313	0.337	0.097	2.05364283091823e-159
RALGAPA1	1.56870995622012e-163	0.941319210634548	0.527	0.238	5.91340905096738e-159
CHN1	1.88423595229118e-163	-1.74961645470662	0.245	0.43	7.10281584575682e-159
NT5DC2	1.89490314522906e-163	1.46311854935723	0.368	0.123	7.14302689625547e-159
FAM171B	1.92915658248204e-163	2.13940702547306	0.248	0.045	7.2721486533243e-159
CD164	2.16045721890562e-163	-1.18068014489469	0.5	0.623	8.14405953238662e-159
MTURN	2.27761931571152e-163	2.17293692098621	0.237	0.04	8.58571377250614e-159
TSPYL4	2.61206495644735e-163	1.55684248276481	0.327	0.094	9.84644005982394e-159
PLPPR5	3.6559865452349e-163	-2.77268399566482	0.057	0.221	1.37816068809175e-158
PPP1R35	3.69485124703029e-163	1.12584442240877	0.515	0.231	1.39281112608054e-158
NCAM1	5.1607184589028e-163	0.755887275815078	0.813	0.611	1.945384430268e-158
NETO2	1.09235542322384e-162	0.941459922977077	0.732	0.516	4.11774300338458e-158
ZNF638	1.44467891326315e-162	0.797983854726668	0.656	0.365	5.44586163143678e-158
RPL23	1.510744208204e-162	0.424933834134341	0.945	0.947	5.69490136724579e-158
AC011346.1	1.62629769409161e-162	9.41152603336422	0.154	0	6.13049178764773e-158
ZFAS1	3.14548328320972e-162	-0.561239292396538	0.889	0.913	1.18572137843874e-157
KIAA1147	3.28983375178021e-162	-9.91859317633516	0	0.103	1.24013573107107e-157
HRASLS	3.28983388536887e-162	-9.95246252814207	0	0.103	1.24013578142865e-157
PSMA3-AS1	3.62958916228391e-162	0.781365256903219	0.655	0.354	1.36820993061454e-157
PSD3	5.23672311931221e-162	0.965466789450352	0.621	0.338	1.97403514705593e-157
IFITM3	5.61667409327749e-162	-1.92269185436253	0.2	0.39	2.11726146620188e-157
DIO2	5.65677888640987e-162	1.8294935883464	0.319	0.092	2.13237936902107e-157
CASC15	6.14655660715502e-162	2.17639338474563	0.252	0.05	2.31700597863316e-157
POGZ	6.25948819350487e-162	0.910405567641502	0.55	0.261	2.3595766694236e-157
HDDC2	6.87976819517898e-162	-0.982986636607663	0.569	0.657	2.59339741885467e-157
ABAT	8.37279852558103e-162	1.0545487331993	0.529	0.249	3.15621013220302e-157
DUSP10	1.28534662105088e-161	-1.26925002993537	0.546	0.654	4.84524262271339e-157
AC098818.2	1.42873750162427e-161	2.47229337524691	0.211	0.027	5.38576888612286e-157
RGS10	1.45722232688625e-161	-2.95444853125615	0.038	0.189	5.4931452834304e-157
SATB2-AS1	1.48225752362549e-161	4.88630978202226	0.163	0.004	5.58751796105865e-157
TMOD1	1.5549678480083e-161	-2.18314146062701	0.117	0.303	5.8616067998521e-157
ATP5MG	1.89037841561611e-161	-0.374009519053181	0.91	0.907	7.12597047550648e-157
FAM110B	2.4871376024586e-161	1.09220615280551	0.462	0.189	9.37551390622793e-157
ZNF385D	2.5420258667925e-161	3.25888627758419	0.193	0.018	9.58242070746101e-157
DCAF5	3.36072779378656e-161	1.37720223035894	0.383	0.134	1.26685994914578e-156
HAPLN1	3.97075490449969e-161	1.06902017345614	0.483	0.212	1.4968157688002e-156
HP1BP3	5.28723076580034e-161	0.658649245906203	0.853	0.673	1.9930745094761e-156
PELI2	7.0416010148006e-161	2.15138779592828	0.239	0.042	2.65440191853924e-156
NIPBL	1.39611399240669e-160	0.902557234830938	0.664	0.385	5.26279130577624e-156
CFAP20	1.50580062286049e-160	-1.41726816282389	0.384	0.535	5.6762660279349e-156
ARHGEF26-AS1	1.58002507883946e-160	9.34958985795565	0.152	0	5.95606253719323e-156
CREB3L2	2.25828289353172e-160	1.45281878285366	0.335	0.1	8.51282319545718e-156
ODC1	2.40442966938549e-160	-0.795675453887502	0.843	0.847	9.06373808171555e-156
RNPC3	2.47006837315551e-160	1.32083941978491	0.34	0.102	9.31116973944699e-156
ZNF280D	3.21026165954073e-160	1.12457781053373	0.428	0.164	1.21014023518047e-155
FOXD3-AS1	3.72098387619247e-160	2.16521580205098	0.225	0.035	1.40266208196951e-155
CORO2B	4.0636856893988e-160	1.09059405936803	0.542	0.262	1.53184695747577e-155
NCBP3	4.98590926833483e-160	0.98261782034284	0.493	0.215	1.8794883577915e-155
MFSD14C	7.83121232498633e-160	1.12801432759685	0.379	0.129	2.95205379802685e-155
IGF1R	9.4411573251945e-160	1.53620315393836	0.289	0.072	3.55893866530532e-155
SF3B6	1.03043471082911e-159	-0.903886018451771	0.603	0.676	3.8843266859414e-155
ADGRA3	1.3243585523093e-159	1.52480269235635	0.278	0.065	4.99230199878513e-155
DCTN6	2.63424678346036e-159	-1.21927913552286	0.438	0.573	9.93005667493216e-155
RNF169	3.20303328318504e-159	1.32601775259561	0.351	0.11	1.20741542642943e-154
TMEM14A	3.54475671441093e-159	-1.5334397570754	0.248	0.433	1.33623149106434e-154
ATP8A1	4.12991240849243e-159	3.10930524231916	0.184	0.015	1.55681178150531e-154
ZC3H18	4.4482327826859e-159	1.07536404369934	0.455	0.187	1.67680582976128e-154
FBXO32	7.23200606097181e-159	-2.6406091872637	0.129	0.312	2.72617700474393e-154
EMC4	9.87186583405654e-159	-0.94350877410834	0.549	0.648	3.72129854480595e-154
FNDC3A	1.13759064484327e-158	0.981107184488693	0.535	0.247	4.28826169480118e-154
AC097448.1	2.22339004005568e-158	9.22788520167675	0.15	0	8.3812910949939e-154
TXNDC5	2.48399724012021e-158	3.66022956236257	0.166	0.007	9.36367599635714e-154
MFNG	2.99403850558652e-158	1.7192788752368	0.31	0.087	1.1286327550659e-153
ZBTB20	4.51460631403088e-158	0.49802404545318	0.906	0.909	1.70182599613708e-153
AC103591.3	4.60912808606686e-158	3.08494431553698	0.185	0.015	1.73745692332376e-153
TUBA1B	4.629469812229e-158	-1.1675061398168	0.892	0.893	1.74512494041784e-153
TPR	6.20244486219961e-158	0.675864925105196	0.819	0.648	2.33807361525477e-153
AL096803.2	6.95170290668414e-158	9.27110882235802	0.15	0	2.62051392770365e-153
JOSD1	9.350437981634e-158	1.31210367707327	0.345	0.108	3.52474110155675e-153
ZNF346	1.07635653037511e-157	2.33369658830435	0.223	0.035	4.05743357690202e-153
FAT1	1.22701822270966e-157	1.12018213585676	0.408	0.153	4.62536789232634e-153
ASXL3	1.28593363218756e-157	6.13274336605578	0.153	0.002	4.84745541989423e-153
ZNF704	1.35772082294887e-157	1.08254645065098	0.521	0.251	5.11806441418806e-153
NDUFA12	1.74135245205292e-157	-0.792121898945512	0.645	0.701	6.56420220325869e-153
PCBP2	1.81893412858996e-157	-0.761004720455641	0.724	0.758	6.85665409113273e-153
RAMAC	2.17222733397386e-157	9.16620872782681	0.149	0	8.18842815814787e-153
CIAO3	2.17222743827183e-157	9.25663457622927	0.149	0	8.1884285513095e-153
AHDC1	2.59522891829525e-157	1.25355283772699	0.365	0.122	9.78297493040577e-153
AC046134.2	3.17530341424947e-157	9.2171793842385	0.149	0	1.19696237503548e-152
RBM12B	5.90151456671254e-157	1.09597556043106	0.42	0.162	2.22463493106796e-152
ING1	8.07539610113129e-157	1.0800662696761	0.527	0.256	3.04410131428245e-152
SPTBN1	8.35063111164758e-157	0.914002132538161	0.683	0.409	3.14785390384667e-152
PQLC2	1.26101319690239e-156	-9.86297659523369	0	0.099	4.75351534704325e-152
STIM2	1.55813044221282e-156	1.22248507310376	0.365	0.122	5.87352851496544e-152
CEP85L	2.51375148334238e-156	1.26977527915029	0.36	0.12	9.47583759160744e-152
ZBTB47	3.18242517918333e-156	2.29370440328156	0.225	0.037	1.19964699554495e-151
VBP1	3.7387737583853e-156	-0.870585259276379	0.62	0.687	1.40936815596092e-151
THAP12	3.90265320211841e-156	1.11979340411087	0.477	0.208	1.47114415107056e-151
THSD1	4.47250974032126e-156	-3.34485414889515	0.033	0.175	1.6859572717115e-151
PNMA8C	6.04587870736667e-156	1.69156115604661	0.28	0.069	2.27905443752894e-151
PEAK1	8.50010274456667e-156	1.16823607528462	0.423	0.167	3.20419873059185e-151
ZNF875	1.40925473970181e-155	9.15373023256192	0.148	0	5.31232666677993e-151
AC119673.2	1.40925484099612e-155	9.1916006782207	0.148	0	5.31232704861896e-151
MPHOSPH8	2.11326096842537e-155	0.800663012471298	0.698	0.421	7.96614854657626e-151
SPRY2	3.41515390407396e-155	0.838386819501226	0.807	0.68	1.28737641567972e-150
TCF12	4.52475435380754e-155	0.736741513985613	0.775	0.533	1.70565140121129e-150
NFATC2IP	6.28861666432314e-155	0.981594662733485	0.53	0.256	2.37055693778325e-150
SLC35E2A	1.00106595767269e-154	1.53868024479965	0.289	0.074	3.77361823404296e-150
SAE1	1.22819672812463e-154	-1.70842629629312	0.255	0.431	4.62981038633861e-150
PLAAT1	1.3674808185072e-154	9.28871956631014	0.147	0	5.15485569344474e-150
MOSMO	1.39489209789508e-154	1.40014964417492	0.341	0.109	5.25818525222531e-150
MGLL	1.40325370767868e-154	1.2391526669802	0.524	0.262	5.28970517646554e-150
CDC25B	1.41251285672127e-154	-1.60957481134242	0.27	0.448	5.32460846469649e-150
AC011379.1	1.99668040352189e-154	9.3421009680599	0.147	0	7.52668644911611e-150
TRIM24	3.56781213245207e-154	0.872361725685596	0.608	0.332	1.34492246144913e-149
TMBIM4	7.54386505941725e-154	-0.982779963532166	0.587	0.665	2.84373537279793e-149
DHRSX	2.44525721903089e-153	0.98520454728374	0.538	0.255	9.21764161285885e-149
TXLNA	3.00240422775537e-153	1.33270600118052	0.376	0.135	1.13178629769466e-148
NSRP1	3.11180443999136e-153	0.82237770247444	0.716	0.466	1.17302580169914e-148
NOTCH2NLA	4.11496430674422e-153	9.1453676752535	0.146	0	1.5511769450703e-148
PDS5A	6.14318623121301e-153	1.15664112371224	0.388	0.142	2.31573548171806e-148
RELL1	6.43094471128659e-153	2.93676933012423	0.19	0.02	2.42420891836659e-148
POM121	9.52701288278394e-153	1.02783400154445	0.453	0.19	3.59130277629423e-148
ARHGEF12	1.15624014688235e-152	1.00200721616119	0.515	0.24	4.3585628576877e-148
NDUFB5	1.88640176162835e-152	-0.72556590260689	0.716	0.767	7.11098008063423e-148
MORF4L2	2.0929843889679e-152	-0.925122607349466	0.579	0.667	7.88971395265341e-148
SOGA3	3.0486339726895e-152	3.12883633127742	0.178	0.015	1.14921306234504e-147
COG2	3.45003973105577e-152	1.27091271220174	0.373	0.13	1.30052697701878e-147
TNFRSF1A	3.59231268234582e-152	-1.93625803791194	0.153	0.336	1.35415818873708e-147
EIF5A	4.17027632972627e-152	0.857749945562951	0.678	0.405	1.57202736525362e-147
SERINC5	5.7837323307582e-152	1.15381256234105	0.5	0.238	2.18023573940261e-147
AC253572.2	5.78961760926325e-152	9.37176333913397	0.145	0	2.18245425398787e-147
GJC1	7.06288961976393e-152	1.89923742081687	0.306	0.091	2.66242687106621e-147
METTL16	7.16624396218547e-152	1.07288154101384	0.43	0.173	2.70138732398543e-147
S100A13	9.31636121679557e-152	-0.633391442467804	0.758	0.828	3.51189552428326e-147
ATXN7L1	1.04342967001544e-151	2.3967739910237	0.208	0.03	3.9333124840902e-147
INO80D	1.16520702555673e-151	1.42401965330671	0.31	0.089	4.39236440353866e-147
CNPY2	1.20013692483205e-151	-0.835822598965266	0.684	0.73	4.52403615184688e-147
SLK	6.1315157273699e-151	1.54082323676211	0.33	0.104	2.31133616858936e-146
CARS2	1.0540443671935e-150	1.48583351605073	0.293	0.078	3.97332564657263e-146
FRYL	1.50270998662518e-150	1.16222896607498	0.368	0.129	5.6646155655823e-146
SOX1	1.72559194040477e-150	9.19570025258457	0.143	0	6.50479137854983e-146
GPR155	1.91045796359418e-150	1.39741418122798	0.332	0.105	7.20166233956461e-146
PRPF6	2.17964416928082e-150	0.70224666728664	0.775	0.527	8.21638666052098e-146
MYO10	2.68967044061476e-150	0.717003907697249	0.802	0.629	1.01389816929414e-145
USP46	3.04809230490161e-150	1.11196928853027	0.39	0.14	1.14900887525571e-145
NIN	4.66432827793335e-150	0.935432381724877	0.54	0.267	1.75826518764976e-145
POMP	4.89060043742294e-150	-0.627954606886902	0.786	0.797	1.84356074089095e-145
DHX33	4.96850371274234e-150	1.14768366218957	0.403	0.157	1.87292715955535e-145
RSBN1L	6.3343114944533e-150	0.719993029928115	0.723	0.443	2.38778206094912e-145
SMAP2	6.5862705327581e-150	1.58708822414993	0.289	0.077	2.48276054002849e-145
IL13RA2	7.97304515884341e-150	-6.54534499027297	0.003	0.103	3.00551910307761e-145
DSEL	9.56066380956222e-150	0.705450163659962	0.806	0.639	3.60398782965257e-145
MED27	1.0164269091131e-149	1.59758412661313	0.296	0.082	3.83152287659275e-145
ATP9A	1.96832492525523e-149	0.95888233293376	0.457	0.194	7.41979763824213e-145
CAMK2A	2.07723530965742e-149	-6.55752044741338	0.001	0.099	7.8303462232846e-145
PEF1	2.47059048027352e-149	-1.23871047511864	0.357	0.514	9.31313787443907e-145
RABGAP1	2.72429637292583e-149	0.973319328665776	0.428	0.168	1.02695076073812e-144
TRIM52	2.73436673233385e-149	1.39894416398207	0.296	0.081	1.03074688342057e-144
TRIP6	2.96376595860626e-149	-0.939523323287825	0.564	0.654	1.11722121575622e-144
AUTS2	3.58749459366308e-149	1.44234191998237	0.344	0.116	1.35234196202723e-144
MAGI2	5.13551085476439e-149	1.69994668485607	0.267	0.065	1.93588217181198e-144
DDX52	6.66116396960657e-149	0.864476800688818	0.586	0.309	2.51099236998289e-144
SOX2	7.26876049646037e-149	0.594476017510568	0.904	0.845	2.7400319567457e-144
AL096870.8	7.45247896786037e-149	9.31458667948251	0.142	0	2.80928647172464e-144
THUMPD1	7.61395993456027e-149	0.947644888899129	0.533	0.261	2.87015833693184e-144
CTR9	9.50182662798226e-149	1.01802568614199	0.477	0.213	3.58180856568419e-144
LSAMP	1.00795149236441e-148	0.771595062964064	0.629	0.351	3.79957394561687e-144
RIF1	1.07049636845167e-148	0.888712149391643	0.62	0.352	4.0353431105154e-144
ZNF713	1.46960139499125e-148	1.86581615107764	0.253	0.057	5.53980941855901e-144
LAMP1	2.0142584828139e-148	-1.28243831482912	0.478	0.587	7.59294877681527e-144
KIAA0100	2.03587410928627e-148	1.39130784429225	0.32	0.097	7.67443104236551e-144
TMED9	2.09149024033741e-148	-0.898858945839892	0.65	0.699	7.8840816099759e-144
MRFAP1L1	3.8675347546318e-148	1.00760795771154	0.434	0.172	1.457905901106e-143
IAH1	4.17756199052478e-148	-1.18090365700141	0.451	0.572	1.57477376794822e-143
CSMD2	5.97191220405744e-148	1.88789905743766	0.242	0.05	2.25117202444149e-143
VAMP2	6.12528928371364e-148	0.458581697945469	0.916	0.861	2.30898904838869e-143
RLIM	7.12797726622176e-148	1.32039613822427	0.356	0.122	2.68696231027496e-143
SENP7	1.09482598501846e-147	1.06883596305875	0.395	0.148	4.1270560331256e-143
AC006115.2	1.50841685308968e-147	9.17334110625708	0.141	0	5.68612816940684e-143
PCDHA10	1.74808038411387e-147	1.50575402149889	0.283	0.075	6.58956381595563e-143
ABHD17A	1.97105655387766e-147	1.17837711494116	0.398	0.151	7.43009478549721e-143
MKLN1-AS	3.19734450270867e-147	9.1349628508576	0.14	0	1.20527098374106e-142
CDYL	3.62002308693829e-147	1.21324740970394	0.365	0.128	1.36460390285226e-142
ZNF316	3.8208387803154e-147	1.71749945345878	0.248	0.054	1.4403033866277e-142
NPLOC4	3.96706577211695e-147	1.77754272145557	0.265	0.065	1.49542511345721e-142
SREK1	4.15006743655795e-147	0.736313267881536	0.733	0.486	1.56440942088488e-142
KMT2B	4.84657083155578e-147	1.50406813204452	0.297	0.084	1.82696334066327e-142
PALM2-AKAP2	5.54016401005959e-147	5.61926264674919	0.147	0.003	2.08842022523206e-142
CXXC5	8.39904000143742e-147	0.775829958283089	0.816	0.626	3.16610211894185e-142
PDXP	8.51291155149399e-147	8.46175879007009	0.14	0	3.20902713845117e-142
RN7SL832P	9.84435272513581e-147	2.52919089503903	0.191	0.024	3.7109272032672e-142
RABL6	1.11566105377287e-146	1.02653058758169	0.499	0.233	4.20559590830222e-142
KIDINS220	1.19327469639801e-146	0.767412210126771	0.547	0.268	4.49816829554193e-142
SDHC	1.35204845478467e-146	-0.791004452850115	0.665	0.712	5.09668185515628e-142
HSPA5	1.47678407982632e-146	0.660097077860102	0.851	0.709	5.5668852673133e-142
AKAP7	1.51576332473302e-146	-1.28603404201575	0.453	0.58	5.71382142891358e-142
IFI27L2	1.59801791296594e-146	0.94196015384232	0.632	0.351	6.0238883247164e-142
KLHL4	1.69438423257606e-146	1.38121626986954	0.316	0.096	6.38715080311872e-142
UBAP2L	2.37000929230948e-146	1.06596699250388	0.449	0.189	8.9339870282898e-142
UBE2K	3.48399847719538e-146	0.954130829717786	0.541	0.266	1.31332806596357e-141
ZFHX4	3.67529772376301e-146	1.02287077730638	0.433	0.181	1.38544022994971e-141
AL139317.5	4.42409564973235e-146	9.11519913343956	0.139	0	1.66770709612311e-141
ATP5MF	4.67975688324302e-146	0.601319862092617	0.913	0.807	1.76408115470729e-141
NSD2	5.01177788979418e-146	1.22219157467155	0.399	0.157	1.88923979333682e-141
CKB	5.56160402375578e-146	-0.41579574004033	0.971	0.976	2.09650225279498e-141
CREBZF	6.88830360961499e-146	0.867534249895704	0.499	0.225	2.59661492868046e-141
C17orf51	7.15008883938072e-146	-9.69798719858473	0	0.092	2.69529748889296e-141
ARL17A	7.55881093689643e-146	1.35579622406789	0.31	0.091	2.84936937077248e-141
AC144652.1	9.73114643976958e-146	3.68402457304264	0.166	0.012	3.66825296193554e-141
OGT	1.27374783616032e-145	0.898325744430912	0.431	0.173	4.80151984318994e-141
PRXL2B	1.36272987751849e-145	9.13300729369781	0.139	0	5.13694654629371e-141
RNF213	1.42959492049509e-145	0.956964156608879	0.421	0.168	5.3890010122983e-141
FAM84B	1.67555515503063e-145	-9.88337767782477	0	0.092	6.31617271240346e-141
HIBADH	1.76705880234667e-145	-1.6773669164248	0.211	0.392	6.66110486132602e-141
MELTF-AS1	2.05906096319686e-145	1.50348320073491	0.339	0.113	7.76183620686687e-141
IGSF9B	2.18977774431033e-145	5.77361839188854	0.145	0.003	8.25458618495224e-141
SEC61B	2.25280658676751e-145	-0.542256764796081	0.817	0.838	8.49217970947879e-141
ZBTB10	2.46142355249014e-145	1.17307515290324	0.365	0.13	9.27858222346683e-141
ZDHHC23	2.47703316321053e-145	1.51305635706452	0.319	0.102	9.3374242120384e-141
CHROMR	2.88396582657327e-145	9.16275623285658	0.139	0	1.08713975798506e-140
CNPY1	4.34670601834528e-145	-8.8054281013977	0	0.092	1.63853430067544e-140
PEX26	5.5992363718712e-145	1.98044755501214	0.236	0.05	2.11068814274057e-140
UTP14C	9.19730635969934e-145	-9.62190837764862	0	0.092	3.46701660535226e-140
AC078846.1	1.28168913495061e-144	1.1590660431143	0.395	0.147	4.83145536310983e-140
MICAL3	1.49187693583394e-144	1.63073721857569	0.245	0.053	5.62377929731961e-140
KDM1A	1.60186281996704e-144	0.918115740636407	0.556	0.281	6.03838208614775e-140
LDB2	2.25770676257239e-144	1.71321241267821	0.239	0.05	8.51065141219289e-140
RANBP2	2.30238186165321e-144	1.14038908981686	0.402	0.157	8.67905866568794e-140
ZDHHC22	3.31534515774487e-144	1.2888101564849	0.345	0.116	1.2497525106635e-139
CAV1	3.95416089281128e-144	1.74481638971194	0.288	0.081	1.49056049015414e-139
PPP2R2B	4.97554694206866e-144	-1.7618371455612	0.161	0.348	1.8755821752822e-139
DENND2A	6.85872377899521e-144	1.03728496582728	0.498	0.238	2.58546451573004e-139
EPHB2	1.05402249221013e-143	1.27373710388688	0.354	0.126	3.97324318663531e-139
KAT2A	1.10585287342477e-143	-1.6216613236529	0.266	0.445	4.168622991662e-139
PRR13	1.4114830677896e-143	-1.44709996662343	0.271	0.442	5.32072657233966e-139
ACVR2B	1.46532338934743e-143	1.87489720284515	0.248	0.057	5.52368304848405e-139
MED17	1.66703845204766e-143	1.33066124256362	0.316	0.099	6.28406814883887e-139
RSKR	1.77270757928159e-143	9.15720852254862	0.137	0	6.6823984908599e-139
HEG1	1.93580458799816e-143	1.29270186550077	0.344	0.118	7.29720897491785e-139
ARPC1A	2.42337239003257e-143	-0.635184662534942	0.744	0.768	9.13514456146678e-139
NRG2	2.79155619905166e-143	1.60993353675686	0.271	0.07	1.05230502479451e-138
PHLPP1	3.69057466400934e-143	1.01477386098341	0.413	0.167	1.39119902534496e-138
XRRA1	5.17641706137365e-143	0.696169496253219	0.522	0.242	1.95130217545541e-138
TLN1	5.64761724694262e-143	1.4886061315282	0.351	0.123	2.12892579740749e-138
UBXN7	5.9196630819035e-143	1.16112102731318	0.391	0.151	2.23147619535434e-138
TIMM13	5.97008275430228e-143	-0.81590476894843	0.643	0.7	2.25048239506179e-138
HNRNPL	6.53859162384949e-143	0.788555453055189	0.591	0.308	2.4647874985263e-138
BGN	1.22436939459905e-142	3.22658254178444	0.168	0.014	4.61538286988057e-138
CSRNP1	1.2284518343452e-142	-1.75395218689251	0.205	0.382	4.63077203474766e-138
MTSS1L	1.51574614257845e-142	-9.84213398852472	0	0.09	5.71375665906371e-138
ZBED3	1.7206605850067e-142	1.12902470764695	0.391	0.15	6.48620214124125e-138
KAT6B	1.92552632495492e-142	1.13486516794768	0.394	0.153	7.25846403455008e-138
ICE1	2.00864408290565e-142	0.94157663261542	0.446	0.189	7.57178473492114e-138
PPP1R12B	2.41247733824635e-142	1.50050757041121	0.316	0.099	9.09407457425343e-138
LTO1	2.42698800226021e-142	9.076755572141	0.136	0	9.14877397332008e-138
IGF2BP3	2.74906920744505e-142	1.14635262390543	0.385	0.147	1.03628912843849e-137
ZYG11B	2.79180127379386e-142	1.05234720850685	0.407	0.163	1.05239740816933e-137
ARL6IP1	3.32834563979696e-142	-0.84103551158748	0.756	0.785	1.25465317237786e-137
PAIP2	3.89672892440872e-142	-0.633934343517062	0.769	0.791	1.46891093534511e-137
MRPL51	4.78096503468148e-142	-0.746446684614168	0.686	0.726	1.80223257947353e-137
SEM1	5.51627639540139e-142	-0.463720424739847	0.874	0.876	2.07941555001051e-137
CGREF1	6.97672280800502e-142	1.88968683560973	0.255	0.061	2.62994542970557e-137
SAMD1	7.75971951278191e-142	1.3043760833692	0.324	0.104	2.92510386753827e-137
DMWD	8.44526310536792e-142	1.17376435625996	0.383	0.143	3.18352638019949e-137
LINC01116	9.84868269565614e-142	2.04074926712935	0.195	0.027	3.71255942895454e-137
ATP5MC3	1.10655920545557e-141	-0.505142853376664	0.841	0.847	4.17128558088532e-137
SMG1	1.11669731299674e-141	1.1174836947736	0.395	0.156	4.2095021910725e-137
GOLGA7	1.61569172721928e-141	-1.06778230496794	0.494	0.6	6.0905115349258e-137
NASP	1.88263518368597e-141	0.674123318999907	0.819	0.629	7.09678158842264e-137
NDUFS1	2.22979896635862e-141	0.907528845337961	0.566	0.297	8.40545018358544e-137
ATG9A	2.61508983721056e-141	6.83002915757987	0.137	0.001	9.85784265034894e-137
LHFPL6	2.63848597477225e-141	-1.70165398697335	0.225	0.4	9.94603673050147e-137
MRPL13	4.08539015303739e-141	-1.03905952164796	0.512	0.606	1.54002867208897e-136
LUC7L	5.22533255971762e-141	0.756135485440088	0.604	0.314	1.96974136171115e-136
SETD2	5.23148933543039e-141	0.890914367270568	0.526	0.258	1.97206221988384e-136
PCDH12	5.67582910702275e-141	-8.01430837383719	0.001	0.092	2.1395605401833e-136
U2SURP	5.70810725579657e-141	0.700606682946925	0.756	0.517	2.15172811114507e-136
SCO2	6.98457000490206e-141	9.04325749006396	0.135	0	2.63290350904788e-136
SHOX2	9.67554204969156e-141	-3.70970860972889	0.019	0.137	3.64729233105173e-136
MYO5C	9.90247630972097e-141	-3.60977831621601	0.021	0.142	3.73283746971242e-136
C8orf44	1.06251621568766e-140	-9.7873445652142	0	0.089	4.0052611266562e-136
DNAJC7	1.31189503018477e-140	0.690412973459988	0.777	0.544	4.94531950578452e-136
AC026356.2	1.47253163335129e-140	9.11313795164201	0.134	0	5.550855245081e-136
LONP2	1.72978497730603e-140	0.791076066792729	0.556	0.275	6.52059745045282e-136
SLC6A9	2.43566599517284e-140	-2.75943960179783	0.033	0.168	9.18148653540354e-136
SRRT	3.32767838141216e-140	1.0164020936728	0.465	0.209	1.25440164265713e-135
UBAC1	4.31552791130026e-140	0.941642204819106	0.511	0.242	1.62678140144375e-135
MIA3	4.44007109215082e-140	0.768057284064388	0.586	0.308	1.67372919889717e-135
OSBP	5.0777479817407e-140	1.44228059502455	0.299	0.089	1.91410787919697e-135
TRIP12	5.60350634392799e-140	1.08430766744265	0.411	0.167	2.1122977514071e-135
STRBP	5.66630167135576e-140	1.12308416096046	0.406	0.164	2.13596907803427e-135
GNB1	5.93814331749195e-140	0.881461123327516	0.647	0.374	2.23844250496176e-135
PCSK1N	6.05346565507717e-140	0.597480625063908	0.819	0.566	2.28191441333789e-135
MIR181A1HG	9.7360509095593e-140	1.32740956672158	0.312	0.097	3.67010175086747e-135
NENF	9.86407177579098e-140	-0.6956626051144	0.687	0.729	3.71836049660217e-135
TMEM240	3.42446967822662e-139	4.053316942178	0.149	0.007	1.29088808990431e-134
ZNF787	6.04799324329914e-139	1.73719280617525	0.254	0.062	2.27985153299404e-134
RELA-DT	6.10918361536976e-139	9.15976169152403	0.133	0	2.30291785564978e-134
EGLN2	6.5757293324883e-139	4.01553171902377	0.15	0.008	2.47878692917479e-134
LRRC58	6.94607519898495e-139	0.847406040189262	0.58	0.31	2.61839250700937e-134
ATP5F1A	7.24165784921455e-139	-0.623003584544216	0.804	0.803	2.72981534283992e-134
BRD9	8.607167967074e-139	0.931998497548413	0.483	0.219	3.24455803686821e-134
CFAP410	8.86377549441057e-139	9.10766462221996	0.133	0	3.34128881037301e-134
EFHD2	9.16671768110555e-139	2.1717479080578	0.27	0.078	3.45548589706955e-134
MANSC1	1.03518396508785e-138	-4.67125361231492	0.007	0.11	3.90222947479517e-134
DPYSL2	1.07822730909926e-138	0.752556084150564	0.714	0.464	4.06448566438057e-134
DNAH11	1.13458349898958e-138	2.65582013400138	0.165	0.014	4.27692595779111e-134
FAM89B	1.17122327856391e-138	1.19493624136373	0.409	0.167	4.41504327087452e-134
BMPR2	1.45042043754474e-138	0.916253363446343	0.454	0.198	5.46750488136866e-134
BX664615.2	1.86554053448797e-138	9.13199239146131	0.133	0	7.03234159880584e-134
AC027279.1	2.70617029577998e-138	9.11220056366602	0.132	0	1.02011795469722e-133
GFAP	2.90780965944141e-138	0.495168555426159	0.54	0.272	1.09612792922303e-133
DNAJB1	3.7029704179176e-138	-1.29680374866467	0.498	0.612	1.39587172873822e-133
CUTA	3.84096371805582e-138	-0.704169143951239	0.728	0.753	1.44788968315832e-133
CLIP3	4.31277442143319e-138	1.20312935122496	0.412	0.167	1.62574344590345e-133
NACA2	5.46389571882536e-138	-6.66218151732097	0.001	0.092	2.05967013016841e-133
RPL35	5.47439513046976e-138	-0.278540685493286	0.962	0.97	2.06362798838188e-133
ATP2B2	5.78701955463962e-138	2.10990419101697	0.205	0.034	2.18147489131695e-133
SETX	7.47617695397629e-138	0.956688875493208	0.432	0.183	2.8182196645709e-133
LGR4	1.12555174028305e-137	1.22281577667456	0.386	0.155	4.242879840171e-133
TAGLN2	1.21715628094799e-137	-1.16524820183901	0.473	0.59	4.58819231666155e-133
XIAP	1.33295586939337e-137	0.857585633696488	0.542	0.274	5.02471044526525e-133
STRADA	1.43371018905795e-137	1.10875279092251	0.355	0.125	5.40451392867286e-133
MRPL14	1.54165294138467e-137	-1.02139192168295	0.494	0.592	5.81141492784365e-133
MARK2	2.82767531792428e-137	1.23145161076451	0.332	0.111	1.06592048784474e-132
MYH10	3.51304168949721e-137	0.888047868698481	0.529	0.268	1.32427619527287e-132
KDM7A-DT	5.29343262569818e-137	8.99687883991508	0.131	0	1.99541236258319e-132
ILF3-DT	6.08554605024146e-137	0.793245206560185	0.639	0.368	2.29400743909902e-132
CRNKL1	6.11088421963029e-137	0.924322336620823	0.439	0.188	2.30355891543183e-132
MAP2K2	6.31528419859021e-137	0.832295233612762	0.611	0.328	2.38060953150057e-132
CNOT6L	6.31825873379671e-137	1.39320633812783	0.28	0.078	2.38173081229201e-132
VASH1-AS1	9.0792775495472e-137	2.60176763501911	0.177	0.021	3.42252446507731e-132
Z99572.1	1.11249877940572e-136	9.07682329680087	0.131	0	4.19367539884781e-132
AC092683.1	1.57039487258904e-136	1.90611087650186	0.224	0.047	5.91976051171166e-132
NR1D2	1.63458166921582e-136	0.954464778965485	0.451	0.198	6.16171906027597e-132
ELAVL3	2.19865966373692e-136	0.971293260199761	0.508	0.247	8.2880674684227e-132
PKN1	2.41133835495225e-136	1.18135279999135	0.414	0.171	9.08978106282801e-132
UBL5	2.78267041153839e-136	-0.508018792048778	0.854	0.861	1.04895543833351e-131
JMY	4.15001368979203e-136	1.1830607690645	0.332	0.114	1.564389160504e-131
LHFPL3	5.02167430672733e-136	1.81499270407902	0.246	0.06	1.89297034666393e-131
DCAF8	5.3351159361778e-136	0.773405534564625	0.537	0.263	2.01112530330158e-131
LRP8	5.87754988204861e-136	1.19698954209187	0.346	0.125	2.21560120353705e-131
KLF4	6.98510669121499e-136	-1.1917210803529	0.632	0.704	2.6331058183204e-131
C1QTNF1	7.68852163191034e-136	4.31069014254127	0.148	0.008	2.89826511436492e-131
METTL7B	7.95720961450841e-136	1.28330057808741	0.467	0.234	2.99954973628509e-131
TRMT5	8.61001154544232e-136	1.12611239813595	0.393	0.155	3.24562995216994e-131
MERTK	9.09061557512485e-136	1.86782254774153	0.222	0.045	3.42679844719906e-131
ITPRIPL2	1.38203798914772e-135	1.3908213697951	0.306	0.099	5.20973040389123e-131
ZNHIT6	1.41272807896377e-135	0.98251709026442	0.423	0.175	5.32541976646183e-131
METTL14	1.7936335431208e-135	1.44744027772015	0.289	0.086	6.76128100414816e-131
THY1	2.68956763191361e-135	-0.846703994947213	0.552	0.678	1.01385941452615e-130
HMGN2	2.73924986876557e-135	-0.578908016656815	0.939	0.953	1.03258763052987e-130
TMEM50A	3.39749908022806e-135	-0.865049558065498	0.626	0.677	1.28072125328277e-130
THOC2	3.46828687763164e-135	0.756441135844888	0.678	0.425	1.30740542139202e-130
LSM4	3.54066514451405e-135	-0.90453060452761	0.577	0.652	1.33468913287602e-130
EI24	3.67764821997588e-135	-0.850824750304939	0.606	0.672	1.38632627300211e-130
PBX1	4.57850095530586e-135	0.691198313650683	0.764	0.534	1.7259117201121e-130
HEATR5A	7.14032229055333e-135	1.30753860692968	0.303	0.095	2.69161589064698e-130
RPS19	9.22207850627776e-135	-0.281187341493401	0.971	0.981	3.47635471372646e-130
CCL2	9.79986935502776e-135	-5.51721164439616	0.013	0.12	3.69415875207127e-130
ID1	1.21539690468175e-134	0.214151076505044	0.522	0.261	4.58156017188833e-130
TLCD3B	1.38100252889312e-134	9.08818221948933	0.129	0	5.20582713291551e-130
EXOC1	1.43834888316167e-134	0.956390980173062	0.394	0.155	5.42199994996622e-130
ENKUR	1.8347045315418e-134	-1.61905440908914	0.197	0.375	6.91610220209995e-130
BCL7C	2.26120056026436e-134	0.905046769325163	0.653	0.384	8.52382163197252e-130
SRSF2	2.47728307390625e-134	-0.70788936485391	0.779	0.8	9.338366275397e-130
NYNRIN	2.57840619076979e-134	2.44189367820236	0.181	0.024	9.71955997672581e-130
SHMT1	3.13303130304025e-134	-1.96670168843227	0.124	0.292	1.18102747999405e-129
SREBF2	4.49302123368335e-134	1.56530345857878	0.238	0.054	1.69368928424927e-129
TUBB6	5.44080751529e-134	-1.81716043657625	0.149	0.321	2.05096680096372e-129
DCHS1	5.70442599859523e-134	1.35209348201795	0.267	0.071	2.15034042443046e-129
GGH	7.16718652051288e-134	-1.61087907463379	0.265	0.43	2.70174263077253e-129
PAK1	9.3349406997146e-134	-2.78278920736618	0.055	0.198	3.51889924616441e-129
HSBP1	9.774812180326e-134	-0.505037048809249	0.833	0.841	3.68471319949569e-129
BBOX1	1.16225020251732e-133	-2.1825417192493	0.113	0.278	4.3812183634093e-129
SRSF6	1.49320313160014e-133	0.588503556345408	0.732	0.456	5.62877852487988e-129
TNRC18	2.37763470760202e-133	0.85080844191803	0.394	0.155	8.96273179377656e-129
GUK1	3.95012076380595e-133	-0.573201443098902	0.785	0.802	1.48903752312429e-128
CYCS	4.18162567742674e-133	-0.507402919035329	0.876	0.877	1.57630561536279e-128
RBM48	4.25848503756792e-133	0.945484658892898	0.479	0.22	1.6052785197616e-128
SBK1	4.2730969656804e-133	1.86981526353952	0.243	0.06	1.61078663218288e-128
AC084198.2	5.59286117985988e-133	8.95317928709722	0.128	0	2.10828495035998e-128
AC009120.2	5.59286127786688e-133	9.05656370403171	0.128	0	2.1082849873047e-128
UBE2R2	5.70226057730958e-133	1.0644712692602	0.451	0.2	2.14952414722262e-128
CCSAP	6.8325862589927e-133	1.43769555523016	0.31	0.103	2.57561171618989e-128
ARHGAP19	8.65427177981308e-133	1.86194147245392	0.229	0.052	3.26231429011834e-128
TOP2B	8.94753565913239e-133	0.779132815193626	0.665	0.41	3.37286304206655e-128
RPS6KB1	1.12274224527031e-132	1.24117007643902	0.344	0.123	4.23228916777097e-128
GNG5	1.12358874169748e-132	-0.478865527704944	0.846	0.851	4.23548012070282e-128
MTMR4	1.41946628372307e-132	1.0072319047866	0.344	0.122	5.3508201031225e-128
SGIP1	1.52794163719817e-132	1.16105909236596	0.341	0.122	5.75972879558222e-128
USP34	1.62008955439988e-132	0.87075222528031	0.525	0.261	6.10708958426579e-128
BMPR1B	1.63431150260236e-132	1.15762690924293	0.293	0.088	6.16070064020984e-128
AL162595.1	1.69557092826545e-132	8.95484330267414	0.127	0	6.39162417118946e-128
ATP1A3	1.73926209552632e-132	2.05560832687199	0.204	0.038	6.55632239529601e-128
NCOA3	2.94837246593844e-132	1.09887921895016	0.342	0.123	1.11141848476016e-127
CERS6	4.70545859901514e-132	1.71220419519755	0.296	0.096	1.77376967348475e-127
CITED1	6.18752772358157e-132	-2.15218116309969	0.161	0.332	2.33245045068131e-127
CTBP1	9.14732816747925e-132	1.09229448745616	0.413	0.173	3.44817682601298e-127
EFS	1.02634914682175e-131	1.16157247892421	0.394	0.164	3.86892574385928e-127
PKD1	1.07017203068838e-131	1.25697911379117	0.298	0.093	4.03412048688292e-127
DYNC1LI2	1.21142334188175e-131	0.673235259560869	0.772	0.534	4.56658142955743e-127
FBXO11	1.30677533377064e-131	0.873689230612429	0.469	0.212	4.92602029818181e-127
THAP5	1.4870530008369e-131	0.707440528767602	0.598	0.315	5.60559499195477e-127
LINC01159	1.55567674630304e-131	9.11772961409961	0.126	0	5.86427906286392e-127
TBCK	1.63749894215291e-131	1.61858139136516	0.236	0.056	6.17271601233961e-127
PKD2	1.7325881078728e-131	1.75826282165333	0.225	0.05	6.53116413143732e-127
TMEM107	2.17106907953132e-131	1.15027404035428	0.429	0.191	8.18406200220125e-127
ZBTB4	3.31239751687176e-131	1.05641850311719	0.366	0.139	1.24864136795998e-126
LRIG2	3.8444235009576e-131	1.61750396332375	0.246	0.062	1.44919388292098e-126
GALNT11	5.29100713254209e-131	0.813671770899115	0.503	0.239	1.99449804868307e-126
AL354740.1	6.80913736986405e-131	8.88351072022793	0.126	0	2.56677242294395e-126
ALOX12-AS1	7.63602785506165e-131	1.43769752795245	0.268	0.074	2.87847706024404e-126
POLR2G	7.66889382927377e-131	-0.746410938346243	0.671	0.701	2.89086621788304e-126
ABITRAM	9.8472509221426e-131	8.94771257454066	0.126	0	3.71201970761087e-126
HDAC4	1.26394599704374e-130	1.85148409353829	0.2	0.036	4.76457083045609e-126
KCNE4	1.36818738847491e-130	1.19324478909867	0.357	0.135	5.15751917959503e-126
SRSF7	1.43202350239599e-130	-0.91655205348937	0.878	0.889	5.39815579463192e-126
ZNF655	1.46110933928088e-130	0.736736654006606	0.626	0.353	5.50779776535321e-126
ZNF625	1.49401393453169e-130	1.64491529280802	0.241	0.059	5.63183492761066e-126
DAZAP2	1.65540261421173e-130	-0.994810087578296	0.493	0.599	6.24020569453254e-126
MZF1-AS1	1.82314015233306e-130	2.4473886985407	0.185	0.028	6.87250911823469e-126
EBPL	1.84704970730183e-130	-0.987660308579784	0.531	0.621	6.962638576645e-126
CTCF	2.62365137623617e-130	0.872195074799907	0.556	0.293	9.89011622785986e-126
GOLGA2	3.13934978996467e-130	0.846237796918623	0.494	0.236	1.18340929682508e-125
RNASET2	4.06803349502102e-130	-1.56370146021444	0.244	0.407	1.53348590628312e-125
ZNF433-AS1	4.30452771673008e-130	9.08337692220296	0.125	0	1.62263476809857e-125
IQGAP2	4.71919140876409e-130	1.00186773609173	0.483	0.24	1.77894639344771e-125
KIF5B	5.28302533583058e-130	-0.562163234015008	0.809	0.826	1.9914892305947e-125
NDUFA3	1.050457319542e-129	0.803138676104773	0.73	0.478	3.95980391174552e-125
WDFY3	1.05181848054515e-129	1.53723475458056	0.244	0.061	3.96493494426298e-125
SEPT4	1.16702892870037e-129	-9.61943638598668	0	0.082	4.39923224962893e-125
HMGN3	1.86959712031264e-129	-0.570856945358465	0.811	0.816	7.04763330473053e-125
NEXMIF	2.06544739779276e-129	3.01600071030171	0.156	0.014	7.78591051071958e-125
METTL2B	2.40756774974825e-129	0.725777076494221	0.578	0.311	9.07556738945102e-125
MFSD14A	2.90791659419759e-129	2.112025413548	0.188	0.03	1.09616823934873e-124
KIAA0232	3.47750685267751e-129	0.955537871508013	0.386	0.155	1.31088098318532e-124
SLC25A23	3.70871851050264e-129	1.18689735304863	0.355	0.136	1.39803852971908e-124
ZC3H6	4.34723437098652e-129	1.08132009227415	0.409	0.176	1.63873346848708e-124
MEAF6	5.71374672687083e-129	-0.784982194573948	0.639	0.687	2.15385396616123e-124
ITPR2	5.8941410039101e-129	-3.44249022152461	0.024	0.142	2.22185539283395e-124
PLEKHH1	6.39855677729276e-129	2.24837448058458	0.175	0.023	2.41199996276828e-124
ASH1L	6.92897923184423e-129	0.555453341585463	0.771	0.548	2.611948011236e-124
IQCG	8.43632096216907e-129	0.916230144298529	0.409	0.17	3.18015554989925e-124
RSU1	8.71624695270067e-129	-1.45361230928626	0.273	0.432	3.28567645129004e-124
RAB18	2.12139913048732e-128	-1.07273380457853	0.424	0.546	7.996826162285e-124
LSM1	2.18817263757754e-128	-1.11125967082086	0.437	0.55	8.24853557461229e-124
PBXIP1	2.46170388025657e-128	-2.08755435183866	0.14	0.305	9.27963894701518e-124
MRPL33	4.50457121565658e-128	-0.910851666758452	0.552	0.632	1.6980431654539e-123
CNOT1	4.89982724837112e-128	1.02659859775787	0.365	0.141	1.84703887954598e-123
AC244033.2	5.16188139269687e-128	9.06367177213771	0.123	0	1.94582280979101e-123
CLNS1A	5.37741585936681e-128	-0.700613763719956	0.708	0.731	2.02707068234691e-123
ADI1	1.48009064662607e-127	-1.56803380044536	0.253	0.413	5.57934970152165e-123
ICA1L	1.74747400822069e-127	0.979412379346306	0.383	0.154	6.58727802138872e-123
FAM173B	1.85509818279364e-127	-9.55334240937203	0	0.081	6.99297810985892e-123
DHX15	2.88821746894845e-127	0.821918142032879	0.483	0.229	1.08874245709481e-122
UBA6	3.10229341729849e-127	0.946276195367524	0.37	0.143	1.16944052658484e-122
RPL22L1	3.83300939979148e-127	-0.467364902124249	0.853	0.866	1.44489122334539e-122
RNF7	3.86453196095664e-127	-0.827873697948486	0.607	0.669	1.45677396800222e-122
TBL1XR1	4.37001029686702e-127	0.749362401633568	0.639	0.383	1.64731908150699e-122
LINC01816	4.48905510255397e-127	2.45401721091071	0.17	0.022	1.69219421145874e-122
TXNDC12	4.8622414112476e-127	-1.08856932345651	0.472	0.568	1.83287052238389e-122
KLHDC10	5.33722189270086e-127	0.897207440526997	0.428	0.188	2.01191916467252e-122
RPL6	5.49849501096944e-127	-0.301532012223781	0.955	0.973	2.07271267933504e-122
SNX13	6.32523905492497e-127	0.818023677001643	0.533	0.269	2.38436211414452e-122
MYO18A	6.4699263808791e-127	2.10818384073459	0.175	0.024	2.43890344853618e-122
PDZD4	6.64345570320265e-127	1.7742554279345	0.221	0.05	2.50431706187927e-122
LRCH2	6.88253507906808e-127	3.1475585294979	0.146	0.011	2.5944404234055e-122
GPATCH8	8.07672554266532e-127	0.695160251050704	0.593	0.324	3.04460246056312e-122
ILRUN	9.7671209096317e-127	8.93621481782009	0.122	0	3.68181389809477e-122
SCAF1	1.17632263167823e-126	1.41498407223439	0.265	0.075	4.43426579237426e-122
TWIST1	1.33434911297382e-126	3.3243096122464	0.152	0.013	5.0299624162661e-122
SLC4A3	1.61509302092342e-126	1.86088671092557	0.22	0.048	6.08825465167293e-122
MTRNR2L8	1.91917615572609e-126	-5.79620108739649	0.004	0.092	7.23452643662508e-122
RPS9	2.79245300386283e-126	-0.274164603371699	0.946	0.963	1.05264308433613e-121
KCNN2	3.10386329550715e-126	-2.60740220966657	0.062	0.204	1.17003230787438e-121
AKAP12	3.12378335107108e-126	-2.3884571309489	0.055	0.194	1.17754137201975e-121
AP1G1	4.88941922663494e-126	1.07251779275219	0.349	0.13	1.84311547167231e-121
TIAM2	5.31599098470999e-126	1.75211925127731	0.217	0.048	2.00391596159628e-121
FAM19A5	5.427812661679e-126	-9.48580600334125	0	0.08	2.04606826094652e-121
NLGN4X	5.56243213783555e-126	0.97591718335519	0.393	0.165	2.09681441867849e-121
HAUS4	5.8517864898705e-126	1.79736508163523	0.241	0.064	2.20588943522158e-121
FAM133B	8.28379293705537e-126	0.592911283926129	0.819	0.65	3.12265858555239e-121
SMG6	8.52986692578764e-126	0.876495827443983	0.402	0.166	3.21541863634491e-121
CANX	9.16964213618892e-126	0.500089168155128	0.842	0.731	3.45658829965778e-121
PNISR	9.94406591025112e-126	0.439692468342984	0.894	0.853	3.74851508552826e-121
TCP1	1.2771603766761e-125	-0.960895741132922	0.562	0.627	4.81438375591822e-121
WDR83OS	1.34875537552598e-125	-0.590968213740711	0.754	0.774	5.08426826358272e-121
TSEN34	1.69181481401291e-125	-1.0988750418541	0.427	0.539	6.37746512290308e-121
ADAR	1.90215605606592e-125	0.634596253484107	0.631	0.363	7.17036746894611e-121
RAD21	1.95763125522661e-125	0.640390715558948	0.774	0.527	7.37948677970221e-121
DCLK2	2.36453316238324e-125	0.753995416484247	0.634	0.365	8.91334420891988e-121
ATP5F1E	2.4911404837162e-125	-0.306692276760598	0.94	0.949	9.39060316741658e-121
ANKRD13B	2.86225344465779e-125	2.12623622605908	0.193	0.034	1.0789550584982e-120
AL031777.3	2.93342272581815e-125	-10.0437294136691	0	0.08	1.10578303072441e-120
SF3A1	3.88715496279876e-125	0.978974322580374	0.403	0.168	1.46530193477662e-120
SRRM1	4.97916056084404e-125	0.572615858193148	0.839	0.692	1.87694436501577e-120
COPS8	6.77317812945051e-125	-1.01009889568055	0.483	0.583	2.55321722767767e-120
FOXJ3	6.87372249016296e-125	0.972969239033251	0.355	0.134	2.59111842989183e-120
PIGT	7.42464647875216e-125	-1.18234569903859	0.403	0.522	2.79879473663041e-120
HMGN1	9.41318980955152e-125	-0.475286978655068	0.892	0.899	3.54839603060854e-120
STMN1	1.10220475630644e-124	-0.493485727844711	0.886	0.897	4.15487104937277e-120
AC087854.1	1.1508216262867e-124	9.14818193087644	0.12	0	4.33813720245036e-120
TUBGCP2	1.51577829117642e-124	0.737414147572744	0.549	0.285	5.71387784641863e-120
UBE4A	1.83992662613468e-124	1.02629824464417	0.364	0.144	6.9357874098773e-120
VEGFA	1.84512595481674e-124	1.23048174370321	0.377	0.161	6.95538679927718e-120
AL021155.5	2.39464898651896e-124	8.84918042239888	0.12	0	9.02686881958188e-120
ZBTB11	2.41011786316863e-124	1.3624083119604	0.273	0.082	9.08518029700047e-120
KCMF1	2.60385152087103e-124	1.09815680914138	0.389	0.16	9.81547869307542e-120
ACY1	2.78408554263828e-124	2.9708448730724	0.153	0.015	1.04948888615293e-119
ITGA7	4.59481523282421e-124	0.9503588308808	0.404	0.174	1.73206155016541e-119
FAM66B	5.22632395761623e-124	4.90598664870653	0.127	0.003	1.97011507906301e-119
ZNF737	5.34399080440791e-124	2.55453310316506	0.157	0.017	2.01447077362961e-119
PAK2	1.06051288202167e-123	0.697427120271886	0.751	0.519	3.9977093600689e-119
UBE3C	1.10147796752415e-123	1.12723665622457	0.326	0.117	4.15213134637904e-119
LINGO1	1.12718942176877e-123	1.0676313615506	0.403	0.175	4.24905324429954e-119
GP1BB	1.4939590013232e-123	8.91482709567987	0.119	0	5.63162785138795e-119
YY1	1.49491992291311e-123	0.709798964936506	0.738	0.497	5.63525014141327e-119
P4HB	1.52558056953927e-123	-0.760329256761636	0.659	0.7	5.75082851493524e-119
PRPF3	1.84914426213312e-123	0.887418285003614	0.462	0.217	6.97053421053701e-119
ZNF844	1.94146939668483e-123	1.1685219193604	0.312	0.108	7.31856303774314e-119
PHC3	1.9499706109251e-123	1.05893864051749	0.331	0.121	7.35060921494326e-119
PWAR6	1.98675651135892e-123	-9.67283064066594	0	0.078	7.48927734521859e-119
AC067852.3	2.15414257147791e-123	8.86855966565938	0.119	0	8.12025583744314e-119
AC009061.2	2.23844723558719e-123	2.24392935006121	0.187	0.033	8.43805069926946e-119
GTF2H4	2.35280948277644e-123	5.32711435429163	0.124	0.002	8.86915062627407e-119
LYRM4	2.42384970529887e-123	-1.51860191667356	0.255	0.411	9.1369438490946e-119
CCDC47	2.71786773775984e-123	0.590432156276869	0.726	0.48	1.02452742242595e-118
MDM2	3.13597276757422e-123	0.91067255531623	0.427	0.19	1.18213629446478e-118
PGRMC2	3.29466034406046e-123	0.854897716398931	0.489	0.236	1.24195516329703e-118
MLH3	3.8969637906362e-123	0.676603473134325	0.547	0.286	1.46899947051822e-118
AGAP3	4.21376993730087e-123	1.14558796173247	0.331	0.12	1.58842271556494e-118
AL133243.3	4.47777699625e-123	8.87273022600123	0.119	0	1.6879428165064e-118
AC008060.1	4.69628370653799e-123	1.73620251859307	0.225	0.053	1.77031110601656e-118
ARHGEF11	6.37440670041213e-123	1.73591451702011	0.193	0.036	2.40289634978736e-118
AC105046.1	6.455275033076e-123	8.89920378755101	0.118	0	2.43338047646833e-118
PIK3C2B	6.79564414384839e-123	1.4545098200816	0.254	0.071	2.56168601646509e-118
SDC3	7.82699661035935e-123	-1.11703942499684	0.496	0.596	2.95046464224106e-118
RBFOX2	8.39470723693987e-123	1.29156321216886	0.324	0.117	3.16446884003685e-118
NAA38	9.14976769179995e-123	0.696905622360023	0.802	0.583	3.44909642910091e-118
SLC1A2	9.2476734776241e-123	0.698990572330228	0.679	0.43	3.48600299412518e-118
AP002495.1	9.30548844358149e-123	8.82963581696154	0.118	0	3.50779692369248e-118
SBNO1-AS1	9.30548844358149e-123	8.94658158707871	0.118	0	3.50779692369248e-118
ACTN2	9.3936684653268e-123	1.34282962406524	0.253	0.07	3.54103726468959e-118
ZBTB1	9.57599390236549e-123	1.03593112013437	0.373	0.15	3.6097666614357e-118
GDPD1	1.04620119254258e-122	1.68185056709683	0.226	0.054	3.9437600154085e-118
FAM206A	1.07154725263198e-122	-9.52508279679987	0	0.078	4.03930452352151e-118
PHIP	1.15310675251748e-122	0.826576845854538	0.557	0.304	4.34675121428989e-118
SLC9A3-AS1	1.34133043864491e-122	8.89950635991541	0.118	0	5.05627922151584e-118
SGK3	1.38839216187826e-122	2.10533225480249	0.193	0.037	5.23368309341628e-118
NES	2.19234706137697e-122	0.72051260971444	0.866	0.829	8.26427148256661e-118
ITCH	2.21000777274058e-122	1.11457615304464	0.342	0.129	8.3308453001229e-118
MORC2	2.24937889028359e-122	1.70579023567238	0.214	0.048	8.47925866481302e-118
RGS12	2.44628424030141e-122	0.63991394545693	0.644	0.375	9.22151307224019e-118
TLDC1	2.48799867003243e-122	-9.55727700794723	0	0.078	9.37875978655426e-118
MICU1	2.61535181904824e-122	1.09449324259543	0.353	0.135	9.85883021708425e-118
CTBP1-DT	3.19322155823199e-122	1.35947966170457	0.24	0.063	1.20371679859113e-117
KLF9	3.23945719224524e-122	1.36207940774992	0.286	0.092	1.22114578318877e-117
GRIK5	6.81011719289794e-122	2.07476874163034	0.189	0.034	2.56714177703481e-117
AC016949.1	8.33876462543264e-122	8.841491161124	0.117	0	3.14338071320309e-117
C2orf68	9.82628639885879e-122	1.1152638320776	0.299	0.098	3.70411692091381e-117
TIMP2	1.02527642727876e-121	0.717750237736026	0.686	0.433	3.86488202027001e-117
NSF	1.3743452639406e-121	1.02042735303444	0.357	0.14	5.18073190695047e-117
EMP1	1.40477352236469e-121	-2.78785054835392	0.056	0.193	5.29543426990592e-117
UBE2M	1.6575149658616e-121	0.966663590552901	0.489	0.243	6.24816841531189e-117
SPTY2D1	1.96403126876358e-121	1.12526341255215	0.359	0.145	7.40361227073118e-117
MPRIP	2.30594533120265e-121	0.991787043042365	0.369	0.148	8.69249152050153e-117
RABGEF1	2.49463172821533e-121	1.447126970184	0.242	0.065	9.40376376268052e-117
MCPH1	2.7843009543671e-121	0.990394023524241	0.355	0.138	1.04957008775822e-116
TMEM132A	4.87009242322975e-121	1.00184221139453	0.383	0.161	1.83583003986069e-116
CREM	5.61233890202726e-121	-1.2743450680033	0.387	0.524	2.1156272725082e-116
GIT1	7.15301551329873e-121	1.08370507377894	0.354	0.139	2.69640072789309e-116
NUB1	7.89501669039063e-121	0.753052851506256	0.614	0.352	2.97610549160965e-116
ALG9	9.13256088421478e-121	2.25263495176019	0.181	0.031	3.4426101509136e-116
MRPS18A	9.3222930862227e-121	-1.71905761552033	0.185	0.344	3.51413160178251e-116
SCARB2	9.36008767729847e-121	0.647385098702252	0.674	0.412	3.52837865083443e-116
PLA2G12A	9.70553586074548e-121	1.01424876056843	0.334	0.122	3.65859879806662e-116
RHOJ	1.01673511847465e-120	0.969687589506482	0.456	0.222	3.83268470260205e-116
ATMIN	1.08766767453927e-120	1.07080293471436	0.351	0.135	4.10007206594323e-116
MT3	1.2325217891514e-120	0.962993492445765	0.867	0.882	4.64611413638512e-116
PNMA8A	1.29956626986877e-120	1.04676120893198	0.365	0.146	4.89884501089731e-116
BMI1	1.41539792671518e-120	1.01468940710858	0.414	0.183	5.33548402454553e-116
SKI	2.06499287797265e-120	1.03957791268886	0.353	0.139	7.78419715280569e-116
ADAMTSL4-AS1	2.22725631334005e-120	8.75556956914812	0.116	0	8.39586539876665e-116
MPP6	2.32323797115709e-120	0.956089928170017	0.424	0.192	8.75767785607378e-116
PRPF4B	2.90953786959667e-120	0.613125710351053	0.662	0.397	1.09677939532316e-115
LUC7L2	3.06733125916583e-120	0.613143476468862	0.753	0.515	1.15626119145515e-115
PARTICL	3.20737804431838e-120	8.9104978401855	0.116	0	1.20905322758626e-115
DUSP8	5.68089528217969e-120	1.56181066079365	0.246	0.07	2.14147028557045e-115
AC015871.7	6.65008064583197e-120	8.82491645250962	0.116	0	2.50681440025282e-115
CDHR3	7.13703268323218e-120	2.40117016841413	0.165	0.022	2.6903758402712e-115
SERINC2	7.53700637598671e-120	-3.86533308260782	0.009	0.102	2.84114992349195e-115
TTLL3	9.43624566270064e-120	1.39077841302972	0.245	0.067	3.55708716501163e-115
CLPTM1L	9.56678368505491e-120	0.947171299184281	0.413	0.181	3.6062947779183e-115
SREBF2-AS1	9.57466775961919e-120	8.93554691726256	0.116	0	3.60926675866605e-115
AMOTL2	9.76094586465108e-120	1.25936550590298	0.3	0.102	3.67948615313887e-115
NCDN	9.90889121361712e-120	3.29437813335776	0.138	0.01	3.73525563188511e-115
RASAL2	1.29899659806053e-119	2.29174245380304	0.192	0.038	4.89669757604897e-115
COBLL1	1.44606638855823e-119	7.20521211786372	0.116	0	5.45109185830909e-115
STIM1	1.51912239028802e-119	1.6704522661165	0.243	0.067	5.72648376242971e-115
CACNA1A	1.69046116481795e-119	1.69624198700845	0.229	0.059	6.37236240689773e-115
MAPT	2.01067058807529e-119	0.659819275845923	0.771	0.541	7.57942384880862e-115
STOX2	2.177890934919e-119	1.42825174640951	0.257	0.075	8.20977766827066e-115
TTL	2.60031288581245e-119	1.40560453621923	0.269	0.084	9.80213945435861e-115
HIKESHI	2.66842314445452e-119	-0.979140276132534	0.443	0.551	1.00588878853358e-114
FAM149A	2.74125292330601e-119	2.06442059946236	0.183	0.032	1.03334270196943e-114
UBE2G2	3.3889771950981e-119	0.683225512793993	0.632	0.371	1.27750884346418e-114
ZNF445	3.6629986820523e-119	1.19312116046776	0.276	0.087	1.38080398318644e-114
SUSD6	3.76634919579823e-119	1.49198731668761	0.229	0.058	1.4197629928481e-114
FBLIM1	4.31840011620814e-119	-3.68310586545842	0.015	0.115	1.62786410780582e-114
TRPS1	6.17802502721607e-119	0.823951414187535	0.466	0.222	2.32886831425937e-114
CLU	6.87044263980517e-119	-0.419945145500077	0.874	0.942	2.58988205750096e-114
PPP4R3A	7.46120134852495e-119	0.807651381000359	0.499	0.251	2.81257446033997e-114
LMNA	7.47332595213217e-119	-1.00775070261755	0.757	0.766	2.81714495091574e-114
ANGPTL1	9.46857016769235e-119	0.995564948422108	0.366	0.148	3.56927221041331e-114
GPATCH4	9.53096236785162e-119	0.926520854644619	0.544	0.302	3.59279157418535e-114
NRDE2	9.6397876013368e-119	1.00994098953236	0.343	0.133	3.63381433419992e-114
RAB4B	1.37466588936773e-118	3.77218813011306	0.139	0.011	5.18194053656059e-114
TTC21B	1.46786653879991e-118	1.47228555745594	0.242	0.067	5.53326970466014e-114
ZFHX2	1.57461699265722e-118	2.21183886097776	0.172	0.027	5.93567621552067e-114
IPO9	1.63910590744631e-118	0.806282085373477	0.535	0.287	6.1787736287096e-114
CBL	1.71794341867904e-118	1.0688431071117	0.35	0.138	6.47595951105252e-114
RNF216	1.91155146160773e-118	0.708850052227916	0.551	0.291	7.20578438967648e-114
USP7	2.21880108819606e-118	1.00664098071022	0.353	0.14	8.36399258206388e-114
HEXDC	2.60571653316586e-118	-9.59310573475966	0	0.075	9.82250904342202e-114
SLC25A12	2.6676629860757e-118	1.48577200505334	0.232	0.06	1.0056022392311e-113
PRDX6	2.6858368014692e-118	-0.731475866856098	0.693	0.712	1.01245304068183e-113
PLEKHA2	3.14086816392351e-118	0.986162831405516	0.383	0.163	1.18398166307261e-113
FAM222B	3.66453173465396e-118	1.20419236359278	0.325	0.122	1.38138188269516e-113
PDGFA	3.66670056376547e-118	1.20251750875374	0.309	0.11	1.38219944451703e-113
ZNF23	7.14678870967699e-118	3.30738865212057	0.134	0.008	2.69405347199984e-113
AC104964.3	7.56006134033116e-118	8.90638295766311	0.114	0	2.84984072285123e-113
GDI2	8.27813055355323e-118	-0.96486378493921	0.505	0.592	3.12052409346742e-113
SERTAD1	9.91508240797552e-118	-1.48649993802537	0.315	0.461	3.73758946451045e-113
ZZEF1	1.03711823664646e-117	1.38976713622478	0.228	0.058	3.9095209048625e-113
SDF2L1	1.06228322911235e-117	0.997447075838496	0.454	0.222	4.00438286046193e-113
MECP2	1.11609489314526e-117	0.817366421780417	0.418	0.183	4.20723130920039e-113
KIF1A	1.79755350459959e-117	1.62570693603076	0.201	0.042	6.77605769093861e-113
GSN	1.8234847343058e-117	-2.82543926340484	0.024	0.134	6.87380805443913e-113
AKAP1	1.93499502971296e-117	1.12023459899342	0.32	0.118	7.29415726400597e-113
CLTA	2.01750923568467e-117	-0.779812886118127	0.605	0.65	7.60520281483694e-113
SLC16A1-AS1	2.13815331614082e-117	1.11466269039284	0.337	0.133	8.05998274052442e-113
PERP	2.22565294941758e-117	7.26259943972393	0.115	0	8.3898213581245e-113
TBC1D10B	2.23583423207478e-117	1.81375530278607	0.221	0.055	8.4282007212291e-113
F3	2.64909445466972e-117	-1.11776866313424	0.686	0.75	9.98602645632298e-113
AC007325.4	2.84597585291973e-117	2.69533740835278	0.159	0.021	1.07281905751662e-112
AL078587.2	3.23673733408958e-117	8.87915347322675	0.113	0	1.22012050545841e-112
SLC29A1	3.49003364542778e-117	-2.57545534613604	0.056	0.188	1.31560308298046e-112
CDV3	3.71914625244886e-117	0.73782483434141	0.574	0.317	1.40196937132312e-112
KIAA1958	3.83539137168288e-117	1.26435776751528	0.272	0.087	1.44578913146958e-112
CHKB	4.07479751077773e-117	2.89834443384521	0.153	0.018	1.53603566966277e-112
ZKSCAN2-DT	4.65515276904778e-117	8.85006627632036	0.113	0	1.75480638782025e-112
NRARP	5.02188537660066e-117	2.95189440156605	0.149	0.016	1.89304991156338e-112
FOXO1	5.32944370792657e-117	1.23609548022931	0.329	0.127	2.00898710014e-112
ZNF22	5.49419840194764e-117	-0.64997558435499	0.712	0.736	2.07109302959818e-112
SPCS2	6.11278861997368e-117	-0.467225895420888	0.861	0.878	2.30427679818528e-112
LYSMD2	6.50574018383599e-117	-1.44331354586479	0.24	0.396	2.45240381969881e-112
NBEAL1	9.98919179019896e-117	-1.12898009362842	0.316	0.46	3.7655257372334e-112
PCGF2	1.10881171744538e-116	0.940607597791058	0.406	0.178	4.17977665008211e-112
STAC	1.38966065208206e-116	1.19790449151694	0.313	0.114	5.23846479408855e-112
AL136088.1	1.74070354057678e-116	-9.31926468592329	0	0.074	6.56175606655823e-112
TRIM23	1.86169871036788e-116	1.08708650830313	0.318	0.117	7.01785945860277e-112
EXOC6B	2.16707153866514e-116	1.71232207420814	0.209	0.048	8.16899287215211e-112
KRT5	2.24000027611832e-116	2.44950225327625	0.171	0.028	8.44390504085561e-112
LIG3	3.37841127596138e-116	0.958534135535963	0.366	0.148	1.2735259145864e-111
DMTF1	3.67309795209548e-116	0.75294503201558	0.501	0.251	1.38461100402191e-111
ZBTB41	3.7846870488923e-116	1.46112377637887	0.254	0.075	1.42667562995044e-111
MSL1	3.97980554221759e-116	0.989311672508725	0.398	0.175	1.50022749719434e-111
METTL9	4.31609640188657e-116	-0.65188805325466	0.726	0.742	1.62699569965516e-111
KPNA6	5.20309384348492e-116	0.776229579474521	0.468	0.227	1.96135825524008e-111
AL645728.1	5.4793192481536e-116	2.25227056039163	0.172	0.028	2.06548418378398e-111
MMP14	5.71576764144729e-116	-2.03609491545896	0.135	0.289	2.15461577011997e-111
ARL10	6.13128040338636e-116	1.16479922650815	0.278	0.091	2.31124746086052e-111
GRIPAP1	6.36052388503521e-116	0.907164945829723	0.374	0.155	2.39766308370287e-111
EPC2	7.7235079491468e-116	1.04043549813625	0.354	0.141	2.91145355651038e-111
TRIM65	8.5230678000806e-116	1.01943446321394	0.324	0.121	3.21285563791838e-111
UBR3	9.47820304220181e-116	1.00181373074413	0.263	0.08	3.5729034187884e-111
SNX6	9.6947485033841e-116	0.661020098735137	0.749	0.509	3.65453239583567e-111
TMSB10	9.98916812602053e-116	-0.487521477391006	0.693	0.746	3.7655168167847e-111
AL136171.2	1.22216624988456e-115	8.77656470091027	0.112	0	4.60707789556485e-111
STAG2	1.43015884696184e-115	0.669510213426832	0.679	0.437	5.39112678950736e-111
ZYX	1.64881250772189e-115	-0.708949537162053	0.694	0.744	6.21536362910845e-111
Z95331.1	1.75663244760834e-115	8.79704296135107	0.112	0	6.62180167450442e-111
SLC35E1	1.82565461380554e-115	1.05668487638699	0.304	0.109	6.88198763220137e-111
THRAP3	1.84070510471432e-115	0.654932976934697	0.75	0.518	6.9387219627311e-111
ADAM23	1.98705734732624e-115	1.40471244314385	0.248	0.072	7.490411376481e-111
AC243964.2	2.16198262193686e-115	-9.48424425262694	0	0.073	8.1498096916532e-111
VKORC1L1	2.38120981625949e-115	0.851275872868332	0.418	0.19	8.97620852337176e-111
ERCC6L2	2.40972121637911e-115	0.873854661211185	0.405	0.179	9.08368509726268e-111
LINC00339	2.5246661663268e-115	8.78467893809986	0.112	0	9.5169815805855e-111
RB1CC1	2.81222351858786e-115	0.719565284761674	0.652	0.417	1.06009577756688e-110
CCDC88C	4.19930569786444e-115	1.78911134394939	0.202	0.045	1.58297027586698e-110
LRP5	5.50279467256932e-115	1.3463365218717	0.254	0.076	2.07433347977173e-110
ETS1	5.81733086019936e-115	1.37436559488652	0.254	0.078	2.19290104106075e-110
GOLGA4	6.13009872209953e-115	0.662679199908578	0.731	0.523	2.31080201428264e-110
POLR3D	6.44266834084409e-115	0.884155449863452	0.426	0.194	2.42862825776459e-110
IL6ST	8.75008016750171e-115	0.747884619063581	0.536	0.291	3.29843021994144e-110
UPF2	9.54190358129408e-115	0.865177736950378	0.429	0.197	3.59691597400461e-110
SMIM26	9.87745413802398e-115	-0.570278472459178	0.773	0.788	3.72340511186952e-110
TRIM9	1.0473304986625e-114	0.669411056801571	0.745	0.533	3.94801704775818e-110
PFKFB3	1.61606745541264e-114	-2.33003498433452	0.123	0.273	6.0919278799235e-110
CRLS1	1.67916554768384e-114	-1.01047939293967	0.441	0.554	6.329782448549e-110
SF3A2	1.81705589832855e-114	1.58246254576537	0.221	0.056	6.84957391433928e-110
PHLDB1	1.93946777691172e-114	1.06297808724093	0.35	0.14	7.31101773184642e-110
ATP1B3	1.99391616188813e-114	-0.8701547898504	0.614	0.66	7.51626636385349e-110
PURG	2.00990860280061e-114	1.51955882484644	0.205	0.046	7.5765514691172e-110
COX6B1	2.16087367230049e-114	-0.477907820453246	0.845	0.84	8.14562939510391e-110
RPH3A	2.17386738747522e-114	2.20866377666677	0.187	0.038	8.1946105038266e-110
ADAM19	2.58854054139066e-114	1.06252453017537	0.313	0.117	9.75776242482622e-110
HOTAIRM1	2.72589498631865e-114	2.70652900538282	0.146	0.016	1.02755337404268e-109
NEURL1B	3.47449760388122e-114	1.42270728384509	0.262	0.083	1.30974661675907e-109
MRPL32	4.3172102274931e-114	-1.05525810075221	0.462	0.558	1.6274155673558e-109
UBE2Z	6.55821450611568e-114	0.964986041814968	0.339	0.132	2.47218454022537e-109
PRR14L	7.1779261883943e-114	1.36644414743775	0.253	0.077	2.70579105597712e-109
PPP2R5E	9.03198047129129e-114	0.698132213860098	0.644	0.392	3.40469535845796e-109
GPATCH2L	1.04408075773501e-113	0.625979852351606	0.633	0.382	3.93576682435788e-109
NOM1	1.27470655761305e-113	0.809127511543907	0.422	0.195	4.80513383957815e-109
RPL14	1.3561066702993e-113	-0.272531773683398	0.941	0.957	5.11197970436026e-109
AC064836.4	1.35875314234759e-113	8.71016596975057	0.11	0	5.12195584539349e-109
ADSL	1.44475110866835e-113	1.25284532268983	0.317	0.119	5.44613377923622e-109
PCDHB3	1.56503950910385e-113	1.63646122634345	0.204	0.048	5.89957293351787e-109
PTPRD	1.89511290201327e-113	0.762809757672548	0.459	0.223	7.14381759542922e-109
UBR5	2.01721613446578e-113	0.66536560675969	0.585	0.331	7.6040979404822e-109
THADA	4.63138564764259e-113	1.35385736312678	0.228	0.061	1.74584713373535e-108
SLC35G2	5.01227656431714e-113	-1.82283587926695	0.171	0.325	1.88942777368499e-108
CCDC15-DT	5.77759569258237e-113	8.8580103786508	0.109	0	2.17792247227585e-108
[truncated: 12,052 more rows]

## Sheet: DEG HOPX-KO vs WT
gene	p_val	avg_log2FC	pct.1	pct.2	p_val_adj
SEPT7	0	-15.6982252695843	0	0.99	0
SEPTIN7	0	14.3218208049199	0.986	0	0
C6orf48	0	-15.3979844289448	0	0.966	0
NME2	0	7.71014294143453	0.985	0.031	0
SNHG29	0	13.8484133162899	0.943	0	0
EEF1G	0	6.66025168760504	0.978	0.039	0
SEPT2	0	-14.6288481266208	0	0.916	0
SNHG6	0	13.4072183377452	0.9	0	0
SEPTIN2	0	13.1662946806093	0.89	0	0
LINC01578	0	13.2863693538892	0.89	0	0
RNASEK	0	6.50613510471441	0.858	0.02	0
MICOS10	0	12.8446226973411	0.807	0	0
FAM96B	0	-13.8875204236628	0	0.8	0
ATP6V0C	0	10.3246825927618	0.791	0.001	0
MINOS1	0	-13.8609423552845	0	0.788	0
UBE2V1	0	5.68151613793439	0.807	0.029	0
SNHG32	0	12.7713632354444	0.776	0	0
CYR61	0	-15.6183076181319	0	0.769	0
GABARAP	0	4.35392180334829	0.853	0.088	0
TLE5	0	12.77165188029	0.761	0	0
TOMM6	0	12.5177472722605	0.744	0	0
MRPS24	0	7.02512744662465	0.753	0.01	0
AL355075.4	0	-5.18441023943141	0.091	0.806	0
GAS5	0	12.6392478360846	0.702	0	0
CIAO2B	0	12.3172142848878	0.697	0	0
SERPINA3	0	7.99302087721617	0.676	0.016	0
GNG10	0	5.51055581229626	0.681	0.024	0
SNHG16	0	12.2112519638525	0.656	0	0
RO60	0	12.1236649793753	0.649	0	0
TROVE2	0	-13.3642008698187	0	0.646	0
TRAPPC5	0	5.88390969396588	0.65	0.017	0
NRCAM	0	3.4441783986931	0.84	0.209	0
MIF	0	3.4268435732846	0.785	0.155	0
MICOS13	0	12.0703821525139	0.599	0	0
CCN1	0	13.2033565096814	0.595	0	0
MDK	0	-5.37252564238584	0.03	0.62	0
PTP4A1	0	-10.8177434018034	0.001	0.586	0
RBIS	0	11.8215744877874	0.573	0	0
PSMA6	0	3.28044857586977	0.668	0.101	0
C19orf70	0	-13.0105313137681	0	0.567	0
NLRP1	0	-3.40735624296671	0.131	0.688	0
DDX39B	0	3.10299314215095	0.664	0.113	0
COX16	0	2.78365093667331	0.713	0.163	0
SNHG5	0	11.9130333840606	0.549	0	0
C8orf59	0	-12.8934285242991	0	0.548	0
SEPT11	0	-12.9240054700443	0	0.544	0
RPL17	0	3.62796609283886	0.994	0.458	0
FKBP2	0	-4.33829504987044	0.048	0.582	0
SEPTIN11	0	11.8573706536589	0.533	0	0
WRB	0	-12.8551082252737	0	0.53	0
NRP2	0	2.82529363242314	0.768	0.246	0
NR4A1	0	-3.6359902825	0.118	0.635	0
LAMP5	0	-3.05277859121948	0.137	0.654	0
CAMK2D	0	2.49551144070599	0.769	0.259	0
NGRN	0	3.57076652313702	0.564	0.067	0
SEPT8	0	-12.7717369557465	0	0.491	0
RDH10	0	4.62713427860377	0.565	0.074	0
TMEM230	0	-2.03547626047381	0.36	0.849	0
CYP51A1	0	5.30043520817251	0.506	0.02	0
PDLIM3	0	-2.83439040342673	0.245	0.727	0
GATM	0	-1.7652192120218	0.366	0.848	0
TRIO	0	2.89577065190117	0.694	0.213	0
BTG2	0	-2.73688889499147	0.389	0.869	0
FAM84A	0	-13.1143098440567	0	0.478	0
ATP6V0E2	0	-1.78476831017876	0.392	0.869	0
FSCN1	0	-1.95077945181236	0.269	0.743	0
PRPF4B	0	1.9561841090358	0.805	0.332	0
JAG1	0	2.51198986560381	0.84	0.373	0
HES6	0	-1.82133998770195	0.448	0.914	0
C1orf123	0	-12.593993351493	0	0.464	0
CDK2AP1	0	2.32412150195996	0.672	0.209	0
MEST	0	-2.49124766205152	0.341	0.802	0
KLF4	0	-3.21354744052491	0.232	0.692	0
POLR2J3	0	5.1497105903762	0.479	0.021	0
OLIG2	0	-2.49055905220777	0.219	0.676	0
OLIG1	0	-1.94566028748771	0.463	0.92	0
C18orf32	0	2.47666810564023	0.607	0.154	0
INAFM1	0	2.81068627312779	0.623	0.17	0
POSTN	0	5.15137909146154	0.474	0.022	0
B4GALT5	0	2.70765442042592	0.607	0.155	0
NDUFB5	0	-1.83501564280177	0.333	0.784	0
TSC22D1	0	-2.09025943978093	0.401	0.852	0
AES	0	-12.4908071861983	0	0.45	0
MUM1	0	-12.6902893765129	0	0.45	0
NUFIP2	0	2.13394473220516	0.67	0.221	0
DUSP10	0	-2.67806705803382	0.193	0.638	0
HMGB2	0	-1.72618882841991	0.338	0.781	0
ASNA1	0	-12.519017949363	0	0.443	0
FAM96A	0	-12.4354701581161	0	0.441	0
GAP43	0	3.99542275065567	0.667	0.229	0
CITED1	0	2.67235879568704	0.749	0.311	0
CD44	0	5.19048381810811	0.471	0.033	0
SMIM37	0	-12.4945649056385	0	0.436	0
RGCC	0	-3.06141404575329	0.15	0.586	0
IL6ST	0	2.09093937098782	0.688	0.253	0
FAM173A	0	-12.4718703583677	0	0.426	0
SNHG14	0	11.801736884488	0.423	0	0
BCAT1	0	3.99186179949907	0.718	0.297	0
S100B	0	-2.13639528753674	0.499	0.919	0
WWTR1	0	2.59569739707214	0.621	0.203	0
SACS	0	1.95047203539844	0.704	0.286	0
NKAIN4	0	-1.89588168265494	0.335	0.753	0
FAM213A	0	-12.4152214742723	0	0.417	0
CDCA7L	0	-2.0513105176345	0.247	0.661	0
PGM2L1	0	1.80618096097083	0.731	0.319	0
STMN4	0	-2.67129744061022	0.127	0.538	0
PLA2G16	0	-12.3900808056864	0	0.411	0
DBNDD2	0	8.73909046079372	0.411	0.001	0
GET3	0	11.2436576779177	0.408	0	0
IQGAP2	0	2.1377361779866	0.608	0.201	0
TOMM5	0	3.41938553902276	0.466	0.061	0
EIF5A	0	1.73112327053438	0.78	0.378	0
ITPRID2	0	11.4341509814822	0.401	0	0
SMARCE1	0	2.00866666053593	0.594	0.194	0
THY1	0	-1.49712670522683	0.295	0.694	0
APOPT1	0	-12.310091595627	0	0.398	0
FIP1L1	0	2.77098641357103	0.696	0.298	0
TMEM158	0	2.67983631693854	0.678	0.282	0
VXN	0	-1.97872584753097	0.285	0.681	0
EEA1	0	1.71205875405911	0.742	0.346	0
NFIX	0	2.06779159560216	0.674	0.28	0
AP2B1	0	1.79814592182874	0.61	0.219	0
CDH2	0	1.68880263843462	0.723	0.332	0
SNHG17	0	11.295698964233	0.389	0	0
HMGN3	0	-1.43673529971336	0.472	0.86	0
TTYH1	0	-1.32051048501781	0.383	0.77	0
SEPT9	0	-12.3161712297437	0	0.387	0
WLS	0	1.71273922237043	0.702	0.315	0
AGPAT5	0	1.77375846528605	0.699	0.313	0
MT-ND6	0	2.4459109828493	0.553	0.168	0
SNHG3	0	11.3319036703902	0.383	0	0
PMEPA1	0	3.77521156174732	0.472	0.089	0
RHOB	0	-1.93624656208531	0.374	0.756	0
PALM2-AKAP2	0	8.03927850040467	0.382	0.003	0
DDX21	0	1.9343548439877	0.63	0.252	0
NDUFA13	0	1.87223810967928	0.959	0.582	0
CBR1	0	-1.44757183411154	0.407	0.778	0
KRTCAP2	0	1.51988191210714	0.695	0.327	0
EGR2	0	-2.36042514984411	0.193	0.559	0
ANKHD1	0	3.59034804669663	0.41	0.044	0
TRAF4	0	-1.74876592349882	0.226	0.592	0
GNB1	0	1.49429731638888	0.693	0.327	0
SH3BGRL	0	-1.48341821198796	0.423	0.788	0
ACTN1	0	2.0743388451119	0.62	0.255	0
CHL1	0	2.39429357946036	0.52	0.156	0
AGO2	0	1.83702880887044	0.576	0.212	0
COL4A2	0	2.32660492820355	0.533	0.169	0
STMN3	0	-1.5665289447611	0.364	0.727	0
THYN1	0	-1.67534423320027	0.291	0.653	0
SPRED1	0	1.76101153967129	0.673	0.311	0
PAM16	0	6.81583841443964	0.366	0.004	0
SCD5	0	-1.65827069530955	0.288	0.649	0
BMERB1	0	11.2028571467923	0.361	0	0
DOK5	0	-1.44754519308689	0.428	0.788	0
MRPS33	0	-1.5886684901831	0.287	0.646	0
IDH1	0	-2.27339402850453	0.135	0.494	0
SCRG1	0	-1.85524358657151	0.265	0.624	0
TUBA1C	0	2.04894652300702	0.759	0.4	0
HNRNPAB	0	1.73158269917333	0.853	0.495	0
PWWP3A	0	11.424882579097	0.358	0	0
C16orf45	0	-12.0261926698716	0	0.357	0
RAMMET	0	-12.029156605256	0	0.357	0
RBM27	0	3.17205613611201	0.424	0.068	0
MYADM	0	-1.84763606429144	0.321	0.676	0
EIF3B	0	1.56272662891874	0.633	0.278	0
CTGF	0	-13.8370401613164	0	0.353	0
ASCL1	0	-1.40835054704669	0.222	0.574	0
RAB3IP	0	1.83518614385527	0.782	0.434	0
SOX2-OT	0	11.2341936981199	0.348	0	0
GFAP	0	2.03915900869083	0.612	0.264	0
MT-ATP8	0	4.22563187324691	0.376	0.028	0
IL1RAP	0	2.08610964239336	0.54	0.193	0
ARL5A	0	1.68824403198805	0.577	0.231	0
IPO7	0	1.66514831757697	0.599	0.253	0
SNHG9	0	1.25808808410397	0.732	0.386	0
RNF187	0	-1.88830123395915	0.215	0.56	0
KHSRP	0	1.75678577585256	0.55	0.205	0
NUDT3	0	1.65537543506465	0.595	0.25	0
C17orf49	0	4.4296724712806	0.368	0.023	0
TASOR	0	10.9934394556738	0.343	0	0
TMEM14C	0	-1.34007147272594	0.429	0.772	0
FIBIN	0	-2.07677270282973	0.163	0.506	0
NDUFA7	0	1.73850775897461	0.597	0.254	0
PANTR1	0	11.4565861194564	0.341	0	0
DNPH1	0	-1.35117118300404	0.431	0.772	0
COL6A1	0	1.38878331708252	0.755	0.414	0
CFAP20	0	-2.1194358254522	0.169	0.51	0
FAM174C	0	10.9154736082224	0.34	0	0
HMGA1	0	2.80521191441518	0.631	0.292	0
CCDC47	0	1.20424189024997	0.769	0.43	0
MTPN	0	1.38329118843091	0.895	0.556	0
CNP	0	-1.68843290663286	0.272	0.611	0
CSTB	0	-1.35006951443431	0.501	0.84	0
ACTN4	0	1.51888992261341	0.612	0.274	0
SEPTIN8	0	11.0592331067803	0.333	0	0
PDGFRA	0	3.0661523111937	0.741	0.41	0
HNRNPL	0	1.5150002361583	0.599	0.268	0
SDHC	0	-1.33645825976616	0.389	0.719	0
NCBP2AS2	0	10.8100045004716	0.329	0	0
PRXL2A	0	11.0289667811544	0.329	0	0
BNIP3	0	-1.45833207533446	0.308	0.637	0
PGAM1	0	-1.3909046217916	0.365	0.693	0
TEAD1	0	1.76877766019178	0.546	0.219	0
JUND	0	1.83625905091676	0.915	0.588	0
PLAAT3	0	11.0363528820822	0.327	0	0
NFIC	0	1.36999633643641	0.821	0.494	0
HNMT	0	-2.10798020533924	0.135	0.461	0
C7orf50	0	-1.17615396448803	0.474	0.799	0
MACF1	0	1.44625622988956	0.709	0.384	0
TRIM9	0	1.32737551875038	0.807	0.483	0
NIBAN1	0	11.0901124196643	0.324	0	0
CHD4	0	1.31793988506433	0.752	0.428	0
SLC38A2	0	2.68465861425413	0.424	0.102	0
IRS2	0	1.32647758626922	0.715	0.393	0
TMEM14A	0	-2.50420894405137	0.088	0.409	0
NCBP2-AS2	0	-11.8737774367178	0	0.32	0
ATF3	0	-2.33289358525933	0.273	0.593	0
DDX46	0	1.20127040487586	0.824	0.504	0
KLF9	0	2.99884229360575	0.41	0.09	0
NORAD	0	1.25040441526641	0.8	0.481	0
KCNF1	0	2.63462685249617	0.433	0.114	0
TCF25	0	1.20594512856343	0.826	0.507	0
RHBDD2	0	-1.5611802689695	0.303	0.619	0
SARNP	0	2.71200667776568	0.391	0.075	0
ATP5S	0	-11.8437896241106	0	0.316	0
SMIM30	0	-1.50676293689891	0.265	0.58	0
RHOU	0	1.94340156682971	0.55	0.236	0
RBM25	0	1.38943222825315	0.909	0.595	0
SHISA4	0	-1.82274149215637	0.19	0.504	0
CACYBP	0	-1.33337181931649	0.307	0.62	0
EMP3	0	1.76764406976085	0.863	0.55	0
ISCU	0	-1.37190831458828	0.323	0.635	0
DDX24	0	1.1296207333814	0.847	0.535	0
MRPS14	0	-1.75192699917375	0.19	0.501	0
DMAC2L	0	10.7858204657056	0.311	0	0
ILK	0	-1.94976821734238	0.162	0.472	0
PDLIM1	0	-2.18960818025964	0.133	0.442	0
LRATD1	0	11.1719915549783	0.308	0	0
OIP5-AS1	0	10.8473639009796	0.308	0	0
PAIP2	0	-1.23291367127484	0.501	0.808	0
YBX3	0	1.51841135551268	0.805	0.498	0
MTLN	0	10.8032436157381	0.306	0	0
RTN3	0	-1.23596869257365	0.429	0.735	0
KAT2A	0	-2.30420323544293	0.105	0.411	0
METAP2	0	1.18069740640601	0.856	0.55	0
LINC-PINT	0	10.9140796998619	0.305	0	0
ZNF90	0	-2.33349448716684	0.083	0.388	0
PRKDC	0	1.21350301931728	0.788	0.484	0
GNG11	0	-1.75406570149119	0.174	0.478	0
SOCS3	0	-1.85067229660786	0.506	0.809	0
HIST1H2AC	0	-2.86973159358185	0.114	0.417	0
MIR100HG	0	10.9526088959144	0.301	0	0
PPT1	0	-1.40339748937676	0.343	0.643	0
RAD50	0	3.43632599683349	0.341	0.042	0
SERP1	0	-1.16977477152636	0.423	0.722	0
EIF4A2	0	-1.21661332215369	0.427	0.726	0
ATP5IF1	0	-1.12203089719074	0.481	0.779	0
SNHG1	0	10.775111121422	0.297	0	0
ITM2C	0	-1.37319687196669	0.428	0.724	0
ITGB1	0	1.1554264079164	0.807	0.512	0
AUXG01000058.1	0	11.6408287564031	0.295	0	0
SEPTIN9	0	10.708727977818	0.294	0	0
TUBB3	0	5.89789996698387	0.305	0.012	0
GSTA4	0	-1.8255234476699	0.154	0.443	0
EIF5B	0	1.23725179934303	0.769	0.482	0
DNAJB2	0	-2.46505748194862	0.081	0.368	0
SSFA2	0	-11.7236051747886	0	0.287	0
EIF3J	0	1.29767970152741	0.761	0.475	0
TASOR2	0	10.6966179875117	0.286	0	0
IGSF21	0	-1.84724492536882	0.165	0.45	0
NCALD	0	-2.12283859175419	0.11	0.394	0
MAFF	0	-2.37040453445412	0.161	0.445	0
MAGI2-AS3	0	10.6513241834628	0.284	0	0
MIDN	0	1.34866917136552	0.812	0.53	0
CZIB	0	10.5282629220301	0.28	0	0
DANCR	0	10.837103390079	0.279	0	0
PPP1R14B	0	1.57404078131674	0.897	0.619	0
PQLC3	0	-11.6465679990835	0	0.278	0
SELENOT	0	-1.13984944793655	0.444	0.722	0
AC084033.3	0	-11.7190237322567	0	0.275	0
NUPL2	0	-11.6407662685802	0	0.275	0
HNRNPD	0	1.16703258595644	0.77	0.496	0
HIST2H2BE	0	-2.72695634030877	0.085	0.358	0
ATRAID	0	-1.06299001092631	0.526	0.798	0
TRIM52-AS1	0	10.5094638330016	0.272	0	0
VPS13B-DT	0	10.5880491932245	0.272	0	0
YAE1D1	0	-11.5743439796175	0	0.272	0
GOLGA4	0	1.31163893005055	0.764	0.493	0
ZNF528-AS1	0	10.7930425083928	0.271	0	0
HSPB1	0	-1.80861891021802	0.676	0.947	0
AL161935.3	0	-7.12577779227658	0.002	0.272	0
TUG1	0	10.5396067062243	0.27	0	0
HSPA14.1	0	10.4819742212689	0.267	0	0
LINC02001	0	-11.5025843539746	0	0.266	0
EEF1A2	0	-2.25617647601054	0.092	0.349	0
AAED1	0	-11.5373497721353	0	0.257	0
AC104986.2	0	-11.5321358342561	0	0.256	0
TOMM20	0	1.15124859108021	0.943	0.687	0
NDFIP1	0	-1.17998433068415	0.625	0.876	0
PHF14	0	-1.07378100221099	0.596	0.844	0
PRRC2C	0	0.989121465676191	0.875	0.629	0
CMTM5	0	-2.53091944134013	0.066	0.311	0
FEZ1	0	-1.10906198193121	0.65	0.894	0
KCNQ2	0	-1.05898739032438	0.657	0.9	0
C19orf24	0	-11.4304345682188	0	0.242	0
LRRC17	0	-2.67487432412617	0.057	0.297	0
C6orf203	0	-11.3544857149855	0	0.24	0
FAM208A	0	-11.387195991606	0	0.239	0
RAB30-AS1	0	-11.4021344249806	0	0.237	0
FHL1	0	-1.42883730270286	0.695	0.93	0
PRMT1	0	1.19612973652285	0.889	0.654	0
PPDPF	0	-0.990504315362192	0.653	0.888	0
MUC20-OT1	0	-11.4337935803087	0	0.235	0
TMEM71	0	-2.8114945640845	0.053	0.287	0
TMEM206	0	-11.2916974445297	0	0.232	0
HNRNPM	0	0.906398000618312	0.889	0.659	0
TNFRSF12A	0	1.72650899716168	0.751	0.523	0
NEAT1	0	3.46009104470258	0.992	0.77	0
STMN1	0	-1.2291137453958	0.739	0.959	0
GABARAPL2	0	-1.16086580845327	0.73	0.948	0
ATP5PO	0	-1.01107946779316	0.655	0.873	0
DST	0	1.39795388799406	0.921	0.705	0
FKBP1A	0	-0.975340640019697	0.691	0.907	0
COMMD6	0	-1.21184880913845	0.731	0.946	0
C21orf2	0	-11.189426468715	0	0.214	0
HOPX	0	-1.63038348222284	0.741	0.953	0
TSC22D4	0	-1.06692130355191	0.694	0.905	0
FABP7	0	-1.53683067151132	0.772	0.98	0
SARAF	0	-1.35923532173861	0.766	0.972	0
SEPT10	0	-11.1463978913808	0	0.203	0
SRRM2	0	0.857505401900798	0.912	0.71	0
C19orf66	0	-11.0935765661639	0	0.202	0
EDF1	0	-0.990205870166887	0.716	0.917	0
CANX	0	0.893829263966802	0.932	0.732	0
DBX2	0	-4.20118952839972	0.014	0.214	0
ST20	0	-11.0372761690006	0	0.198	0
TRMT112	0	-0.912021530647492	0.667	0.864	0
SON	0	1.17345560795712	0.976	0.78	0
FAM45A	0	-10.9817521906732	0	0.19	0
PA2G4	0	1.04831883853321	0.894	0.705	0
SNX3	0	-1.42461302703399	0.792	0.979	0
MUT	0	-10.9586192251256	0	0.186	0
THTPA	0	-6.05964085812588	0.003	0.183	0
AC120042.3	0	-10.9648243746524	0	0.18	0
PON2	0	-1.0364857828178	0.77	0.948	0
CHTF8	0	-4.93107676516872	0.006	0.182	0
OSR2	0	-4.49901838532331	0.014	0.188	0
HMGN1	0	-1.23385603021889	0.786	0.96	0
SERPINE2	0	-0.904065887900287	0.72	0.893	0
RBM3	0	1.49449073410293	0.976	0.803	0
RPL31	0	-1.83376834343222	0.822	0.993	0
RAB31	0	1.06959514352232	0.923	0.754	0
SSSCA1	0	-10.7765952629398	0	0.167	0
FAM129A	0	-10.8353478502239	0	0.161	0
FAM57A	0	-10.7153480741133	0	0.159	0
VAMP2	0	-0.92047282141091	0.749	0.906	0
IGFBP2	0	-1.349700960695	0.821	0.977	0
EIF3H	0	-0.966171483996664	0.767	0.919	0
BRK1	0	-0.964728954677117	0.803	0.955	0
KDELC2	0	-10.6552270816757	0	0.151	0
RHOBTB3	0	0.917703769890755	0.929	0.78	0
TMEM136	0	-10.5723134443901	0	0.147	0
COL4A3BP	0	-10.5518493418304	0	0.146	0
AL117339.5	0	-10.6300687841442	0	0.145	0
RBAK-RBAKDN	0	-10.5352664576348	0	0.145	0
DYNLL1	0	-1.51217570926586	0.849	0.993	0
SRP9	0	-0.923994866410452	0.803	0.946	0
LAPTM4A	0	-0.992178237544872	0.752	0.892	0
ARC	0	-1.49933637045324	0.729	0.866	0
ANXA5	0	1.05267412241769	0.961	0.827	0
CYC1	0	-0.781344301149815	0.805	0.937	0
SOD1	0	-0.892547754562723	0.82	0.948	0
ZFP36	0	-1.94562622914684	0.79	0.917	0
TMSB4X	0	-2.70320734795529	0.873	1	0
RPL36A	0	1.06998973963051	0.983	0.857	0
NCL	0	1.40027794979119	0.979	0.856	0
EIF4A1	0	1.70677621695791	0.99	0.869	0
CYCS	0	-0.856526829129018	0.833	0.947	0
BEX3	0	-0.866528140358212	0.867	0.98	0
CNN3	0	-0.903584648534367	0.863	0.974	0
HMGN2	0	-1.21176443767305	0.891	0.996	0
HSPE1	0	-0.768580038297111	0.851	0.956	0
NUCKS1	0	1.132308877867	0.989	0.886	0
CKB	0	-1.16836566088169	0.896	0.997	0
NFIA	0	1.05054312973166	0.949	0.86	0
RPS17	0	0.925008897622104	0.981	0.892	0
S100A13	0	1.25947709702619	0.966	0.882	0
CD99	0	0.884759936941053	0.956	0.873	0
TUBA1A	0	-1.46898347841513	0.917	0.999	0
ATP5MC2	0	-0.705660890643845	0.891	0.973	0
C1orf61	0	-0.924157467500921	0.913	0.994	0
GNAS	0	0.869166306565729	0.98	0.901	0
SET	0	0.948916590386891	0.977	0.901	0
ERH	0	-0.766480367732746	0.898	0.97	0
MT-ND5	0	1.15949963956434	0.996	0.924	0
RPS26	0	0.879261063178171	0.969	0.904	0
SRI	0	-1.26743935586729	0.947	0.997	0
PRDX1	0	-1.1209318566262	0.948	0.992	0
TUBB2B	0	-0.83922936208427	0.955	0.996	0
UBC	0	0.802277399533195	0.988	0.947	0
SERF2	0	-0.862306654259537	0.958	0.998	0
JUNB	0	-1.12411436994854	0.94	0.978	0
UBB	0	-1.0481607492235	0.961	0.996	0
TOMM7	0	-0.89063608357419	0.964	0.998	0
MARCKSL1	0	-1.07906190254945	0.968	0.998	0
UQCRB	0	-0.702066545882563	0.969	0.997	0
CLU	0	1.0318148326951	0.99	0.968	0
JUN	0	-0.891234505189153	0.973	0.993	0
FOS	0	-0.936064514259123	0.974	0.994	0
RPL4	0	-0.96472205387183	0.982	1	0
MT-ND1	0	1.5781044068622	1	0.982	0
DDX5	0	0.827928649680417	0.999	0.983	0
SUB1	0	-0.675794916830067	0.983	0.998	0
RAC1	0	-0.556451753791165	0.983	0.998	0
RPS6	0	-0.69708440465004	0.986	1	0
RPS3	0	-0.879744219751218	0.988	1	0
NDUFA4	0	-0.618440687638827	0.988	0.999	0
RPS24	0	-0.654168781940605	0.988	0.999	0
RPL10A	0	-0.946849570704709	0.99	1	0
RPL7	0	-1.45420809089429	0.99	1	0
RPL12	0	-0.505346356351955	0.99	1	0
ACTG1	0	-1.08785439914144	0.99	1	0
S100A6	0	1.72529359487075	1	0.991	0
HSP90AB1	0	1.13409671285853	0.997	0.988	0
H3F3A	0	-0.649240243718095	0.992	1	0
CHCHD2	0	-0.632241693933537	0.992	1	0
RPL27	0	-0.733588968148626	0.992	1	0
RPSA	0	-0.64976411675389	0.993	1	0
PTPRZ1	0	0.959574915350075	0.999	0.992	0
RPL29	0	-0.702075707474052	0.994	1	0
RPS3A	0	-1.03540505431317	0.994	1	0
RPS13	0	-0.637006346625661	0.994	1	0
RPS25	0	-0.694208620894875	0.994	1	0
RPS8	0	-0.523889151620624	0.995	1	0
RPS12	0	-0.663098468497335	0.994	0.999	0
RPL7A	0	-0.624772554240129	0.995	1	0
RPL21	0	-0.597568952896541	0.995	1	0
RPS15A	0	-1.00171185641388	0.995	1	0
RPL3	0	-0.633382707919277	0.994	0.999	0
RPS4X	0	-0.682462139954773	0.994	0.999	0
RPS27A	0	-0.63962170905343	0.996	1	0
DBI	0	-1.13007604672261	0.996	1	0
RPL32	0	-0.66343826098837	0.996	1	0
RPL15	0	-1.17834883809795	0.996	1	0
PPIA	0	-0.69166453364216	0.996	1	0
RPL27A	0	-0.912851738136642	0.996	1	0
RPL23A	0	-1.00703621923816	0.996	1	0
RPL39	0	-0.529542325382992	0.996	1	0
MT-ND3	0	2.54020535203528	1	0.996	0
RPL11	0	-0.478265961856639	0.998	1	0
RPS18	0	-0.952406432305997	0.998	1	0
ACTB	0	-0.604625604702689	0.998	1	0
RPL8	0	-0.582717232222981	0.998	1	0
RPLP2	0	-0.907707690988535	0.998	1	0
CD63	0	1.24244395604184	0.999	0.997	0
RPS29	0	0.527941509827299	0.995	0.997	0
B2M	0	-0.589559282099171	0.998	1	0
RPL13	0	-0.732412213440903	0.998	1	0
RPL13A	0	-0.605463674074628	0.998	1	0
RPL41	0	-0.693656921203769	0.999	1	0
RPLP1	0	-0.480740533874697	0.999	1	0
RPL10	0	-0.548205040273811	0.999	1	0
MT-ATP6	0	2.8950906969092	1	0.999	0
MT-CO3	0	1.81684368014729	1	0.999	0
MT-ND4	0	0.839159862314125	1	0.999	0
MT-CYB	0	2.03941779109834	1	0.999	0
EEF1A1	0	-0.871207008834661	1	1	0
RPS2	0	-0.785083198201659	1	1	0
H3F3B	0	-1.04608732511522	1	1	0
RPL36	0	0.679172822227014	0.997	0.997	0
RPS11	0	0.626885352152363	0.996	0.996	0
MT-CO2	0	1.87617480441877	1	1	0
AC007952.4	5.45902586803241e-307	4.03712549666372	0.312	0.027	1.24001772592356e-302
RNF219	9.07889977797935e-307	-10.4951009246084	0	0.143	2.06227208456801e-302
LSM5	1.16775964334178e-306	-1.05962196642142	0.676	0.875	2.65256602985084e-302
SUMF2	9.6483206541601e-305	-1.57772776428528	0.253	0.553	2.19161603659247e-300
SNAPIN	1.38106323465064e-304	-1.54013592126661	0.231	0.528	3.13708513750893e-300
ZFP91	1.00667750948011e-303	2.10246430347849	0.459	0.142	2.28666796278407e-299
AKR1B1	1.90647681321675e-303	-1.47472699695256	0.27	0.569	4.33056208122186e-299
RPA3	1.21711404257752e-302	-1.64226738315801	0.232	0.533	2.76467454771483e-298
RPL19	2.4504335056175e-301	-0.427260419416851	0.997	1	5.56615970801015e-297
TMEM59	5.19644123651902e-301	-0.905656205743336	0.661	0.851	1.18037162687529e-296
PET100	5.38136420040375e-301	1.29188183271934	0.672	0.354	1.22237687812171e-296
SNHG30	1.58544599945072e-300	10.3987094028785	0.26	0	3.60134058775231e-296
NRIP1	1.84165269732627e-300	3.00431545758515	0.361	0.064	4.18331410197663e-296
IP6K2	3.97322380691961e-300	-1.36533259402106	0.31	0.606	9.02517787741789e-296
FAM213B	4.07896078328201e-300	-10.4951009246084	0	0.14	9.26535941922509e-296
KLF2	1.01941723841889e-299	-2.53912823839897	0.106	0.358	2.31560625706852e-295
COA8	2.78956455268772e-299	10.4351231479886	0.26	0	6.33649588143016e-295
TRIP6	2.88377795759991e-299	-1.28362037725599	0.349	0.641	6.5505016306882e-295
AL391069.3	4.40716741951304e-298	-7.0944772453714	0.001	0.143	1.00108807934239e-293
PNMA1	7.32398797071742e-298	-1.45288385867813	0.293	0.583	1.66364386754846e-293
AL355338.1	2.54244504252977e-297	-4.4998093238179	0.008	0.167	5.77516391410638e-293
HMGN4	2.79408263883043e-297	4.46295061993052	0.286	0.015	6.34675871410331e-293
AC009107.2	2.68058454555316e-296	7.4486651385155	0.26	0.002	6.08894779522401e-292
CCNL1	5.20825106861832e-296	-1.04982673297107	0.68	0.841	1.18305423023665e-291
P4HB	9.40416658644862e-295	-1.14685681612208	0.441	0.721	2.1361564401118e-290
MRPL38	1.0064185280956e-294	4.40009301767805	0.285	0.016	2.28607968656916e-290
RNF130	2.30619385756415e-293	-1.66476038743737	0.214	0.497	5.23851934745698e-289
ABCF2	3.08933266816972e-293	8.41555424788129	0.256	0.001	7.01741915574752e-289
RPL9	3.11462272823464e-293	-0.527861179960469	0.99	0.999	7.07486552718499e-289
GET1	1.04871361018314e-292	10.3659481077212	0.255	0	2.38215296553099e-288
ATN1	1.43824037960329e-292	3.27522867200009	0.322	0.039	3.26696302226887e-288
C8orf33	2.30655186655822e-292	1.03753308992446	0.79	0.516	5.23933256488699e-288
MT-ND4L	4.25592234201505e-292	1.10373363155921	0.804	0.514	9.66732759988718e-288
AKR7A2	8.42330490643595e-292	-1.62605753428831	0.2	0.485	1.91335370949693e-287
METTL13	1.91970174041269e-290	-10.429313157326	0	0.136	4.36060250334742e-286
ERGIC3	4.94815112906466e-290	-1.01048496701563	0.546	0.776	1.12397252896704e-285
RHEB	1.18967605300206e-289	-0.818829197125985	0.833	0.936	2.70234915439417e-285
COL9A3	2.47150947760266e-289	-1.49385864164239	0.28	0.569	5.61403377837444e-285
ANTKMT	2.03109439751049e-288	10.4380357230846	0.252	0	4.61363092394507e-284
GNG12	3.1362996119117e-287	1.46778768802766	0.611	0.297	7.12410456845742e-283
NDRG2	3.377353895921e-287	-1.10162240019852	0.38	0.695	7.67165937458456e-283
GPR137B	1.23347260163578e-286	-1.94645809939048	0.113	0.37	2.80183301461568e-282
TXNDC5	1.02369594838377e-285	5.37270939747953	0.263	0.007	2.32532534675374e-281
MGST3	1.08988085529637e-285	-0.943668883659673	0.588	0.817	2.4756643628057e-281
CUTA	3.69506803911305e-285	-1.03367509772868	0.533	0.777	8.3933470508453e-281
HSBP1	3.78763953925916e-285	-0.798437252795731	0.751	0.9	8.60362321342719e-281
SFRP4	1.11241610851101e-284	-2.67368892247607	0.05	0.261	2.52685319048275e-280
AL627171.2	1.5663108668108e-283	8.89795219974726	0.249	0	3.55787513396074e-279
TALDO1	8.83885055214313e-283	-1.14597135070872	0.382	0.675	2.00774490291931e-278
DLL3	1.11945294874286e-282	-1.27251377399657	0.303	0.612	2.5428373730694e-278
PSPH	1.30489792814655e-282	-2.05659856836002	0.101	0.35	2.96407564378488e-278
FAM208B	2.73074582830937e-282	-10.4691446915058	0	0.132	6.20288914900473e-278
C3orf14	3.90608907769972e-282	-1.98829478014654	0.116	0.37	8.8726813399949e-278
PSAT1	4.11898464056868e-282	-1.13152151314157	0.317	0.634	9.35627361105176e-278
DECR1	2.54795044718081e-281	-1.03591890148495	0.488	0.75	5.78766944077121e-277
CDK5RAP3	5.11609438355829e-281	-1.68458151835548	0.174	0.45	1.16212083922527e-276
PCDHGC3	7.23883153500105e-281	3.5897869050945	0.3	0.031	1.64430058317549e-276
ATP2B1	1.15179321653365e-280	1.46898863053308	0.646	0.353	2.61629829135619e-276
RPS14	1.57210079488956e-280	-0.432467249584965	0.997	1	3.57102695559164e-276
MTRNR2L12	3.03804157434015e-280	-2.53090666882622	0.063	0.283	6.90091143611366e-276
MAGED2	5.79173119842097e-280	-1.36512696563334	0.328	0.603	1.31559174172132e-275
PIK3R1	7.29845434848952e-280	1.86041175142987	0.582	0.286	1.6578439052594e-275
DDAH2	1.68174298188038e-278	-1.36643672814077	0.297	0.582	3.82007918334129e-274
H2AFV	3.52404922046209e-278	-0.994064168299007	0.676	0.861	8.00487780427963e-274
TOP1	8.95674103995184e-278	1.05529715751585	0.796	0.551	2.03452372722506e-273
HKR1	9.39947261154027e-278	-10.343812213471	0	0.13	2.13509020371137e-273
PTN	1.24740425530358e-277	-0.497477439451922	0.999	0.999	2.83347876592208e-273
CD9	4.39947581776966e-277	-0.763830809347715	0.826	0.938	9.99340932006379e-273
AL136454.1	2.27140061557747e-276	-3.82173741870526	0.013	0.172	5.15948649828422e-272
NBEAL1	1.20541533579572e-275	-1.67324528802419	0.166	0.436	2.73810093525998e-271
BOLA2	3.53746339715912e-275	6.9019211019502	0.246	0.002	8.03534810664694e-271
AMD1	6.93321479518664e-273	1.23592967381989	0.692	0.386	1.57487974072665e-268
RPL35A	7.96001218108471e-273	-0.447164883833516	0.994	1	1.80811676693339e-268
AC009414.2	1.09392389526876e-272	-10.3318594107093	0	0.128	2.48484812810299e-268
PHC2	1.2437333334229e-272	1.64024241417152	0.52	0.212	2.82514026687013e-268
TJP2	2.96477342665969e-272	5.24128134007676	0.258	0.01	6.73448283865748e-268
CLTC	3.066618717646e-272	1.51253586660193	0.542	0.23	6.9658244171329e-268
NARFL	3.57806437241733e-272	-10.3556667998168	0	0.128	8.12757322194597e-268
PRCP	5.15151516193567e-272	-1.37344254852203	0.322	0.597	1.17016666903369e-267
SUMO1	8.14798879291862e-272	-0.912094686909103	0.593	0.802	1.85081565431146e-267
TMEM218	2.3619914631412e-271	-1.94654794691829	0.108	0.353	5.36526360852524e-267
AP2M1	2.54413820207321e-271	-1.11766052674835	0.392	0.677	5.77900992600929e-267
RFLNB	4.64434985199211e-271	2.77776015509743	0.343	0.064	1.05496406888001e-266
SUMO2	1.59330082356974e-270	-0.478963081836787	0.984	0.998	3.61918282073867e-266
APMAP	4.65964180859015e-270	-1.29441791252644	0.334	0.608	1.05843763682125e-265
HNRNPA3	9.47459954960298e-270	0.701771306969611	0.955	0.847	2.15215528769232e-265
PDPN	1.18511894432989e-269	1.7496187282972	0.611	0.338	2.69199768204533e-265
ANKRD11	1.8786425355074e-269	1.21307073552254	0.689	0.415	4.26733651940506e-265
PPIL3	8.39833579478987e-269	-1.83782730724751	0.127	0.381	1.90768197578652e-264
CKS2	9.64745730663219e-269	-1.86397132508436	0.243	0.529	2.1914199272015e-264
CPE	1.2802227317862e-268	0.97076252182769	0.816	0.509	2.90802593525234e-264
POLR2K	1.49697509815164e-268	-0.79877437436366	0.702	0.865	3.40037893545144e-264
ISG20	1.63015574276939e-268	3.69082068708797	0.322	0.054	3.70289876970066e-264
PAXBP1	7.09251895468254e-268	2.0439412357684	0.469	0.173	1.61106568055614e-263
APLP2	1.2208713300855e-267	0.780386191807119	0.913	0.731	2.77320922628921e-263
KLF10	1.54773943781672e-267	-1.31629539108731	0.439	0.68	3.51569013300068e-263
HIBADH	2.78451125968369e-267	-1.84943211115689	0.12	0.369	6.3250173263715e-263
CERT1	5.92748126071685e-267	10.2819857965768	0.236	0	1.34642736837183e-262
DPY30	7.19746927479033e-267	-1.28801093622689	0.311	0.587	1.63490514576862e-262
YWHAH	8.74064916851806e-267	-1.64477873561077	0.237	0.505	1.98543845862888e-262
LDHB	1.19668551758882e-266	-0.664215425752319	0.927	0.974	2.71827115320301e-262
ARPC1A	1.43790814816059e-266	-0.894028123454728	0.582	0.811	3.26620835854678e-262
ENKUR	1.90984769768008e-266	-1.86165686232966	0.112	0.36	4.33821904528029e-262
GPI	2.73811002710204e-266	1.57093480791314	0.549	0.25	6.21961692656228e-262
RPS7	9.45986099048619e-266	-0.427464000091437	0.999	1	2.14880742398894e-261
QKI	1.55968760602149e-265	0.90510099205464	0.883	0.722	3.54283039707782e-261
ZBTB7A	4.70620290805598e-265	2.2994775633411	0.385	0.099	1.06901399056492e-260
HSPA8	2.90491109186438e-264	-0.964813780952081	0.814	0.9	6.59850554516993e-260
WDR43	3.18906662040744e-264	1.69655750078452	0.509	0.21	7.2439648282555e-260
MAP4K3-DT	2.94459623460158e-263	10.315103538292	0.233	0	6.68865034689748e-259
EIF3L	6.21987945924325e-263	-1.41963545810415	0.266	0.541	1.4128456191671e-258
EIF2S2	7.38247771130097e-263	0.938515164715138	0.876	0.687	1.67692981212202e-258
ATP5ME	9.6090016536867e-263	0.945316002713389	0.811	0.559	2.18268472563493e-258
ANXA2	1.80104075842084e-262	1.40990707314097	0.729	0.507	4.09106408275294e-258
GPR37L1	2.97512050894571e-262	-2.08846955666638	0.087	0.317	6.75798623607017e-258
EIF3F	5.87743094632939e-262	-0.801949833870517	0.756	0.883	1.33505843945872e-257
NPDC1	7.841507480224e-262	-1.17598016246851	0.377	0.655	1.78119842413288e-257
NUP42	8.35592073053575e-262	10.2224165303436	0.232	0	1.89804739394119e-257
ASPH	1.53310545927348e-261	1.79954214402089	0.663	0.414	3.48244905073971e-257
NDUFB3	2.19461143948934e-261	-1.0880151182817	0.385	0.67	4.98505988480004e-257
CLNS1A	4.5058609690428e-261	-0.985782515642454	0.501	0.747	1.02350631911807e-256
DUT	1.13541319377482e-260	-0.860605159764914	0.518	0.781	2.5790910696595e-256
PLCB1	1.22913704674797e-260	1.49541344938489	0.554	0.257	2.79198480168801e-256
MYL6	8.56889186164409e-260	-0.519549238361363	0.961	0.996	1.94642378637246e-255
PAK2	1.33908239466104e-259	1.02722173970369	0.748	0.473	3.04172565947255e-255
SLC3A2	1.37658582330521e-259	0.935844605556837	0.856	0.618	3.1269146976378e-255
RPS20	1.56156701874379e-259	-0.453861351465796	0.988	0.998	3.54709948307652e-255
F2R	2.75065453676854e-258	1.70748935745739	0.561	0.276	6.24811178026973e-254
NAMPT	5.02875909371681e-258	1.8318165650907	0.568	0.285	1.14228262813777e-253
SMAD5	2.84572213260156e-257	1.21939417193633	0.64	0.346	6.46405782420445e-253
PDIA4	4.46937015435205e-257	-1.12906787776344	0.425	0.689	1.01521743056107e-252
NSRP1	1.79880753366865e-256	1.11243115698681	0.704	0.418	4.08599131272834e-252
LARP1	3.49262539991105e-256	1.63043668330607	0.498	0.202	7.93349859589796e-252
GSPT1	1.4852866021378e-255	1.14370373820548	0.693	0.413	3.37382851675602e-251
EIF3E	8.39162026019163e-255	-0.716837400472477	0.873	0.938	1.90615654210253e-250
SSR2	1.35248539622463e-254	-0.849802631561431	0.665	0.844	3.07217057752424e-250
TAF7	3.22302129197692e-254	-0.801033800538083	0.707	0.869	7.32109286472557e-250
ANKRD12	3.43113272933785e-253	1.22452493819467	0.71	0.436	7.79381799469092e-249
DIRC2	5.28969772517894e-253	-10.2221717473381	0	0.119	1.2015548382744e-248
CDK4	5.78016556869522e-253	-1.00774247455472	0.452	0.721	1.31296460892912e-248
BET1	5.97528381124096e-252	-1.75208925470346	0.122	0.365	1.35728571772338e-247
LAMB1	7.04907090160581e-252	3.31174481583479	0.289	0.037	1.60119645529976e-247
C9orf3	1.77172662424758e-251	-10.2929310444688	0	0.118	4.02447702697839e-247
ATP13A3	1.87103137588138e-251	2.75018170430987	0.349	0.081	4.25004777031454e-247
SCCPDH	2.95631087457662e-251	-1.14266597927274	0.372	0.637	6.7152601516008e-247
SEPTIN10	9.96652785958872e-251	10.217339592409	0.223	0	2.26389680330558e-246
SCG2	5.57392768059541e-249	1.62493434841369	0.723	0.484	1.26611767264725e-244
SDHD	1.01263079738228e-248	-1.30753486524469	0.281	0.551	2.30019085625384e-244
MAML2	6.64287306409482e-248	1.78415503254545	0.474	0.187	1.50892861650914e-243
FASTK	4.505878871914e-247	-1.51601371570013	0.198	0.461	1.02351038575527e-242
NUDT4	1.97022264910457e-246	1.77849739166608	0.533	0.252	4.47536074744103e-242
MT-CO1	2.01707084617155e-246	0.607845872156281	1	0.999	4.58177642707868e-242
SPARCL1	3.70408208557201e-246	1.48239911358885	0.781	0.557	8.41382245737681e-242
RBM4	4.98605193409395e-246	1.22231999348778	0.596	0.294	1.13258169682944e-241
AC131097.3	5.72374760192298e-246	-7.76834116172716	0.001	0.118	1.30014926777681e-241
LINC01896	1.13672938884332e-245	-1.51709668382978	0.208	0.471	2.5820808067576e-241
GPS2	3.69307690692992e-245	2.19889890782508	0.375	0.102	8.38882419409131e-241
MDFI	4.72416435046923e-245	-1.54971730263746	0.187	0.445	1.07309393220909e-240
ZFYVE21	5.95133712178165e-245	-1.40857423294437	0.202	0.469	1.3518462272127e-240
NDUFAF3	9.55722606191385e-245	-1.41248044606168	0.241	0.506	2.17092389996373e-240
TAOK1	1.12841179390526e-244	1.28795652442913	0.595	0.301	2.56318738985579e-240
CHTOP	1.1561607447996e-244	-1.25414540905643	0.306	0.574	2.62621913181229e-240
SLC4A7	1.50876262288462e-244	2.2459449525944	0.404	0.131	3.42715429788242e-240
NAPRT	7.71134958732095e-244	-2.8150576606342	0.031	0.202	1.75163305875995e-239
SOD2	1.26330638831092e-243	2.95033561629166	0.489	0.22	2.86960046104827e-239
TMEM256	2.25342992851826e-243	-1.22169938135461	0.318	0.591	5.11866608262923e-239
HNRNPUL1	3.64260793556963e-243	1.12525783096483	0.682	0.4	8.27418392564642e-239
MKLN1	9.57826461778406e-243	1.39049838759502	0.558	0.269	2.17570280792965e-238
PHYHIPL	1.05803383698239e-242	-2.10155103929198	0.069	0.277	2.4033238607055e-238
PCBP4	1.09942883604536e-242	-1.3449409387629	0.264	0.532	2.49735260107703e-238
PSMD12	3.46624210422569e-242	1.14754590920786	0.645	0.36	7.87356893974866e-238
GOLGB1	6.41944805956691e-242	1.47671662400345	0.588	0.308	1.45817762673062e-237
SNRPB	1.51119027370614e-241	0.781081419062309	0.912	0.762	3.4326687067235e-237
RTF1	1.61275009731823e-241	0.870617192606625	0.826	0.596	3.66336184605835e-237
RPL30	8.9810305218878e-241	-0.375697864266614	0.999	1	2.04004108304681e-236
RLBP1	6.70797531829697e-240	-2.22020903155334	0.074	0.281	1.52371659355116e-235
RHOA	6.90224007614748e-240	-0.687846439791677	0.847	0.934	1.5678438332969e-235
RPS23	1.02536360998859e-239	-0.399043039470054	0.998	1	2.32911344008909e-235
AC098850.3	1.97710567071274e-239	-10.2376293420783	0	0.113	4.49099553102399e-235
EEF2	5.73134536666332e-239	-0.58655630389909	0.973	0.987	1.30187510003757e-234
LSM2	6.0049288203199e-239	-0.979129723658636	0.428	0.697	1.36401958153566e-234
CLIC4	1.10003586450085e-238	1.24415246349752	0.772	0.574	2.49873146621368e-234
PNN	1.50038772987779e-238	0.842468129926756	0.863	0.664	3.40813072841739e-234
TUFM	5.76756225767487e-238	-0.802166196360834	0.665	0.84	1.31010176683085e-233
TPT1-AS1	8.63171572138001e-238	10.1311829486593	0.213	0	1.96069422611147e-233
CAPZA2	1.96882766933387e-237	-0.756927678447009	0.696	0.844	4.4721920508919e-233
DDX3X	2.00260545527033e-237	0.992471174393409	0.715	0.425	4.54891829164655e-233
SMOX	7.40862683631026e-237	2.17077459363504	0.426	0.16	1.68286958586788e-232
TMEM9B	1.26840593403798e-236	-1.08422449619025	0.401	0.654	2.88118407916726e-232
TIMMDC1	2.04455728617578e-236	-1.47925138356895	0.207	0.462	4.64421187554828e-232
SLC9A3	9.30654207845761e-236	-5.32136760211188	0.003	0.123	2.11398103312165e-231
VEGFA	1.72988804425126e-235	2.08485237448332	0.407	0.137	3.92944069251674e-231
CALM2	3.43952059995702e-235	-0.622065985499929	0.958	0.993	7.81287104280238e-231
MPC1	3.99538989625296e-235	-0.929963030739238	0.48	0.73	9.0755281493386e-231
AC004130.1	6.21865497696193e-235	-10.1340612315355	0	0.111	1.4125674780169e-230
GARS-DT	3.48332184155476e-234	10.212811710965	0.211	0	7.91236556309164e-230
MATN2	2.50108711142968e-233	-1.28329847635997	0.257	0.526	5.68121937361251e-229
TAF12	2.83734073779027e-233	-1.38677231897561	0.217	0.476	6.44501948589059e-229
NKAIN3-IT1	4.73933301460434e-233	10.2207262020414	0.21	0	1.07653949426738e-228
TSPAN7	4.98804261424226e-233	-1.08265060006649	0.397	0.652	1.13303387982513e-228
AL354740.1	5.05030654040355e-233	10.1002603750404	0.21	0	1.14717713065267e-228
C1orf43	7.78442202928546e-233	-0.975749667230674	0.437	0.695	1.76823146395219e-228
ORAOV1	1.99530958224549e-232	-10.1477621421121	0	0.109	4.53234571607063e-228
VPS13C	2.8127780839554e-232	1.95192723570404	0.46	0.188	6.38922541770468e-228
SRSF7	1.06110526662525e-231	-1.06658692559892	0.881	0.938	2.41030061313925e-227
PLEKHB1	1.27618910367211e-231	-1.48716930158792	0.186	0.437	2.8988635489912e-227
RBM28	1.6503760071926e-231	1.35583329880769	0.557	0.274	3.74882910033799e-227
AC137767.1	1.97821030989944e-231	-10.1257777922766	0	0.109	4.49350471893657e-227
RBM4B	2.83715695257214e-231	-2.02538283727982	0.077	0.284	6.44460201776762e-227
EPDR1	4.63968293405286e-231	-1.84481860275554	0.11	0.335	1.05390397847011e-226
BRD4	7.84254169797641e-231	1.34683715979265	0.547	0.262	1.78143334669534e-226
C4orf3	1.58534768633996e-230	-1.21284559400283	0.361	0.609	3.60111726952123e-226
MRC2	5.83991773591382e-230	2.04381372619996	0.401	0.133	1.32653731371283e-225
XRCC5	1.08277953046075e-229	0.821678689246202	0.853	0.658	2.4595337034416e-225
COPZ1	1.28958873497224e-229	-1.19710106949936	0.318	0.575	2.92930081148944e-225
RBBP6	1.73042982173122e-229	1.18734902631276	0.633	0.353	3.93067134006246e-225
HNRNPH3	2.0267480517568e-229	-1.02647160842127	0.409	0.672	4.60375819956556e-225
C2orf80	3.99180942423475e-228	-3.24648909646153	0.019	0.164	9.06739510714924e-224
GADD45A	4.51151715339664e-228	1.30251692700981	0.813	0.59	1.02479112139405e-223
NDUFS6	8.65377681041152e-228	0.787588309309086	0.849	0.666	1.96570540248498e-223
DPYSL2	2.58203425473642e-226	1.39013629920474	0.65	0.429	5.86509080963378e-222
UBE2G2	3.75904065075858e-226	1.24939520256964	0.586	0.306	8.53866083819811e-222
COX8A	5.67428801088705e-226	-0.5860028733774	0.907	0.968	1.28891452167299e-221
UBE2S	8.42628524638773e-226	1.20607613050767	0.672	0.393	1.91403069371697e-221
BSG	1.09841293043474e-225	-0.695276790068269	0.827	0.922	2.49504497148251e-221
CCDC184	1.19473174279754e-225	-2.76672644334839	0.034	0.199	2.71383315376462e-221
COMT	1.31066195811092e-225	-1.16225508698602	0.358	0.608	2.97716863784895e-221
ZFP36L1	1.8237960784284e-225	-0.734193796514033	0.945	0.98	4.1427527921501e-221
COX6A1	3.43888126032208e-225	-0.574901997008372	0.925	0.967	7.8114187828216e-221
KIAA1551	6.21147954322013e-225	-10.1006382299981	0	0.106	1.41093757824245e-220
COL20A1	6.52148552268875e-225	-2.38311953572021	0.066	0.258	1.48135543647875e-220
FKBP5	1.15600521080623e-224	2.90850914342841	0.284	0.047	2.62586583634634e-220
SNRPN	1.53087832114798e-224	-1.14287651757532	0.34	0.595	3.47739010648763e-220
TMX2	2.13804711438614e-224	-1.30849339831828	0.277	0.529	4.85657402032812e-220
ARHGAP21	5.37524393577639e-224	1.04502040101138	0.681	0.409	1.22098666001161e-219
ODC1	1.00229580436854e-223	-0.686832224640262	0.773	0.914	2.27671491962314e-219
CAST	1.90427169291041e-223	1.2957101957968	0.582	0.301	4.325553150446e-219
C3orf58	1.93153059987961e-223	-10.0693050231933	0	0.105	4.38747175762654e-219
RPP21	4.88509463275455e-223	2.3777252046496	0.324	0.075	1.1096492458302e-218
BOD1L1	6.25320199147131e-223	1.98767179598247	0.397	0.135	1.42041483236271e-218
SNRPE	3.27547269573635e-221	-0.594070245556482	0.86	0.946	7.44023622836511e-217
RHOC	4.40309695041494e-221	-0.751056037624881	0.579	0.809	1.00016347228675e-216
C14orf119	1.25851986674825e-220	-1.50214576836317	0.179	0.42	2.85872787731866e-216
AC007388.1	1.92996792342126e-220	-10.120228958356	0	0.104	4.38392213805139e-216
NPNT	5.283610388542e-220	2.50240822218273	0.328	0.081	1.20017209975732e-215
RPL24	5.32184316109579e-220	-0.397747189579981	0.993	1	1.20885667404291e-215
PYCR2	5.61744046786904e-220	-1.65140958911169	0.138	0.368	1.27600160227645e-215
IRF1	1.09043925561122e-219	-1.55628158814566	0.192	0.432	2.47693276912088e-215
ACTR2	1.74546711237946e-219	1.01865109267061	0.67	0.391	3.96482854576993e-215
HNRNPA0	2.94022388023817e-219	-0.761692194085967	0.716	0.837	6.678718543961e-215
CFAP410	6.7238383469767e-219	9.9573534927611	0.198	0	1.52731988051576e-214
G0S2	7.80730332258834e-219	-1.07376685817481	0.231	0.5	1.77342894972594e-214
PFN2	9.98788066714382e-219	-1.46905122724792	0.206	0.449	2.26874709354172e-214
EGR3	1.18762487721106e-218	-1.56100201857047	0.227	0.47	2.69768990858491e-214
CAPNS1	5.56833987784368e-218	1.7331565592617	0.427	0.163	1.26484840325219e-213
COPS6	5.57242890660105e-218	-0.788120690842748	0.626	0.818	1.26577722613443e-213
AC004148.2	5.81118288606423e-218	-9.99545599330602	0	0.103	1.32001019256949e-213
DRAP1	9.54796169582373e-218	0.9699989783159	0.817	0.633	2.16881949920636e-213
CCDC90B	1.03277645402782e-217	-1.28045508846856	0.24	0.495	2.3459517153242e-213
TGIF1	2.47032240537302e-217	-1.20114302822178	0.382	0.619	5.61133734380481e-213
ECH1	2.50194731802781e-217	-1.08843003325789	0.367	0.617	5.68317333290017e-213
PPP1R1C	3.13563816776162e-217	-2.74052694122282	0.032	0.19	7.12260209807053e-213
SNX7	3.85976379829301e-217	-1.48516191068839	0.184	0.425	8.76745346782258e-213
SF1	3.89639775692959e-217	0.799707214242475	0.844	0.62	8.85066750486556e-213
POLR2G	5.54645493830286e-217	-0.913598198847067	0.503	0.726	1.2598772392355e-212
PIGF	1.19490099813536e-216	-1.53521591567256	0.157	0.392	2.71421761726448e-212
TIPARP	1.43047977616904e-216	-1.53067961471791	0.27	0.51	3.24933481156797e-212
GIHCG	1.90029744496914e-216	10.0401915407749	0.196	0	4.31652564624739e-212
NXPH1	2.43707277190475e-216	-1.73303087475644	0.134	0.359	5.53581080138163e-212
SIPA1L1	2.56433683684976e-216	2.21787299485637	0.346	0.096	5.82489112490423e-212
GABPB1-IT1	4.23363381038991e-216	9.98947418966622	0.196	0	9.61669920030068e-212
NDUFB9	4.25520113913992e-216	-0.61999575486216	0.834	0.928	9.66568938755632e-212
FTH1	5.59226678942466e-216	-0.36011790462698	0.998	1	1.27028340121781e-211
MEF2A	7.95299106135205e-216	1.71230242177776	0.427	0.162	1.80652191958612e-211
TMEM161B-AS1	1.1825861070281e-215	1.60961147247953	0.52	0.262	2.68624434211434e-211
MDH1	3.50743009705743e-215	-1.22581442368656	0.311	0.556	7.96712746546596e-211
CIAO2A	2.86697091155143e-214	9.89230010616774	0.195	0	6.51232442558908e-210
AC097376.2	5.66101014420755e-214	-10.0284161920804	0	0.101	1.28589845425675e-209
COA5	6.24264507357213e-213	-1.33441572677144	0.209	0.457	1.41801682846191e-208
COL4A1	7.09001838505763e-213	2.01586499513931	0.416	0.165	1.61049767616584e-208
PTP4A2	1.66643874486937e-212	0.795234383457035	0.842	0.642	3.78531560897078e-208
DDR1	4.05603484755184e-212	-0.917317089819751	0.516	0.74	9.213283156214e-208
KANSL1-AS1	5.88789073275457e-212	-1.79651838562356	0.107	0.319	1.3374343799452e-207
TM7SF3	1.54734426439994e-211	-1.59424810923357	0.145	0.372	3.51479249658446e-207
CHST12	3.22368788185407e-211	-1.54340211862081	0.159	0.391	7.32260702363153e-207
TRAF3IP2	3.47868501275018e-211	-1.72131282743863	0.122	0.341	7.90183300646204e-207
PTPN11	5.67996746287329e-211	1.36036795364233	0.521	0.253	1.29020460919167e-206
RTKN	6.48351468610837e-211	-1.94525855131302	0.081	0.278	1.47273036094952e-206
ACAP3	1.09457938154414e-210	-1.39417472422921	0.19	0.435	2.4863370651775e-206
DLL1	2.65441723021671e-210	-2.02382841889817	0.075	0.27	6.02950873843726e-206
BUD31	3.38057673780665e-210	-0.728146078507108	0.721	0.866	7.6789800599278e-206
HRASLS	5.32594452775142e-210	-9.98633460333747	0	0.099	1.20978829947874e-205
AL139393.3	6.15544067254066e-210	11.8088798842985	0.192	0	1.39820834876761e-205
SYNCRIP	4.01380296877543e-209	0.774985596019193	0.841	0.639	9.11735344357339e-205
SORBS1	9.17738749311215e-209	2.16923485246278	0.363	0.119	2.08464356906043e-204
ZIM2-AS1	5.27892065203984e-208	-10.0635342353353	0	0.098	1.19910682611085e-203
KLHDC2	6.83611849434512e-208	-1.22364673658466	0.251	0.503	1.55282431599049e-203
MED30	1.63261887864151e-207	-1.26753969203856	0.258	0.502	3.70849378283419e-203
LINC00472	2.18594321999796e-207	4.43800339342172	0.214	0.013	4.96537002422537e-203
IDH2	3.59186508004112e-207	-1.12150507806192	0.312	0.571	8.15892152931339e-203
VPS28	6.65767649294805e-207	-0.710037636599449	0.733	0.859	1.51229121537315e-202
CD82	1.31627725560877e-206	-1.13526003210757	0.307	0.567	2.98992378611533e-202
CTSL	4.41551762248702e-206	2.03011894372238	0.633	0.428	1.00298482794793e-201
TNRC6A	1.30471938986138e-205	1.67618232391142	0.433	0.176	2.96367009407013e-201
AHI1	2.11136694769671e-205	1.47959866010658	0.523	0.26	4.79597002169308e-201
MPLKIP	3.06468432301303e-205	-0.949508055145612	0.422	0.668	6.9614304397241e-201
CBX1	3.41711398453695e-205	-1.15971866360447	0.303	0.554	7.76197441587568e-201
SELENOK	3.89256251006044e-205	-0.630915254884455	0.756	0.89	8.84195574160229e-201
PRXL2C	5.65559758333437e-205	9.89371520686078	0.187	0	1.2846689910544e-200
EIF3A	8.56117246965488e-205	1.03653335992705	0.653	0.399	1.94467032648211e-200
BTBD17	1.70511514493102e-204	-1.77320337477416	0.102	0.309	3.8731690517108e-200
MAF1	5.72791929972303e-204	-1.05025861485355	0.372	0.614	1.30109686893209e-199
HIBCH	1.64787782768266e-203	-1.48740800425411	0.156	0.384	3.74315448558116e-199
CSNK1A1	1.66212156435808e-203	0.630306699341394	0.925	0.819	3.77550913343938e-199
SERBP1	3.0171746932118e-203	0.540849578167415	0.972	0.925	6.8535123156306e-199
ARHGAP26	4.38096453660308e-203	3.00147138721667	0.258	0.041	9.95136094489391e-199
PRNP	7.01539554883507e-203	-0.981980284869622	0.401	0.652	1.59354709891789e-198
DPM1	1.46432210380895e-202	-1.10411460527267	0.344	0.584	3.32620765880202e-198
RESF1	2.06586982860704e-202	9.9063890368959	0.185	0	4.69262331568089e-198
AC244502.1	3.14876431680546e-202	10.9293391165915	0.185	0	7.1524181456236e-198
SCP2	1.60332543464156e-201	-0.882289949920687	0.508	0.718	3.6419537247883e-197
IER2	1.77916184055779e-201	-0.733986707660544	0.945	0.971	4.04136612082702e-197
RETREG1	2.79283312881932e-201	2.34281593628921	0.335	0.1	6.34392045211309e-197
SF3A2	3.17261051476665e-201	2.63183129302231	0.271	0.05	7.20658478429244e-197
ZNRD2	3.38824467720291e-201	9.84260916590348	0.184	0	7.69639778426641e-197
MRPL24	3.67505282308609e-201	-1.27797210157335	0.241	0.482	8.34788248764006e-197
ATP2A2	6.03938156421452e-201	1.32817278977726	0.502	0.241	1.37184552231133e-196
HIKESHI	7.53000162312345e-201	-1.20603211416955	0.264	0.507	1.71043986869249e-196
YWHAG	1.11014215541898e-200	1.05855031686388	0.627	0.367	2.52168790603421e-196
SLC35B2	1.72787600507144e-200	-1.48391246825841	0.167	0.394	3.92487034551977e-196
RPS27L	2.16471775872189e-200	-0.763707441125109	0.619	0.806	4.91715638893676e-196
SLC66A2	5.06587811092051e-200	9.82565776478304	0.183	0	1.15071421289559e-195
TMEM123	5.9954041351523e-200	-0.951433017577208	0.421	0.657	1.36185604929984e-195
SEC61G	7.18421070245676e-200	-0.529194948219989	0.876	0.965	1.63189346106305e-195
LRP1	2.02879101338732e-199	0.959829291514659	0.74	0.501	4.60839878690931e-195
TMED2	2.59718313369493e-199	-0.797491919955856	0.597	0.775	5.89950148818803e-195
GSK3A	3.50442623130704e-199	2.10291754932552	0.326	0.089	7.96030418441394e-195
RPL26	5.93207789598162e-199	-0.412252677353182	0.994	1	1.34747149407223e-194
NDUFA8	6.23723253926624e-199	-1.10344152450569	0.309	0.556	1.41678737129433e-194
ZNF286A	6.54474223949086e-199	2.94324745057419	0.25	0.038	1.48663819970035e-194
PQLC2	1.35654908696819e-198	-9.87212769949867	0	0.094	3.08140125104825e-194
FRYL	2.83309295939078e-198	2.17156000756398	0.348	0.11	6.43537065725617e-194
SHD	3.73552131869734e-198	-1.96193195916648	0.084	0.274	8.48523667542101e-194
FAM229B	4.07086660679165e-198	-1.42148871022868	0.176	0.405	9.24697349732723e-194
ENAH	4.36821074835321e-198	1.23876720344127	0.558	0.298	9.9223907148843e-194
UBE2K	1.26851645726552e-197	1.45586951271663	0.474	0.22	2.88143513267863e-193
FOSL1	1.71721623424277e-197	5.16346921050095	0.196	0.007	3.90065667608245e-193
VDAC3	1.9553692768328e-197	-1.05982519860493	0.351	0.592	4.44162131232571e-193
CYHR1	4.18397383860446e-197	-1.3281997541087	0.23	0.465	9.50389657439004e-193
SMAD1	4.5002522760519e-197	1.7862146123739	0.43	0.185	1.02223230450519e-192
ANKRD37	5.3323477193316e-197	-2.93762300161545	0.036	0.187	1.21124278444617e-192
YWHAZ	7.28922687486252e-197	0.692054416765477	0.896	0.75	1.65574788462502e-192
CA14	1.51086631684166e-196	-2.59047472450632	0.035	0.186	3.43193283870583e-192
POU3F3	1.89349562096619e-196	1.49836973834167	0.508	0.264	4.30107530302469e-192
IFITM3	2.99638266006905e-196	1.36633390937096	0.61	0.369	6.80628321234684e-192
KIAA1147	4.06467293645418e-196	-9.868822554775	0	0.093	9.23290457515567e-192
CCS	1.12541897727516e-194	-1.50276023335159	0.156	0.377	2.55638920688054e-190
MRTFB	1.20517470024289e-194	9.87664169350184	0.179	0	2.73755433160172e-190
ARL6IP6	2.31486167796739e-194	-1.5560856013064	0.165	0.386	5.25820830150292e-190
COL5A2	8.31455711580221e-194	1.67334357384707	0.447	0.203	1.88865164885447e-189
FBXW11	1.20834425527467e-193	1.64280010866083	0.397	0.148	2.74475397585641e-189
MDM4	1.56977286169348e-193	1.07830364480167	0.581	0.313	3.56573905533674e-189
YWHAQ	2.20552697602298e-193	-0.726229482577964	0.734	0.857	5.00985452603621e-189
BRI3	2.30694115243835e-193	0.83734448532296	0.749	0.532	5.24021682776371e-189
TRIL	3.9537197763155e-193	-1.44434449392085	0.145	0.367	8.98087447190065e-189
MEAF6	3.95618598331828e-193	-0.934206361703332	0.433	0.654	8.98647646110748e-189
RASSF8	5.75083536120564e-193	3.33127989607737	0.237	0.033	1.30630225229786e-188
CAMK2N1	5.84718313186837e-193	1.84228558334814	0.442	0.192	1.3281876484039e-188
RRBP1	6.048102086025e-193	0.888954171548727	0.74	0.513	1.37382638884058e-188
HOMER3	7.25269965633778e-193	1.66043115646454	0.402	0.153	1.64745072693713e-188
RPL6	8.89582298285319e-193	-0.391584164292007	0.996	1	2.0206861905551e-188
COQ5	1.02772415436398e-192	-1.76651166534242	0.097	0.293	2.33447541663777e-188
RALY	1.68068906999451e-192	-0.931536160744176	0.416	0.66	3.81768522249253e-188
LTBP1	1.88032335266771e-192	2.795396237753	0.265	0.052	4.27115449558469e-188
TSC22D3	2.06418085986897e-192	-1.7417242474532	0.104	0.303	4.68878682319236e-188
TMEM121	2.80216675063856e-192	-1.76796963632723	0.109	0.309	6.3651217740755e-188
PQLC1	3.69328328498462e-192	-9.86218946244255	0	0.091	8.38929298184256e-188
FAM84B	1.16281028318003e-191	-9.90799315205568	0	0.091	2.64132355824343e-187
ATPAF1	1.36463331305404e-191	-1.34687739328889	0.205	0.434	3.09976457060226e-187
PRDX5	1.72824766283684e-191	-0.678273163102633	0.717	0.861	3.92571456613388e-187
DDX18	4.36801391190107e-191	0.891577166075338	0.767	0.552	9.92194360088327e-187
PPP1CB	4.9808768668518e-191	0.647391421178815	0.87	0.649	1.13140618030539e-186
BTF3	3.30875147958735e-190	-0.372017027819127	0.99	1	7.51582898588268e-186
CPEB4	3.39899014803416e-190	1.30354441513687	0.554	0.312	7.72080612125959e-186
TLCD3A	5.08345970813112e-190	9.79569417391187	0.175	0	1.15470787270198e-185
PNKD	7.81342624112394e-190	-1.18137265781551	0.265	0.502	1.7748197706713e-185
PSMD1	1.0222993413649e-189	1.466182629082	0.449	0.2	2.32215295391037e-185
YAE1	1.44921023963669e-189	9.74720212563264	0.175	0	3.29188105933474e-185
LINC01128	4.74318561879781e-189	9.88591491975859	0.174	0	1.07741461330992e-184
COPS8	6.20839189738338e-189	-1.10339109039071	0.311	0.545	1.41023621949064e-184
ASAH1	7.89038641099902e-189	-1.09616128291158	0.315	0.553	1.79230127325843e-184
PFDN5	8.40024679281375e-189	-0.464235468219252	0.951	0.981	1.90811605898764e-184
ETV4	2.46675140932188e-188	-1.40773551995964	0.179	0.403	5.60322582627465e-184
CNPY1	3.32517052475188e-188	-9.868822554775	0	0.089	7.5531248469739e-184
NDUFS3	3.91584869866021e-188	-0.924861709351665	0.42	0.653	8.89485031900666e-184
THAP8	7.03820993444888e-188	-3.57761804984622	0.011	0.123	1.59872938661006e-183
ACTR1B	1.58651111652985e-187	-1.90083062616126	0.075	0.255	3.60376000119755e-183
IQGAP1	1.82767585060051e-187	1.69139874666181	0.389	0.147	4.15156569463905e-183
PEX10	2.76368750730817e-187	-1.34583280874043	0.205	0.431	6.2777161728505e-183
ACSS1	3.36357009554914e-187	-1.46917726717702	0.127	0.337	7.64034947203987e-183
DENND11	5.13683256148285e-187	9.93828075929423	0.173	0	1.16683151634083e-182
ZNF433-AS1	6.56957185446954e-187	9.77587871656693	0.172	0	1.49227824674276e-182
AIG1	9.75671410177082e-187	-1.29105899764655	0.211	0.44	2.21623760821724e-182
HLA-A	1.07894455660125e-186	-0.567564505612788	0.972	0.982	2.45082256031974e-182
RAMAC	1.72428658595569e-186	9.70349279118524	0.172	0	3.91671697999834e-182
NUDT16L1	1.79195528688669e-186	-1.52245123001374	0.142	0.354	4.07042643416312e-182
KDELR1	1.49315930409543e-185	0.698659930960274	0.844	0.642	3.39171135925278e-181
PHPT1	1.71402081903664e-185	-0.767169795501653	0.58	0.784	3.89339829044173e-181
METTL23	2.55851396309581e-185	-1.3162525802537	0.196	0.422	5.81166446717213e-181
MIB1	3.5161774614851e-185	1.77685735130286	0.375	0.139	7.98699710376339e-181
GPR158	3.72810431459505e-185	2.64225567617081	0.283	0.069	8.46838895060266e-181
DDX6	3.81912786649614e-185	1.19413024670586	0.533	0.28	8.67514894874597e-181
PRORP	8.93381145718434e-185	9.72193260095209	0.171	0	2.02931527249942e-180
GNL3	1.12778353682532e-184	1.00523175802368	0.651	0.404	2.56176030389871e-180
CTSD	1.41915999707002e-184	-1.09554807084361	0.319	0.552	3.22362193334454e-180
GATAD2A	1.5248741917352e-184	1.86676885923456	0.342	0.11	3.46375172652652e-180
SPOCD1	2.3766877170105e-184	3.67884663590615	0.207	0.019	5.39864614918934e-180
SUPT16H	2.43376275433042e-184	1.01082911178653	0.633	0.388	5.52829209646154e-180
TM2D3	4.69364255703173e-184	-1.18636810402396	0.219	0.453	1.06616090682976e-179
BCAN	8.50762341595967e-184	-0.565879907454045	0.932	0.981	1.93250665893524e-179
DPH5	1.76902401158659e-183	-1.64748958898076	0.106	0.301	4.01833804231895e-179
KRR1	2.01674389087026e-183	1.05706840517315	0.575	0.32	4.5810337481118e-179
RTRAF	2.05778740353095e-183	-0.707659677577762	0.663	0.82	4.67426408712056e-179
MYO10	2.33054903694015e-183	-0.848804584096454	0.332	0.606	5.29384213740955e-179
SLC25A11	4.94670662385956e-183	-1.31840377293141	0.214	0.438	1.1236444096097e-178
RPS21	5.3259947748677e-183	0.380337500081035	0.999	0.999	1.2097997131112e-178
CMBL	6.33914201783845e-183	-1.65777186505588	0.113	0.31	1.439936109352e-178
ARRDC3	8.71465518596983e-183	-1.24487148074572	0.282	0.514	1.97953392549305e-178
HNRNPA1	1.07208448327266e-182	-0.412697812041064	0.995	0.998	2.43523990375384e-178
LINC00963	1.2797958424818e-182	9.76972648958533	0.169	0	2.9070562561974e-178
TMEM243	1.85977204252618e-182	-1.3026211725198	0.196	0.421	4.22447219459821e-178
YME1L1	2.38337724969069e-182	1.30410651427294	0.483	0.234	5.4138414226724e-178
SPHK1	7.88860108577934e-182	2.50296366163179	0.303	0.088	1.79189573663478e-177
HADHB	8.28067448134715e-182	-0.979183911917615	0.406	0.625	1.880955208438e-177
C8orf44	8.47225720448683e-182	-9.76597414718325	0	0.086	1.92447322399918e-177
GNG2	1.27714936851579e-181	-2.0352929914195	0.06	0.226	2.90104479058361e-177
NFKBIZ	2.73653923426422e-181	-1.45613668345084	0.212	0.432	6.21604887063118e-177
GPC1	3.31923512217485e-181	2.37852354738798	0.34	0.121	7.53964258002017e-177
ASNS	5.01690248256953e-181	-2.14972301049756	0.052	0.211	1.13958939891567e-176
C17orf51	8.16704858818605e-181	-9.74088316622042	0	0.086	1.85514508680646e-176
MTSS1L	8.24198705020874e-181	-9.78713875718129	0	0.086	1.87216735845491e-176
VBP1	2.2586720177881e-180	-0.854235134383591	0.49	0.698	5.13057348840566e-176
STAG2	2.81812768540345e-180	1.00660972393034	0.622	0.375	6.40137703739393e-176
ELK3	2.85101159825807e-180	2.30166328135331	0.298	0.082	6.4760728454432e-176
LHX2	2.916606843876e-180	1.36573181856136	0.521	0.283	6.62507244586433e-176
ARSJ	3.05059116158608e-180	2.06957766670501	0.331	0.107	6.92941782354278e-176
ORAI2	6.53310969264823e-180	1.15366106706175	0.533	0.282	1.48399586668504e-175
METTL9	3.10033153645392e-179	-0.762979728722843	0.589	0.766	7.04240308505507e-175
SFT2D1	3.51321352920438e-179	-0.994644705498827	0.374	0.595	7.98026453158774e-175
AIF1L	4.63328739059059e-179	-1.45275005624949	0.137	0.345	1.05245123077265e-174
RNF13	5.8872932540717e-179	-0.986677882700936	0.359	0.593	1.33729866266239e-174
KIAA0040	1.7807168958315e-178	3.7776092271555	0.208	0.023	4.04489842888125e-174
TMEM50A	2.92423854339658e-178	-0.910210647410938	0.434	0.648	6.64240785132534e-174
CREM	4.72094089571365e-178	-1.33398254949429	0.28	0.497	1.07236172446136e-173
PDLIM4	5.5354192221846e-178	2.71787000919918	0.283	0.075	1.25737047631923e-173
CCN2	6.01497093091005e-178	11.2705938983715	0.165	0	1.36630064695622e-173
RAB1A	7.23276378116497e-178	-0.971603726488149	0.356	0.589	1.64292229289162e-173
HDHD2	1.33261464415848e-177	-1.21992810341069	0.23	0.455	3.02703416420598e-173
ABHD17A	1.90101462897397e-177	1.77681379721635	0.347	0.119	4.31815472971437e-173
TUBB2A	2.16208057085796e-177	-0.836381000261428	0.616	0.795	4.91116601670385e-173
TPM3	2.43444983283041e-177	0.93722995559237	0.695	0.487	5.52985279527429e-173
ZNF292	2.97805356740636e-177	1.19581917737317	0.535	0.29	6.76464867836354e-173
RAN	2.98541645373588e-177	-0.587338585314178	0.887	0.959	6.78137347466106e-173
PURB	4.55001882453193e-177	1.29818904209951	0.507	0.27	1.03353677599243e-172
GTF2H5	5.00180465351928e-177	-0.928956126697508	0.357	0.601	1.1361599270469e-172
RPL35	5.47328646674774e-177	-0.350541681377342	0.995	0.999	1.24325702092175e-172
CBX5	7.67016085827369e-177	0.860219728499741	0.756	0.548	1.74227703895687e-172
COX7A2L	1.01016004024021e-176	-0.90795387206763	0.407	0.633	2.29457853140564e-172
ANAPC11	1.26337090816057e-176	-0.61386423338046	0.801	0.904	2.86974701788673e-172
TAF10	1.50989197894173e-176	1.63248852627861	0.379	0.145	3.42971963016615e-172
PIGP	4.18747505296943e-176	-1.74409638002937	0.086	0.267	9.51184958282005e-172
BZW1	6.8603287622385e-176	0.780785998581873	0.834	0.67	1.55832367834248e-171
TM4SF1	9.22156962073143e-176	2.16635701187319	0.324	0.102	2.09467953934914e-171
POLD2	9.51228838838079e-176	-1.11747060133652	0.281	0.513	2.1607163074207e-171
RNF5	2.30720269430735e-175	-1.26932857578875	0.215	0.435	5.24081092011914e-171
CNOT2	3.2821884825236e-175	1.08637933392864	0.591	0.353	7.45549113805237e-171
BLOC1S1	4.05929638806791e-175	-0.773222404225805	0.545	0.75	9.22069174549626e-171
BNIP3L	4.26139224652306e-175	-0.889467118467902	0.348	0.596	9.67975248797713e-171
DYNC1H1	5.56066333479788e-175	0.880701051950684	0.665	0.424	1.26310467649934e-170
CHCHD10	9.13056174276406e-175	-1.351887375855	0.197	0.414	2.07400709986886e-170
HSPA9	1.26944077501368e-174	0.725589237500928	0.825	0.636	2.88353472044356e-170
ABCF1	1.72937327333245e-174	1.23711121649594	0.507	0.265	3.92827139037466e-170
THRAP3	1.81212974519044e-174	0.807977635361834	0.721	0.498	4.11625271620009e-170
ZNF749	2.65138007844081e-174	5.06465532271259	0.173	0.006	6.0226098481783e-170
RAC3	3.37591845432882e-174	-1.52820019073812	0.15	0.355	7.66839876900792e-170
POLR2F	7.09176938105859e-174	-1.00775018890411	0.377	0.596	1.61089541490746e-169
AC005726.5	8.34807126538319e-174	-2.62678208627234	0.026	0.155	1.89626438793179e-169
LMNA	1.37715879876176e-173	-1.13157341878524	0.734	0.803	3.12821621138734e-169
TNC	1.57567664297354e-173	1.48396004576763	0.585	0.373	3.5791494945144e-169
RIDA	2.45707807447148e-173	-1.2869676408734	0.191	0.409	5.58125284616196e-169
PRR12	3.94935486641569e-173	3.90339352402098	0.191	0.015	8.97095957906324e-169
OAZ1	5.26459167868723e-173	-0.441522827472523	0.941	0.988	1.1958519998138e-168
CA8	8.14556866381719e-173	-1.51830024344603	0.129	0.328	1.85026592198607e-168
RSU1	1.87047907448538e-172	-1.33276305315594	0.188	0.403	4.24879321769353e-168
WDR77	1.97507769721933e-172	-1.82731456477277	0.078	0.251	4.4863889892337e-168
TXNL1	2.15667545764452e-172	-0.79063973245411	0.519	0.72	4.89888830203953e-168
MCL1	2.48254764717754e-172	-0.839894643187618	0.739	0.801	5.63910698056378e-168
INKA2	3.38206964149753e-172	8.16302220971011	0.161	0	7.68237119066165e-168
COA3	4.25505233262092e-172	-1.10241440140234	0.28	0.506	9.66535137354842e-168
RWDD3	1.15076164421722e-171	4.17808998294087	0.182	0.011	2.61395507483941e-167
ZNF787	2.48374802760646e-171	2.45059341341053	0.251	0.052	5.64183364470808e-167
CALM3	2.8050521075311e-171	-0.894732812081889	0.477	0.69	6.3716758622569e-167
NTM	3.052245657788e-171	-0.951167818140075	0.334	0.578	6.93317601166545e-167
UTP14C	5.61856968420486e-171	-9.67806705803382	0	0.081	1.27625810376713e-166
RCN2	7.67072609778833e-171	-0.692475027305932	0.679	0.816	1.74240543311262e-166
SEC11A	1.09053340594382e-170	-0.645200181255647	0.734	0.856	2.47714663160138e-166
PAQR6	2.02461287012458e-170	-1.69719242927499	0.098	0.28	4.59890813448797e-166
POGLUT3	6.61750571516988e-170	9.62216930117147	0.158	0	1.50316642320084e-165
DHX36	7.40667269730821e-170	0.790627405722768	0.752	0.534	1.68242570319356e-165
SMARCD3	7.85991874021402e-170	-1.29390798646977	0.213	0.426	1.78538054183961e-165
RAB30-DT	9.50569062305483e-170	9.64671559947999	0.158	0	2.1592176250269e-165
ANXA6	1.23139345961611e-169	-1.63416230392754	0.109	0.296	2.797110243518e-165
SLC66A3	1.7319582759561e-169	9.66506225765303	0.158	0	3.93414322383428e-165
LINC01949	2.42448422540502e-169	7.7743431176557	0.159	0.001	5.50721591800751e-165
S100A16	2.8459466338232e-169	0.868300094509824	0.946	0.948	6.4645677787294e-165
SEPT4	5.18550733761699e-169	-9.66288065421914	0	0.08	1.1778879917397e-164
NIPBL-DT	8.92117042815143e-169	9.5911052891732	0.157	0	2.0264438627546e-164
COQ9	1.24386406363773e-168	-1.35295788742766	0.175	0.384	2.82543722055311e-164
GNL3L	1.34840621966707e-168	2.48694687650054	0.246	0.05	3.06290472797375e-164
UQCRC2	1.7165583621322e-168	-0.842071363804325	0.503	0.693	3.8991623195833e-164
AC092338.3	2.48058888532366e-168	9.67002566291869	0.157	0	5.6346576530127e-164
TTL	2.57135309459973e-168	2.28728742366353	0.272	0.068	5.84082855438329e-164
LYPLAL1	2.94386921104174e-168	-1.54203800007483	0.116	0.306	6.6869989128813e-164
ATP11A	4.87720687981298e-168	2.0780899132999	0.309	0.098	1.10785754274952e-163
RAVER1	2.25809425088595e-167	4.38416010879765	0.174	0.009	5.12926109088744e-163
ZNF410	2.72743487069466e-167	3.90011297805894	0.182	0.013	6.19536830878292e-163
NMT1	3.43762852807638e-167	1.64847380148089	0.364	0.14	7.80857320152551e-163
HNRNPH1	3.67644341305028e-167	0.605768881986873	0.829	0.615	8.35104121274371e-163
ALYREF	4.28223612260524e-167	1.6958976579799	0.35	0.129	9.72709935249781e-163
AC005562.1	8.77345588677777e-167	9.54771935201159	0.156	0	1.99289050468157e-162
JPX	9.37078217625435e-167	1.03016775008944	0.594	0.36	2.12857317133618e-162
BCKDK	1.08105816840814e-166	-1.54403428443063	0.119	0.308	2.45562362953909e-162
RPA2	1.60377067250246e-166	-1.36294784554237	0.184	0.392	3.64296508258935e-162
IGFBP5	1.65659718553692e-166	1.70573985977308	0.582	0.372	3.76296050694713e-162
AL031777.3	4.65917549062825e-166	-9.96172513599346	0	0.079	1.05833171269621e-161
TADA3	4.68709921932089e-166	-1.13777105297882	0.266	0.484	1.06467458766874e-161
YIPF3	1.0598029772665e-165	-1.09525503330117	0.282	0.502	2.40734246286086e-161
NACA2	1.28786272926088e-165	-4.74788500897357	0.004	0.091	2.9253801895161e-161
CHI3L1	1.30047227494281e-165	7.31680599422686	0.16	0.003	2.9540227725326e-161
GAL3ST4	1.75866052133755e-165	-2.31614426574928	0.037	0.173	3.99479737421824e-161
CAT	2.06078024137903e-165	-1.54865305172319	0.115	0.303	4.68106231829246e-161
NBDY	2.28911738960704e-165	-1.17933231212013	0.256	0.471	5.19973015049239e-161
LINC01727	2.72245045159346e-165	-1.78929203376145	0.074	0.24	6.18404620079454e-161
LRATD2	2.99590051849891e-165	9.71554545143427	0.154	0	6.80518802777027e-161
RAB21	5.0126068577167e-165	1.45270655208211	0.415	0.188	1.13861364773035e-160
WEE1	8.90610065385271e-165	1.18470009767305	0.568	0.34	2.02302076352264e-160
USP7	1.25646745988479e-164	1.79917097116576	0.325	0.11	2.85406583512831e-160
TRIP12	1.65191216268675e-164	1.71212230011891	0.363	0.144	3.75231847754295e-160
SRCAP	2.33117378035038e-164	4.17528812530113	0.174	0.01	5.29526124206589e-160
C17orf58	5.90190617281258e-164	-1.474730179278	0.132	0.325	1.34061798715438e-159
RPS28	6.04442234061534e-164	0.41432553517594	0.999	1	1.37299053467078e-159
OSMR	8.37983598944026e-164	2.24824891349288	0.27	0.07	1.90347974500135e-159
LSM4	1.34084911003667e-163	-0.797639676401129	0.454	0.692	3.0457387534483e-159
PHACTR4	3.67274593955693e-163	1.6242878377681	0.367	0.145	8.34264240170356e-159
CUX1	5.15109115072476e-163	1.10046588241612	0.53	0.294	1.17007035488713e-158
RHNO1	8.62143341966844e-163	-1.73710474821303	0.093	0.268	1.95835860127769e-158
DYNLT1	9.79751785474155e-163	-0.675471927645305	0.668	0.813	2.22550618070454e-158
MED13L	1.27174255707188e-162	1.98916918659096	0.295	0.088	2.88876321838877e-158
GNG5	1.67424149983373e-162	0.619182966423399	0.95	0.919	3.80303956687231e-158
SELENOF	1.87349899789265e-162	-0.748721611597607	0.596	0.749	4.25565297371315e-158
ZBTB20	1.99464725957747e-162	-0.494252775382483	0.86	0.946	4.53084125013023e-158
LGALS3	2.95191304738188e-162	1.12705499420016	0.795	0.684	6.70527048712794e-158
NSMCE1	3.18174800578322e-162	-1.45832084371472	0.133	0.325	7.22734059513658e-158
CREB5	3.82577626472129e-162	-0.910163391630196	0.6	0.728	8.6902507853144e-158
MKRN1	4.09327025024948e-162	-1.01659729072905	0.308	0.53	9.29786337344169e-158
EGLN2	4.69738337605652e-162	4.60956045460535	0.167	0.008	1.06701063387124e-157
CHCHD3	6.460520334152e-162	-0.882942363697097	0.361	0.594	1.46750719390263e-157
UBE2L6	7.05427667316866e-162	-1.29016396609629	0.174	0.38	1.60237894631026e-157
TMEM251	9.1205322185083e-162	-1.37513244252879	0.164	0.364	2.07172889343416e-157
TMEM59L	9.60962907675563e-162	-1.21705562017262	0.241	0.454	2.18282724478504e-157
ARF4	1.41108782317421e-161	-0.836376781742116	0.532	0.7	3.20528599034022e-157
RGR	1.61540752599673e-161	-3.42970250616706	0.012	0.114	3.66939819530156e-157
STK25	2.20087939166196e-161	-1.29300669111652	0.181	0.387	4.99929753816015e-157
AZIN1	3.53733705452935e-161	-0.949151662926656	0.343	0.564	8.03506111936342e-157
ATAT1	7.60574057349802e-161	-1.38276921963708	0.149	0.346	1.72764397127007e-156
NDUFA3	1.37793297822248e-160	0.972913748135154	0.651	0.45	3.12997476003237e-156
CFAP97	2.71187450281464e-160	0.79348415194769	0.709	0.483	6.16002293314345e-156
AF117829.1	3.29060193925989e-160	2.15218608755234	0.283	0.082	7.47460230502885e-156
STMP1	3.5943115908173e-160	-0.738216693702248	0.494	0.712	8.1644787785415e-156
ALDH9A1	4.34812594758655e-160	-1.05555034046953	0.302	0.517	9.87676808994284e-156
UPK3BL1	4.85709920885277e-160	2.4893716054604	0.232	0.046	1.10329008529091e-155
PTPRN2	1.13368889996254e-159	-1.59526982156696	0.101	0.278	2.57517433626491e-155
PRPF40A	1.21127038948514e-159	0.751402304105399	0.753	0.54	2.75140068971549e-155
FOSB	1.4348059875587e-159	-0.757992470375387	0.769	0.826	3.25916180073958e-155
BCL6	1.74216847366811e-159	2.71510447755225	0.225	0.042	3.95733568793711e-155
TRIM24	2.44222934539199e-159	1.1710368660606	0.5	0.269	5.5475239580579e-155
ARL4C	2.5514710393668e-159	1.25863814275479	0.588	0.37	5.79566646592169e-155
AEBP1	2.62399141802125e-159	1.09280868517012	0.575	0.345	5.96039650603527e-155
ARID1A	7.38534192134144e-159	1.32151237255976	0.452	0.23	1.67758041743271e-154
CDKN2C	2.5506760443535e-158	-1.04270542606502	0.393	0.618	5.79386063474899e-154
MED12L	2.59597932522359e-158	2.5962499247928	0.23	0.046	5.89676703724539e-154
GRN	2.82732953306363e-158	-1.17652004256439	0.247	0.458	6.42227903435404e-154
FAM173B	3.12221351951402e-158	-9.5435817258468	0	0.075	7.09210800957609e-154
FAM206A	3.13099566716479e-158	-9.56006984863537	0	0.075	7.11205665796481e-154
RPLP0	6.10699608741771e-158	-0.311689767427406	0.998	1	1.38720416125693e-153
SPAG16	1.02183359825001e-157	-1.22622461636359	0.202	0.409	2.32109501842489e-153
BPHL	2.54526228543435e-157	-1.59493559154989	0.096	0.27	5.78156328136413e-153
CITED4	3.77412178531383e-157	2.26389603626715	0.272	0.076	8.57291763534036e-153
GLT8D1	5.06937316871453e-157	-1.1562346566296	0.223	0.434	1.15150811527351e-152
TLDC1	9.16923192658815e-157	-9.5352664576348	0	0.074	2.0827910321245e-152
ITCH	1.01707938222121e-156	1.79984986231748	0.322	0.113	2.31029581671548e-152
CHST7	1.17037285388293e-156	-2.26530455870887	0.04	0.175	2.65850193759507e-152
LINC00342	1.21610529514708e-156	2.86314585101762	0.217	0.039	2.7623831779266e-152
PODXL2	1.26920155928182e-156	-1.25849209212691	0.214	0.42	2.88299134190866e-152
BHLHE41	1.90881600843758e-156	3.26519814654627	0.237	0.054	4.33587556316596e-152
FOXJ3	2.29304950618746e-156	1.77417062536009	0.329	0.119	5.20866195330482e-152
FAM19A5	2.83057801837664e-156	-9.5518493418304	0	0.074	6.42965796874254e-152
LINC01003	2.86434963147671e-156	-1.02628111944315	0.312	0.533	6.50637018789934e-152
CCDC71	5.55901010853669e-156	-2.89301694448289	0.017	0.125	1.26272914615411e-151
RPP25L	5.90820033894439e-156	-2.22342024804124	0.041	0.176	1.34204770699122e-151
MAP3K4	1.98722977160722e-155	1.98906068150993	0.303	0.1	4.5139924262058e-151
ARMC10	2.64537325729492e-155	-1.22659708450895	0.208	0.413	6.00896535394542e-151
DHX9	5.83115499244564e-155	1.03352040848794	0.528	0.293	1.32454685653403e-150
ATXN7	5.94990284956022e-155	3.49348874597283	0.182	0.019	1.3515204322776e-150
PPA1	8.59935277938755e-155	-0.959552089245167	0.37	0.578	1.95334298383788e-150
FAM3C	9.86049872289613e-155	-0.570412543660049	0.762	0.868	2.23981228490586e-150
PWAR6	2.56047122989686e-154	-9.5435817258468	0	0.073	5.81611039871071e-150
LINC01579	2.67495214633638e-154	-1.96713663680563	0.059	0.206	6.07615380040309e-150
PCBD1	3.0599820256758e-154	-1.4767294490364	0.123	0.306	6.95074917132258e-150
SNRPG	5.32941187834878e-154	-0.569431452518948	0.779	0.908	1.21057590816693e-149
CD200	5.33941426819086e-154	-2.22093246371578	0.04	0.172	1.21284795101955e-149
MUC12	6.58237623081994e-154	-2.24454764139679	0.043	0.179	1.49518676083075e-149
CMC4	1.70989148410121e-153	4.71910041651536	0.158	0.006	3.8840185061359e-149
AC097448.1	1.77729908250891e-153	9.45107003162262	0.144	0	4.03713486591899e-149
HUWE1	2.25387419446663e-153	1.56296471996265	0.356	0.142	5.11967523273095e-149
AHCYL1	2.3605421562249e-153	1.27156185891934	0.513	0.294	5.36197150786486e-149
SF3B1	2.50798332092673e-153	0.724164952263121	0.742	0.522	5.69688411348506e-149
GDPD2	3.36856002591837e-153	-3.15567959355604	0.014	0.115	7.65168409887358e-149
TM9SF3	4.29399686880076e-153	1.43027234211296	0.401	0.183	9.75381388748093e-149
MSI2	6.29526430423063e-153	0.858751713778938	0.742	0.551	1.42996928670599e-148
MPG	2.06477576818771e-152	-1.14432323406042	0.26	0.468	4.69013815743837e-148
TAOK3	2.52248930377074e-152	-0.805000982618734	0.354	0.586	5.72983445351523e-148
BRD2	5.07855975737642e-152	0.908817965365478	0.601	0.372	1.15359484888805e-147
HMGB1	5.76783243915205e-152	0.351300437504237	0.999	0.999	1.31016313855339e-147
BAZ1A	7.3722527583676e-152	1.07174075237422	0.546	0.323	1.6746072140632e-147
AHCTF1	1.80614501799566e-151	1.98184836587857	0.28	0.084	4.10265840837714e-147
RNF19A	2.32033678338968e-151	1.42612939255307	0.422	0.208	5.27064500346967e-147
PAFAH1B3	3.274578341623e-151	-0.844251814005498	0.377	0.604	7.43820470299665e-147
SPRED2	3.54904391162044e-151	1.94786288418458	0.32	0.119	8.06165324524582e-147
EBPL	3.56070831929015e-151	-0.942056172607511	0.366	0.572	8.08814894726758e-147
PLLP	4.44140624468513e-151	-1.26500719154684	0.187	0.387	1.00886542848023e-146
ATP1B2	7.63216010430156e-151	0.877034618357876	0.781	0.587	1.7336451676921e-146
CEBPZ	8.83137088208997e-151	0.848885819723833	0.637	0.404	2.00604589586674e-146
LAGE3	1.10589572812224e-150	-1.09691754440034	0.269	0.476	2.51204214642967e-146
PID1	1.1509475218048e-150	-2.43668743313009	0.03	0.15	2.6143772957796e-146
AC008969.1	1.16714181909822e-150	9.5531025487085	0.142	0	2.6511626420816e-146
HSF1	1.28602309725494e-150	-1.15358710994703	0.224	0.43	2.92120146541459e-146
ATXN1	3.22745362265714e-150	1.79731924084044	0.338	0.135	7.3311609038657e-146
COX7C	3.23967515414533e-150	-0.44559657372233	0.941	0.976	7.35892211264111e-146
ILRUN	3.98588993526215e-150	9.41111442376931	0.141	0	9.05394898794798e-146
ANKRD10	4.36588907857725e-150	1.17120846499268	0.571	0.355	9.91711704198822e-146
SDR39U1	4.37710829903094e-150	-1.19124638680307	0.205	0.408	9.94260150124878e-146
CAP2	5.32719937371349e-150	-2.52278611844011	0.025	0.139	1.21007333773902e-145
HEXDC	6.35093109514408e-150	-9.48001659706933	0	0.071	1.44261399826198e-145
AC243964.2	6.39345456526931e-150	-9.56006984863537	0	0.071	1.45227320450092e-145
ZC3H13	9.72382040305546e-150	0.949519990023225	0.581	0.356	2.20876580455405e-145
NCKAP1	1.04584817371765e-149	1.29736685307578	0.428	0.209	2.37564412659965e-145
AAK1	1.20177164203232e-149	1.35476163462017	0.42	0.203	2.72982428487641e-145
ALDH6A1	1.27435581344956e-149	-1.02085413164341	0.229	0.445	2.89469923025068e-145
CCDC28B	1.39778814113902e-149	-1.31800703619644	0.157	0.348	3.17507576259729e-145
PSMD7	1.6076503901138e-149	0.829330728445393	0.658	0.445	3.65177786114349e-145
POLR2J	3.42787031590803e-149	-0.587373989493268	0.75	0.865	7.78640742258509e-145
SKP1	8.61547138124646e-149	-0.378943700219639	0.986	0.993	1.95700432425013e-144
ING4	1.09269084024504e-148	-1.37755658996787	0.138	0.325	2.48204724361662e-144
IFT20	1.26602209584612e-148	-1.13781827734153	0.196	0.4	2.87576919071447e-144
GGH	1.27145804101374e-148	-1.41868139648046	0.207	0.402	2.8881169401627e-144
CBX3	1.49097077798503e-148	0.481423130622721	0.945	0.862	3.38674012219298e-144
SNHG11	2.11216436769971e-148	9.39721360695304	0.14	0	4.79778136122989e-144
CLIP1	2.2881885755076e-148	1.57723592375508	0.418	0.207	5.19762034926552e-144
RFTN2	8.36684667151741e-148	-1.25500179428964	0.149	0.341	1.90052922143518e-143
GOLGA7	9.11818261583569e-148	-0.905617875677166	0.358	0.566	2.07119518118708e-143
PSMB9	1.03863852100066e-147	-1.2102306152643	0.198	0.397	2.35926740045301e-143
AL136088.1	1.75048000586338e-147	-9.46258200373331	0	0.07	3.97621533331866e-143
CMTM3	1.77326199168872e-147	-1.04133307937218	0.304	0.511	4.02796461412093e-143
CBL	1.86477955451404e-147	1.70172466271578	0.323	0.12	4.23584675807864e-143
YIF1A	1.92563849667873e-147	-0.9449378682756	0.352	0.561	4.37408784520574e-143
OBI1	2.21602322378839e-147	9.43269150230776	0.139	0	5.03369675283533e-143
PTGES3	2.62111710730304e-147	-0.520852663729527	0.872	0.935	5.95386750923885e-143
MTSS2	2.99796296736609e-147	9.45682547159975	0.139	0	6.80987288037207e-143
SIVA1	3.25854615884647e-147	-0.723212220600868	0.533	0.727	7.40178759981975e-143
GNAQ	6.92813809444205e-147	1.05535751623778	0.534	0.317	1.57372656815251e-142
JAM2	9.54754532079786e-147	-1.0644759007646	0.226	0.435	2.16872491961923e-142
SSBP1	1.14858631207466e-146	-0.538500375417236	0.775	0.887	2.60901380787759e-142
FAM198A	1.65395131253724e-146	-9.45819023461616	0	0.069	3.75695040642833e-142
RELL1	4.20248891082184e-146	3.37345504979464	0.176	0.02	9.54595356093181e-142
RUBCNL	4.72947095941077e-146	-1.61334464167772	0.089	0.251	1.07429932843016e-141
CAMSAP2	4.96705151427998e-146	1.40719079979434	0.393	0.18	1.1282657514687e-141
DUSP1	7.30767629165402e-146	-1.21039320112089	0.644	0.719	1.65993866964921e-141
MEG3	7.45116914678658e-146	-0.56193053651175	0.593	0.774	1.69253307169257e-141
ANAPC13	1.04678374849227e-145	-1.06353133739815	0.266	0.471	2.37776928470018e-141
PGPEP1	1.11799592251196e-145	1.78555337294261	0.319	0.12	2.53952773798592e-141
FXR1	1.15315838644298e-145	0.848500977904439	0.613	0.384	2.61939927480523e-141
AL355472.1	1.55886489419646e-145	-9.436028584692	0	0.069	3.54096160716727e-141
ZDHHC4	1.58294815247323e-145	-1.03452118371375	0.285	0.491	3.59566672834294e-141
PDZD11	2.38632397252345e-145	-1.15075618110477	0.234	0.433	5.42053490358703e-141
NIT1	2.65095733481761e-145	-1.80244737875066	0.065	0.212	6.02164958603819e-141
PLEKHM2	3.32911532440818e-145	1.91093487105572	0.268	0.078	7.56208545939318e-141
IL12A	8.01528886162639e-145	-2.51857212663781	0.031	0.15	1.82067286491844e-140
TXLNA	2.4060491495566e-144	1.71209988875643	0.313	0.114	5.46534064321782e-140
ZNF706	3.28892231201518e-144	-0.589501498630786	0.703	0.83	7.47078703174249e-140
LITAF	3.45433876584622e-144	-1.1758405566516	0.195	0.393	7.84653050661968e-140
AC106869.1	4.50732414459643e-144	-9.39065707693069	0	0.068	1.02383867944508e-139
AP000911.1	4.53423393571189e-144	-9.48434252247212	0	0.068	1.02995123849696e-139
PEBP1	4.67554031318125e-144	-0.356788662983891	0.97	0.995	1.06204898213912e-139
WDR34	5.3923141600537e-144	-1.50297783954232	0.136	0.313	1.2248641614562e-139
TCERG1	5.46750863669358e-144	1.31416070871125	0.424	0.212	1.24194458682495e-139
TMEM106C	6.24034963607777e-144	-1.64687873264642	0.152	0.334	1.41749541983507e-139
AC026356.2	6.27486489236129e-144	9.39920765708513	0.136	0	1.42533556029987e-139
MATR3.1	6.29960712045686e-144	9.41407582414041	0.136	0	1.43095575741178e-139
CNPY3	8.6868068029243e-144	-1.66690463700932	0.094	0.255	1.97320816528425e-139
FAM20C	1.04403209876575e-143	2.45776605924021	0.222	0.049	2.3715189123464e-139
CRIPT	1.28575607113975e-143	-0.966724436234804	0.273	0.486	2.92059491559394e-139
GCSH	1.60675928590865e-143	-0.593921738000179	0.717	0.84	3.6497537179415e-139
SLC6A8	1.75829478501632e-143	1.85560820644165	0.275	0.084	3.99396660416458e-139
MARCKS	1.87741388518894e-143	0.623934965451657	0.959	0.905	4.26454564020669e-139
PXMP2	2.24362206976697e-143	-1.28311628178347	0.188	0.38	5.09638753147568e-139
NDUFA5	2.39196194743047e-143	-0.647679455879477	0.604	0.769	5.43334156358831e-139
WBP1	3.03144381194824e-143	3.97370911146201	0.159	0.012	6.88592461884044e-139
IGF2BP2	3.20228118805569e-143	2.42036121199112	0.238	0.061	7.2739817186685e-139
MORF4L2	5.24790556898794e-143	-0.811255793582569	0.465	0.665	1.19206174999561e-138
ST6GALNAC6	5.29595075416657e-143	6.583859944274	0.138	0.001	1.20297521380894e-138
TAF9B	5.65995738485022e-143	-1.42038060687322	0.117	0.291	1.28565931996873e-138
SH3KBP1	5.74017182223748e-143	-1.1655145189214	0.214	0.413	1.30388002942124e-138
MRTO4	6.789581921268e-143	0.89670271187452	0.609	0.401	1.54225353341603e-138
COX5B	7.45065175466726e-143	-0.483022605691272	0.874	0.939	1.69241554607267e-138
LDHA	1.2371107209791e-142	-0.823021032465686	0.639	0.781	2.81009700270402e-138
KDM5B	1.66073151118445e-142	1.59836366560354	0.34	0.138	3.77235162765549e-138
CDC42	2.95030998841399e-142	0.496274185803185	0.862	0.651	6.70162913868238e-138
RARRES3	4.01121493938219e-142	-9.3952589788897	0	0.067	9.11147473480665e-138
OAZ2	4.23452631713054e-142	-0.981633639082812	0.304	0.508	9.61872652936203e-138
ATP5MG	4.62080628944498e-142	-0.394220341856833	0.951	0.979	1.04961614864743e-137
MTRES1	5.39405906329055e-142	9.34437661587035	0.134	0	1.22526051622645e-137
DLG1	1.59342628041913e-141	1.50131162474366	0.357	0.151	3.61946779597206e-137
FAM220A	1.89897576186358e-141	-4.16337398534604	0.004	0.083	4.31352344307313e-137
TAF6	2.06295936204164e-141	-1.360303640468	0.152	0.333	4.68601219087758e-137
VKORC1	2.76582074406674e-141	-1.11716412708895	0.271	0.467	6.2825618201476e-137
PABPC1	2.97276891417153e-141	-0.465105344555378	0.956	0.974	6.75264458854064e-137
APC	3.08746294822269e-141	1.0412695763244	0.572	0.363	7.01317208688784e-137
AC010624.5	3.37488414920504e-141	9.84040937634251	0.134	0	7.66604934491925e-137
AC103736.1	3.78508551906331e-141	-9.41352118528243	0	0.067	8.5978217565523e-137
TMEM176A	5.22094239638409e-141	-0.921159848359597	0.558	0.689	1.18593706533865e-136
AC015802.6	7.55379428584188e-141	5.0454096694263	0.143	0.005	1.71584437202898e-136
MLLT11	9.10110482864836e-141	-1.14498052934464	0.222	0.419	2.06731596182748e-136
SDHAF3	1.13485538822481e-140	-1.09715064963515	0.226	0.426	2.57782401435266e-136
MBD3	2.3933250258536e-140	1.84862731733225	0.275	0.087	5.43643779622645e-136
PIK3CA	2.77767774676613e-140	1.75452408294166	0.304	0.11	6.30949500177926e-136
MFSD14A	3.13062751689351e-140	2.80698081553296	0.188	0.029	7.1112204046236e-136
MED13	3.21501314927939e-140	1.435176621394	0.372	0.167	7.30290236858814e-136
AC005670.3	5.22823794849588e-140	9.37103698439397	0.133	0	1.18759425000084e-135
ASF1A	5.51846001620668e-140	-1.24190563545736	0.162	0.349	1.25351819268135e-135
CHMP4B	6.43710338203625e-140	-0.870040702842409	0.385	0.583	1.46218803322953e-135
PBX3	6.88733067427495e-140	2.35135919484471	0.237	0.062	1.56445716266156e-135
TMEM179B	7.78351455727208e-140	-1.09022844692014	0.272	0.467	1.76802533168435e-135
GALR1	8.4516223690555e-140	1.1748011967265	0.528	0.322	1.91978602113096e-135
BCLAF1	9.54537096586463e-140	0.649858050056551	0.806	0.636	2.16823101489615e-135
C2orf76	1.33027877267574e-139	-1.35226223495104	0.129	0.306	3.02172823213293e-135
TSN	1.52312061627019e-139	-1.03913502068056	0.313	0.508	3.45976847985774e-135
NCOA3	1.85538106472146e-139	1.77813872940153	0.304	0.112	4.21449808851479e-135
FTL	2.0513353315769e-139	0.47085603960787	0.992	0.983	4.65960820567692e-135
GOLIM4	3.56997370331612e-139	0.804113454854111	0.721	0.537	8.10919526708256e-135
DTNA	4.44786722862003e-139	1.4742071532392	0.566	0.377	1.01033304098104e-134
BSCL2	4.74978370967473e-139	4.45395062167956	0.147	0.007	1.07891336965261e-134
ITM2B	1.04932185254944e-138	-0.416333897579594	0.953	0.971	2.38353458806605e-134
PTPRE	1.23146234126137e-138	2.62917333000672	0.202	0.039	2.79726670817521e-134
AMOTL1	1.41431162895302e-138	1.80584648713235	0.288	0.098	3.21260886516678e-134
CHSY1	1.52189040308653e-138	2.22853353721591	0.239	0.063	3.45697405061106e-134
ABHD14A	2.45701663454881e-138	-1.13120254778447	0.214	0.411	5.58111328537763e-134
FAM181A	2.48175530409009e-138	-1.50204308299629	0.124	0.295	5.63730717324065e-134
TSEN15	2.71699682203172e-138	-1.11723097930354	0.226	0.422	6.17165828124506e-134
SLC35A5	3.2357842142949e-138	-1.57003860643166	0.093	0.252	7.35008384277087e-134
PURA	3.57662101768456e-138	1.3182528547715	0.424	0.217	8.12429464167048e-134
USP9Y	7.44568440212661e-138	2.77947303449485	0.186	0.029	1.69128721194306e-133
PSRC1	8.22748322366681e-138	-1.05675058599707	0.316	0.521	1.86887281425592e-133
RBMS1	9.6617441431604e-138	1.13458579967418	0.504	0.296	2.19466518211889e-133
ATR	1.75792405583557e-137	2.04715261216006	0.25	0.071	3.9931244928305e-133
PITPNC1	1.98454331185324e-137	1.58914244415665	0.364	0.168	4.50789013287463e-133
EYA2	2.17159241331633e-137	-1.5011761595818	0.113	0.279	4.93277216684805e-133
MRPL18	2.31257022692972e-137	-0.879256453214961	0.354	0.557	5.25300327047086e-133
ITFG1	2.49204671766397e-137	-0.982263279329144	0.293	0.494	5.66068411917372e-133
MPV17	2.49237046331467e-137	-1.4440105766245	0.12	0.29	5.66141950741927e-133
DLEU1	3.13951237473299e-137	9.29489590546423	0.13	0	7.13140235920598e-133
MMP16	3.65305698454008e-137	2.12079078893804	0.27	0.089	8.29791894038279e-133
ABHD3	5.16688172489209e-137	-1.75983389237323	0.081	0.231	1.17365718380924e-132
PDCD5	5.39027084878134e-137	0.761516244818354	0.737	0.571	1.22440002330068e-132
ELL2	5.51053416492492e-137	5.91876716917452	0.135	0.003	1.2517178355627e-132
CASP1	6.71263132954536e-137	-2.78450141524542	0.02	0.122	1.52477420650623e-132
MSRB1	7.05277704316801e-137	-1.54081815513932	0.098	0.258	1.60203830535561e-132
BACH1	9.49602509634591e-137	1.8535580803888	0.281	0.095	2.15702210063497e-132
AKAP7	9.86916336237004e-137	-0.94461805136898	0.343	0.549	2.24178045776235e-132
LGI4	1.02607350176928e-136	-1.42104804085652	0.112	0.279	2.33072595926893e-132
KCNMB4	1.18684742688071e-136	1.65570094477706	0.339	0.145	2.69592393015952e-132
ZFYVE16	1.47168332273896e-136	1.48667107081908	0.363	0.162	3.34292866760156e-132
MPP6	2.32733276887748e-136	1.404622909316	0.388	0.187	5.2865363845052e-132
COX6C	2.59143643221869e-136	-0.36015815165563	0.983	0.997	5.88644785578474e-132
FAM57B	2.76697865621548e-136	-9.34381221347102	0	0.065	6.28519201759347e-132
LINC01278	2.87259172933543e-136	9.25801297089481	0.129	0	6.52509211318542e-132
GLIPR2	3.43943657111224e-136	-1.20540709822356	0.185	0.373	7.81268017128145e-132
NXT2	4.1071186428003e-136	-1.49563317642415	0.103	0.265	9.32931999712089e-132
ABCA1	6.85826153764554e-136	2.88045330745186	0.201	0.04	1.55785410827618e-131
C19orf53	7.76354086417391e-136	0.616158424636599	0.828	0.678	1.7634883072971e-131
ERG28	8.70268859510558e-136	-1.52141612671466	0.107	0.27	1.97681571437823e-131
PAQR4	1.18465164879205e-135	-1.76520587076096	0.077	0.225	2.69093622023115e-131
ST5	1.30075343944306e-135	-1.14241615718379	0.239	0.434	2.95466143769491e-131
CCDC115	1.34346225525705e-135	-1.29413773203467	0.142	0.32	3.05167451281639e-131
CTNNA1	1.57965577227886e-135	0.903446097900293	0.548	0.325	3.58818808673143e-131
PRRC2B	1.67673739981538e-135	1.22225214275781	0.43	0.222	3.80870900368064e-131
KAT6A	1.69547516915258e-135	1.35231453170123	0.383	0.179	3.85127184673009e-131
C12orf57	1.93146687499692e-135	-0.55252669018511	0.728	0.854	4.38732700655551e-131
NFU1	2.16513417535311e-135	-1.21418467042218	0.168	0.353	4.91810227931458e-131
MT-ND2	3.26260237430534e-135	0.470813386795345	0.999	0.998	7.41100129323459e-131
RAB9A	3.66881321793206e-135	-1.00882637243784	0.279	0.478	8.33370922453266e-131
ACADM	3.99768704909006e-135	-1.01501373063467	0.248	0.448	9.08074613200806e-131
CLCF1	4.37799354282904e-135	5.50833524456799	0.136	0.004	9.94461233253616e-131
AL096870.8	6.44711340717437e-135	9.2754871592781	0.128	0	1.46446181043966e-130
PDE8B	8.59965635077344e-135	2.4715002303655	0.215	0.05	1.95341194007819e-130
SHFL	1.1244518347833e-134	9.26677652124875	0.128	0	2.55419234271027e-130
WRN	1.21031262966506e-134	1.83892963956504	0.297	0.11	2.74922513828419e-130
IGSF10	1.44757353993983e-134	2.03663757770042	0.267	0.086	3.28816329597333e-130
PAGR1	1.5493126895753e-134	2.62075456024767	0.195	0.037	3.5192637743703e-130
MBNL1	1.89643046913592e-134	1.43770597621069	0.358	0.158	4.30774181064224e-130
U2SURP	2.14218472969613e-134	0.737374405673301	0.687	0.487	4.86597261350477e-130
PTPN12	3.01001521994839e-134	1.46773079020179	0.358	0.16	6.83724957211276e-130
SNHG20	3.49671776914026e-134	9.27113841433985	0.127	0	7.94279441260209e-130
ATP5F1A	4.6539924658164e-134	-0.567782804345346	0.78	0.858	1.0571543886102e-129
GSTK1	4.66792950343768e-134	-1.01572530471406	0.307	0.499	1.06032018670587e-129
PCDH9	4.88173442704025e-134	-1.39162010337102	0.092	0.25	1.10888597510219e-129
MMUT	6.09605549216667e-134	9.27113841433985	0.127	0	1.38471900504566e-129
FAM182A	7.52261187608543e-134	9.5048412880636	0.127	0	1.7087612876528e-129
SOCS4	1.03515305373764e-133	1.51919786032863	0.337	0.142	2.35135016156505e-129
SLC25A4	1.65876942882804e-133	-0.669096008534245	0.415	0.641	3.76789475758289e-129
RPL5	2.06251158299655e-133	-0.322176537038338	0.998	1	4.68499506077667e-129
CTXND1	2.15839487281323e-133	1.84509499748502	0.33	0.139	4.90279395359526e-129
OFD1	3.12860189442761e-133	-1.08909305571617	0.265	0.461	7.10661920319232e-129
CCDC34	3.25176725269082e-133	-1.00442291473877	0.237	0.44	7.3863893144872e-129
APH1A	3.37426805997267e-133	-0.868164882444222	0.39	0.58	7.66464989822791e-129
OLFM1	4.0919751952348e-133	-1.41832671070194	0.122	0.29	9.29492165597585e-129
ADA	4.30517607028684e-133	-2.72327114868528	0.018	0.116	9.77920744365655e-129
EXTL2	8.0833554953353e-133	-1.28681971692409	0.144	0.321	1.83613420076541e-128
GAS6	1.22097986788595e-132	-2.0237694666138	0.042	0.164	2.77345576990293e-128
AOPEP	2.01252029197481e-132	9.41506160828597	0.126	0	4.57143984322078e-128
NCSTN	2.74995205341555e-132	-1.25962775375923	0.166	0.346	6.24651608933343e-128
GRINA	4.06731499282032e-132	0.927125561611325	0.537	0.322	9.23890600619135e-128
GATD3B	5.13825089565919e-132	5.70564285870821	0.131	0.003	1.16715369094899e-127
PINX1	5.1438720235458e-132	9.23251712031254	0.125	0	1.16843053014843e-127
CCT4	5.8130597007596e-132	-0.752671882255089	0.429	0.635	1.32043651102754e-127
ZGPAT	7.19776354303122e-132	6.6542492721654	0.127	0.001	1.63497198879954e-127
PMVK	7.35869568848169e-132	-1.22623459239697	0.176	0.358	1.67152772563862e-127
HIST2H2AC	1.21074631429928e-131	2.44056799458815	0.221	0.055	2.75021025293082e-127
UBE2E3	1.28346137615724e-131	-0.790059010126459	0.434	0.622	2.91538251594116e-127
RPS10	1.28593142072685e-131	0.392856820179698	0.985	0.969	2.92099322218105e-127
TPI1	1.43846881526289e-131	-0.468125501911376	0.885	0.944	3.26748191386965e-127
BACE1	1.44814545418873e-131	1.68003873563255	0.3	0.114	3.28946239918969e-127
ATP5F1D	1.66009837855882e-131	0.574735046250899	0.895	0.807	3.77091346689637e-127
NTHL1	1.68350415827111e-131	-1.25264132344312	0.159	0.338	3.82407969551283e-127
PRPF8	2.00139386041952e-131	1.25548267139693	0.389	0.184	4.54616615394295e-127
TTTY15	2.00326118214861e-131	-9.34856574344166	0	0.062	4.55040777525056e-127
MMD2	2.90076373194303e-131	-3.49295565277683	0.009	0.09	6.5890848171086e-127
ACBD3	2.90841352855366e-131	1.37315489478661	0.366	0.167	6.60646133010965e-127
RAB22A	2.9422107528136e-131	1.14471221674631	0.49	0.293	6.68323172501609e-127
SYBU	2.95900581066269e-131	-3.77799433502612	0.006	0.083	6.7213816989203e-127
HIVEP3	3.51565754365293e-131	1.95611654829916	0.259	0.083	7.98581611040763e-127
ROBO1	4.9115456884749e-131	1.28289927885007	0.399	0.199	1.11565760313707e-126
MRPL12	6.82586241297809e-131	-0.943926326441096	0.29	0.494	1.55049464710797e-126
PMM2	7.41886742203074e-131	2.16204391236409	0.22	0.054	1.68519573491428e-126
CENPX	8.73163187596421e-131	-0.843421755384945	0.375	0.578	1.98339018062527e-126
GRHPR	8.77185361727796e-131	-1.12428425945206	0.207	0.394	1.99252654916469e-126
PEX2	9.89014052559688e-131	-1.09794160296831	0.196	0.385	2.24654542038933e-126
SUZ12	1.33367468383482e-130	1.27047883348599	0.417	0.217	3.02944204433078e-126
POM121C	1.68348291031158e-130	1.40250978508335	0.355	0.159	3.82403143077275e-126
LASP1	1.88773611708004e-130	-1.1942349490508	0.173	0.355	4.28799258994731e-126
TMEM14B	2.02033182511173e-130	-0.689087842761521	0.541	0.715	4.5891837407413e-126
ABHD2	2.04257510082545e-130	0.939693864037146	0.594	0.397	4.639709341525e-126
HIST1H1E	2.26149293627634e-130	1.58634306888165	0.363	0.171	5.1369812047517e-126
PSMD4	2.34195485157879e-130	-0.675631263265474	0.54	0.713	5.31975044536123e-126
POLD4	4.67703741028292e-130	3.02489265208579	0.17	0.024	1.06238904774577e-125
SARS	7.2584204997234e-130	0.953681411283989	0.561	0.353	1.64875021651217e-125
TMEM259	8.54217822927271e-130	1.10018077939002	0.485	0.278	1.9403557847793e-125
NAV2	1.16026982957648e-129	1.83470573633443	0.327	0.143	2.63555291788297e-125
CTXN1	1.17832751196642e-129	2.23024146573382	0.214	0.051	2.67657094343173e-125
NENF	1.52821758304784e-129	-0.656589278458038	0.588	0.743	3.47134623989318e-125
CRELD1	1.72007892013051e-129	-2.2294245366469	0.034	0.147	3.90715926707645e-125
ZNF788P	1.7422815843455e-129	-9.25038534950275	0	0.061	3.9575926188408e-125
RRP15	2.53460522437038e-129	1.00435856997902	0.501	0.294	5.75735576715731e-125
SMG1	2.9101690409357e-129	1.57920755341611	0.32	0.131	6.61044897648544e-125
ARMCX3	3.47840503376431e-129	-0.848908536104332	0.353	0.553	7.90119703419562e-125
CLN3	6.07638380272304e-129	3.63103192138914	0.149	0.013	1.38025058078854e-124
PACC1	6.90600574696088e-129	9.16380437022853	0.123	0	1.56869920542216e-124
PEF1	1.28411378094741e-128	-0.958665848650489	0.283	0.475	2.91686445342204e-124
MRPL9	1.52251270347431e-128	-1.02005313500079	0.268	0.458	3.4583876059419e-124
IGF1R	1.69614868005901e-128	2.05536679400447	0.235	0.066	3.85280172675404e-124
RABGEF1	2.29636778482833e-128	2.10597903868583	0.23	0.063	5.21619942323756e-124
PVT1	4.99624464608075e-128	2.198718588868	0.226	0.061	1.13489697135724e-123
FN3KRP	5.33064979729248e-128	-1.40174262734856	0.125	0.29	1.21085710145499e-123
NEO1	5.43182184719755e-128	1.71084310185409	0.339	0.155	1.23383833259092e-123
HNRNPR	6.4349186276425e-128	0.458836118170778	0.946	0.88	1.461691766269e-123
COX4I1	7.50589501887228e-128	-0.371605068694043	0.958	0.979	1.70496405353684e-123
TM9SF1	8.89216995906421e-128	1.8709053239527	0.249	0.076	2.01985640620144e-123
POM121	1.00906357099172e-127	1.39291831011325	0.354	0.16	2.2920879015077e-123
WDR45B	1.15609345258777e-127	0.696648995649333	0.661	0.447	2.62606627755312e-123
C6orf106	1.52041868600386e-127	-9.26554515667376	0	0.061	3.45363104525776e-123
NUMBL	1.52353250291403e-127	2.03925797600363	0.247	0.076	3.46070408036922e-123
QARS	1.60791171810393e-127	-1.37687213358673	0.132	0.298	3.65237146767307e-123
ABHD14B	2.09396566014938e-127	-1.68560073071923	0.076	0.218	4.75644299702932e-123
MYO9B	2.1184306146641e-127	1.67909903003008	0.297	0.114	4.8120151412095e-123
ZSWIM7	2.12710263194654e-127	-0.975457672503953	0.294	0.484	4.83171362846658e-123
DENND10	2.66223728473985e-127	9.18938061693455	0.121	0	6.04727199228656e-123
TTC4	3.49987824171602e-127	2.58448843264852	0.184	0.034	7.94997342605795e-123
DGKH	4.08987441390871e-127	1.9789624934793	0.248	0.076	9.29014973119364e-123
ERCC5	4.23351886771622e-127	5.60725179262823	0.127	0.003	9.6164381080174e-123
RPS5	4.4296085436691e-127	-0.287449606876213	0.995	1	1.00618558069444e-122
MYSM1	4.68694164297246e-127	1.79415288803582	0.273	0.095	1.06463879420119e-122
NEU4	9.8871224660215e-127	-2.38443119599866	0.026	0.13	2.24585986815678e-122
DIPK2A	1.08866112278419e-126	9.20314251817903	0.121	0	2.47289374040428e-122
CYB5A	1.17975381843662e-126	-1.17208875325978	0.167	0.346	2.67981079857878e-122
TMEM42	1.39722966133889e-126	-1.76492631967761	0.064	0.199	3.17380717573128e-122
FNDC3B	1.85376892674462e-126	1.67400456731201	0.292	0.11	4.21083611710039e-122
ACAA1	2.10218861439942e-126	-1.01048820108714	0.256	0.446	4.77512143760829e-122
SLC35G2	2.93590702459167e-126	-1.27941113335891	0.14	0.309	6.66891280635999e-122
MKL2	4.31980433159296e-126	-9.21957930272158	0	0.06	9.8124355392134e-122
LRRCC1	8.63587456971386e-126	-1.39226958254159	0.126	0.289	1.9616389085105e-121
MTRNR2L8	1.03168734414321e-125	-4.12211795740852	0.004	0.075	2.3434778022213e-121
TMEM9	1.20141799163792e-125	-0.972661410553731	0.255	0.449	2.72902096800553e-121
C7orf43	1.31724417158251e-125	-9.18278727135194	0	0.06	2.99212013574966e-121
THSD1	1.32955205820538e-125	-2.02156665900687	0.046	0.166	3.02007750021352e-121
RPL34	1.34922533880113e-125	-0.388423388404559	0.988	0.998	3.06476535708676e-121
SFRP1	1.47972746009463e-125	3.17506684812864	0.158	0.019	3.36120092560495e-121
AC005224.2	1.49387132623511e-125	9.34541117671848	0.12	0	3.39332871754306e-121
SUGP2	1.55588349893251e-125	1.26972452523682	0.41	0.211	3.5341893678252e-121
CHRNA1	1.74383335110729e-125	1.33908151199525	0.396	0.204	3.96111745704022e-121
KDELR2	2.13834898166635e-125	-0.577178842665159	0.728	0.833	4.85725971185511e-121
RTL8A	2.22241575612147e-125	-1.13804227049505	0.191	0.373	5.04821739002991e-121
TMEM80	2.44515498400536e-125	-1.49343030158549	0.098	0.251	5.55416954616818e-121
WNK1	2.60533778546879e-125	0.920879299428414	0.537	0.332	5.91802477969235e-121
AC015871.1	2.7569008370913e-125	9.11125006454793	0.119	0	6.2623002514529e-121
CSRP2	3.67962397781693e-125	-0.561306936429751	0.588	0.761	8.35826586561116e-121
KDELC1	4.03058652958592e-125	-9.21438039604726	0	0.059	9.15547730195443e-121
ZNF708	4.7765214335712e-125	1.61253048408393	0.314	0.13	1.0849868436357e-120
WASHC3	6.1614113311432e-125	-1.19620559145231	0.168	0.345	1.39956458386918e-120
MAP3K2	6.9916558278558e-125	1.48630735700219	0.335	0.147	1.58815462129744e-120
BPGM	7.0862106953827e-125	-1.30577637303381	0.142	0.31	1.60963275945618e-120
PANK3	7.7194655471969e-125	1.58241562425259	0.291	0.108	1.75347659904578e-120
CDH11	7.98064680071282e-125	1.44103447611405	0.356	0.166	1.81280392078192e-120
BBOX1	9.34744693284336e-125	-1.428424535506	0.112	0.27	2.12327257079537e-120
AMZ2	1.24315002274109e-124	-1.26420276515177	0.15	0.32	2.82381527665638e-120
CHD1	2.98577825807916e-124	1.05654058204536	0.538	0.349	6.78219531322682e-120
PGRMC1	3.17234548148867e-124	-0.997876045023987	0.316	0.499	7.2059827612015e-120
BMP5	4.21448063929925e-124	3.46881414684726	0.162	0.023	9.57319277216824e-120
ROCK2	4.65772692047612e-124	1.41892440581416	0.352	0.161	1.05800266998615e-119
LAMC1	5.39562959176515e-124	1.63046301930103	0.287	0.107	1.22561726176945e-119
MLF1	5.82358621218423e-124	-1.4301242851617	0.142	0.306	1.32282760809765e-119
EPN2	7.13744611202476e-124	-0.723147929236518	0.449	0.644	1.62127088434642e-119
PLAT	7.6490557419727e-124	-1.3066505316783	0.142	0.312	1.7374830117891e-119
THRA	9.01623681467526e-124	-0.914029233790665	0.209	0.404	2.04803819245349e-119
KCNIP1	9.71218225801259e-124	-1.55771037268213	0.104	0.256	2.20612219990756e-119
FAM69A	1.14293025116965e-123	-9.1774538270489	0	0.059	2.59616606553186e-119
PPP1R14A	1.22264229731916e-123	-1.69215546730541	0.072	0.209	2.77723197836048e-119
KMT2B	1.28332545060045e-123	1.94401765023217	0.238	0.071	2.91507376103891e-119
LMAN1	1.87796064014987e-123	0.67976304434837	0.67	0.463	4.26578759410043e-119
SMARCD1	2.46937284733393e-123	0.931324321276908	0.492	0.283	5.60918042271903e-119
ERCC1	4.30036429401186e-123	0.899541915477705	0.546	0.342	9.76827749384794e-119
LAMTOR5	4.4654256797096e-123	-0.508182020996583	0.79	0.879	1.01432144314604e-118
LRPPRC	5.78651755234462e-123	1.39032048864842	0.332	0.143	1.31440746201508e-118
HAPLN1	1.18715574492801e-122	-1.95272300831748	0.072	0.206	2.69662427460398e-118
LSM6	1.23166633519946e-122	-0.949569222076679	0.263	0.454	2.79773008040557e-118
CRCP	1.3463450307119e-122	1.06917348116652	0.459	0.262	3.05822273726209e-118
ZBTB16	1.60720263050693e-122	3.04458633081592	0.162	0.023	3.65076077519648e-118
TWF2	2.10142342167086e-122	-1.32106913500123	0.142	0.308	4.77338330232536e-118
DOT1L	2.15689356069923e-122	2.36387778171096	0.197	0.044	4.8993837231283e-118
TMEM100	2.37150565904484e-122	-3.80107794813917	0.006	0.078	5.38687510452036e-118
RNPEP	2.66170742076549e-122	-1.42097130533006	0.108	0.263	6.0460684062688e-118
DOPEY2	3.24540377893002e-122	-9.18278727135194	0	0.058	7.37193468383953e-118
TRIM69	3.36773024273412e-122	-1.62371635785507	0.077	0.217	7.64979924637054e-118
TRPM3	3.78702551797501e-122	1.84017185407219	0.259	0.088	8.60222846408024e-118
FAM53C	4.12658994081977e-122	-1.330672062424	0.151	0.319	9.37354905057211e-118
SUSD6	4.29270285616605e-122	2.42063635565677	0.209	0.053	9.75087453778117e-118
CNPY4	7.43012285267888e-122	-1.8222248304609	0.056	0.183	1.68775240598601e-117
BCKDHA	1.03632777284538e-121	5.02864478694689	0.125	0.004	2.35401853601828e-117
FEM1C	1.31202024080273e-121	1.68726432939336	0.299	0.122	2.98025397698339e-117
ZNF875	1.48522845335598e-121	9.11003311378755	0.116	0	3.37369643179812e-117
PRTFDC1	1.89263749783739e-121	-0.920065984356252	0.311	0.501	4.29912607633762e-117
FAM27C	1.89662430743964e-121	3.06683111971793	0.158	0.022	4.30818211434914e-117
HIPK2	1.9749278890254e-121	0.962705814494587	0.534	0.334	4.4860486999212e-117
STARD3NL	2.83762873374565e-121	-0.85264322362842	0.326	0.519	6.44567366870325e-117
ISPD	3.01911280101007e-121	-9.18278727135194	0	0.058	6.85791472749438e-117
MFNG	3.25550120427428e-121	-3.39831877863876	0.009	0.085	7.39487098550903e-117
EEF1AKNMT	3.34599412749468e-121	9.10026037504037	0.116	0	7.60042566060418e-117
PTPN1	3.37142476681924e-121	1.48861800913322	0.322	0.139	7.65819135782991e-117
B9D1	3.39725591550193e-121	-1.72212660674434	0.064	0.196	7.71686681206263e-117
C16orf74	3.86291339261083e-121	-3.40441897817518	0.008	0.083	8.77460777131549e-117
MALAT1	6.38255651561888e-121	-0.246447800529545	1	1	1.44979771252283e-116
AL391807.1	1.2235569832209e-120	-0.964858013290659	0.205	0.392	2.77930968738628e-116
CCDC18-AS1	1.95330116035726e-120	9.21111008500689	0.115	0	4.43692358575152e-116
ERBIN	1.97359253750102e-120	1.14471129226439	0.46	0.269	4.48301544893357e-116
TMEM178A	2.03623151712603e-120	-0.937490049300174	0.243	0.437	4.62529989115179e-116
SDSL	2.0912568202036e-120	-1.65073027087218	0.067	0.2	4.75028986709247e-116
MAN2B1	2.63504639133656e-120	3.96031498123379	0.134	0.009	5.98550787792099e-116
KANK2	2.75983297576235e-120	1.39899033726017	0.363	0.178	6.26896060444417e-116
HIST3H2A	2.86708586496734e-120	-3.56006984863537	0.006	0.077	6.5125855422733e-116
RPS6KA3	3.01535900903706e-120	2.20714568256902	0.207	0.052	6.84938798902767e-116
CNOT1	3.53122576811975e-120	1.53106528253976	0.299	0.119	8.02117933228401e-116
TEX264	3.6800554879421e-120	-1.01111953511749	0.253	0.437	8.35924604086048e-116
ATF6B	5.52884621437662e-120	-1.0737646408681	0.205	0.386	1.25587741759565e-115
PAFAH1B1	6.37267949859161e-120	0.876858900567131	0.548	0.346	1.44755414810508e-115
LINC02308	7.18859723132302e-120	-1.83760382416428	0.052	0.174	1.63288986109502e-115
RPL22	7.7051867543723e-120	-0.364497268629905	0.961	0.98	1.75023317125567e-115
CRMP1	1.1036732105522e-119	-1.40165733512245	0.108	0.261	2.50699369776933e-115
NUTM2A-AS1	1.10762316902375e-119	1.89828793665061	0.237	0.073	2.51596602843746e-115
IMPDH2	1.15404101817209e-119	-0.747055210932695	0.405	0.598	2.6214041727779e-115
RGS2	1.19209600529825e-119	-2.69566842712943	0.023	0.119	2.70784607603497e-115
GPM6B	1.22551414177918e-119	-0.310338145597936	0.996	0.998	2.78375537305141e-115
ZRANB2	1.3184041823573e-119	0.824657225012073	0.647	0.462	2.99475510022461e-115
PSME4	1.44459066618205e-119	1.61155945901919	0.294	0.117	3.28138769823254e-115
MRPL55	1.96944737305368e-119	-0.890435682301956	0.319	0.505	4.47359970789143e-115
AL133243.3	2.09252952589236e-119	9.08547600954357	0.114	0	4.75318081806449e-115
LARP1B	4.52598422603585e-119	1.53476400927024	0.306	0.127	1.02807731694404e-114
TMEM141	4.59832000743233e-119	-1.42230517997733	0.109	0.261	1.04450838968825e-114
SERPINH1	4.71226771870003e-119	-1.19743212759555	0.219	0.394	1.07039161230271e-114
MRPL10	5.95684592923667e-119	-1.31159617011205	0.129	0.288	1.35309755282611e-114
SPRY2	7.61873830723537e-119	0.661187406692957	0.831	0.678	1.73059640648852e-114
PPP2CB	7.77133639628928e-119	0.96249100552167	0.514	0.319	1.76525906241711e-114
MIS12	1.43601377223441e-118	-1.40239606756123	0.103	0.254	3.26190528363047e-114
CFL1	2.5305329040137e-118	-0.315335453271742	0.989	0.998	5.74810549146712e-114
PSMD8	2.72430186886517e-118	0.566819763748737	0.866	0.773	6.18825169512723e-114
SLC12A2	4.86041154002012e-118	1.5468657367918	0.287	0.111	1.10404248131557e-113
CCN4	5.16599588060443e-118	9.37205260924471	0.113	0	1.1734559642793e-113
SPG21	5.25434370592139e-118	-0.955518994550918	0.271	0.456	1.19352417280004e-113
PYCR1	6.87233083983586e-118	-1.24991153068755	0.151	0.317	1.56104995026872e-113
QPRT	6.9864359904353e-118	-1.58265442900566	0.081	0.22	1.58696893522738e-113
IFNAR1	7.56307761188069e-118	0.979332207404162	0.5	0.308	1.7179530795387e-113
SUPT4H1	7.64733633699823e-118	-0.967099518199759	0.261	0.446	1.73709244894915e-113
GNB4	8.32585009610587e-118	1.36232716769272	0.392	0.211	1.89121684933045e-113
EMP1	1.00415688119707e-117	1.85274297283907	0.365	0.186	2.28094235563914e-113
OLFM2	1.06183506973661e-117	1.38369190761659	0.414	0.236	2.41195836090671e-113
ARMCX1	1.11271809722032e-117	-1.13463662806094	0.18	0.354	2.52753915783596e-113
NME3	1.1370946581278e-117	-1.01336440873371	0.277	0.457	2.5829105159373e-113
CHD1L	1.40224165205865e-117	-1.78645661944898	0.054	0.176	3.18519191265123e-113
DYNC1I2	1.41690461741037e-117	0.849532743031875	0.564	0.365	3.21849883844766e-113
LYST	1.95511456222903e-117	1.47261085015929	0.391	0.211	4.44104272810324e-113
FAM196A	2.24565279234127e-117	-9.21438039604726	0	0.056	5.1010003178032e-113
ACTR10	2.31357053109967e-117	-0.901031931437803	0.29	0.478	5.25527546139291e-113
SRP14	3.01211124721815e-117	-0.303081336823201	0.99	0.998	6.84201069805603e-113
TPRA1	3.72281117345169e-117	-1.52677343816025	0.08	0.217	8.4563655804955e-113
TCEAL7	4.45228662192742e-117	-1.49221675645293	0.132	0.288	1.01133690617081e-112
CDC26	4.97416342176197e-117	-1.00623366455031	0.226	0.408	1.12988122125323e-112
SUPT5H	5.66411927120347e-117	1.19265712142699	0.398	0.209	1.28660469245387e-112
SLC25A37	7.98118679155881e-117	1.25118960979361	0.475	0.292	1.81292657970258e-112
ARID1B	8.08278338866208e-117	1.10651224905466	0.416	0.223	1.83600424673459e-112
AL079343.1	1.20874535665002e-116	9.15202720245218	0.112	0	2.74566507763053e-112
RGS3	1.21728960744134e-116	-1.75415942736516	0.069	0.2	2.76507334330301e-112
ANAPC16	1.45600954962819e-116	-1.08333721604087	0.209	0.384	3.30732569198043e-112
MPRIP	2.5159966582868e-116	1.5079406299488	0.301	0.125	5.71508640929846e-112
CHRNA4	2.94514368414414e-116	-2.93036096508413	0.013	0.095	6.68989387853341e-112
ROMO1	4.11434076423373e-116	0.635081027810709	0.791	0.649	9.34572504595692e-112
ARL4A	5.59838716160653e-116	-1.38849416618816	0.124	0.278	1.27167364375892e-111
TINF2	5.86301119997076e-116	-1.13831684702834	0.173	0.343	1.33178299407336e-111
TMEM69	7.55685875502308e-116	-1.59476700908214	0.074	0.207	1.71654046620349e-111
WAC	8.35798425037811e-116	0.855313625439353	0.544	0.349	1.89851612247339e-111
OAT	8.55046797519126e-116	-1.29703544280158	0.133	0.291	1.94223880056469e-111
HCG18	8.7315662822833e-116	1.41611020819476	0.327	0.147	1.98337528102065e-111
SPSB3	8.83390894874619e-116	-0.961041483993453	0.205	0.388	2.0066224177077e-111
URM1	8.99272358026375e-116	-1.04369828995923	0.222	0.401	2.04269716125691e-111
CDK5	1.32681692172401e-115	-1.49265562261231	0.093	0.236	3.01386463769608e-111
LENG8	1.33383022907309e-115	1.62827533745689	0.28	0.108	3.02979536533952e-111
AC010359.3	1.81760741196427e-115	9.09657846311198	0.111	0	4.12869523627684e-111
EFTUD2	1.98597479105391e-115	1.28864748168583	0.357	0.171	4.51114173787895e-111
SYT17	2.50676214378029e-115	-1.23390476086154	0.141	0.303	5.69411020959693e-111
IRAK1	2.51628632586371e-115	1.70722928579059	0.247	0.083	5.71574438919941e-111
LRRC75A	2.68485956006009e-115	1.9499878430719	0.22	0.064	6.09865849067648e-111
TP53I13	3.07005111628972e-115	-0.97729159517609	0.253	0.435	6.97362111065211e-111
NMRAL1	3.3574137010022e-115	-2.24081588804633	0.03	0.13	7.6263652218265e-111
DNAJB9	3.66567393030542e-115	-1.0011471466909	0.193	0.372	8.32657833268876e-111
UNC50	3.78917437361904e-115	-0.95546531112352	0.238	0.422	8.60710958967566e-111
ERVK13-1	4.17131803007156e-115	9.11731946786604	0.11	0	9.47514890530754e-111
NNMT	4.22512024121128e-115	4.43311469172762	0.129	0.009	9.59736062791142e-111
CNR1	4.39399514991866e-115	2.24334678576249	0.228	0.072	9.98095998304023e-111
NACA	5.19138259214589e-115	-0.284244598906912	0.994	0.999	1.17922255580594e-110
AC008875.3	5.36799231019051e-115	9.08175612340646	0.11	0	1.21933945325977e-110
FMC1	5.51861407046303e-115	-0.661431908848503	0.536	0.689	1.25355318610568e-110
CDC25B	5.84550466709442e-115	-1.06014388315674	0.239	0.42	1.3278063851305e-110
LPP	6.8992190223479e-115	1.57515698782625	0.306	0.131	1.56715760092632e-110
KCMF1	7.32377878362953e-115	1.39788261374554	0.315	0.136	1.66359635070145e-110
FERMT1	7.74160180725301e-115	-1.08985997037602	0.171	0.342	1.75850485051752e-110
MXRA7	8.43617435042465e-115	1.48082894486824	0.288	0.114	1.91627700369896e-110
SPRED3	1.00176787970515e-114	2.68381628994945	0.163	0.028	2.27551573875024e-110
AC124254.2	1.21059138641874e-114	9.06803388813416	0.11	0	2.74985833425016e-110
C12orf76	1.29875707835558e-114	-1.18394928403089	0.16	0.325	2.9501267034847e-110
UBL7	1.34927804299293e-114	-1.54169561423814	0.08	0.215	3.06488507465843e-110
SIPA1L2	1.39509042994047e-114	1.48728972919964	0.339	0.161	3.16894791160977e-110
MAP3K12	2.37400230732471e-114	1.72382750797541	0.264	0.097	5.39254624108808e-110
BZW2	2.99821121541835e-114	1.03835069418258	0.49	0.305	6.81043677582279e-110
TMEM99	3.01815072913335e-114	-1.70711605137403	0.061	0.186	6.85572938122641e-110
HEIH	3.44063369490326e-114	9.00264957841395	0.11	0	7.81539943797277e-110
EDC4	4.10803364733458e-114	7.48181741511251	0.11	0	9.33139842992049e-110
IFT27	7.19239542153451e-114	-1.69528328411657	0.06	0.183	1.63375262000156e-109
LPAR6	1.0001125736798e-113	-1.31990928481859	0.122	0.276	2.27175571111366e-109
ECHS1	1.25512214623818e-113	-0.874945389627985	0.302	0.488	2.85100995518002e-109
IFT52	2.05538169920437e-113	-0.942905960714363	0.282	0.462	4.66879952974273e-109
POLR2C	2.27823246589859e-113	-0.928380381261686	0.277	0.46	5.17500504628866e-109
LINC02609	2.42683655968084e-113	9.05037830889417	0.109	0	5.51255924531502e-109
SRPK2	3.5385232827447e-113	-0.655763570853391	0.493	0.669	8.03775563675459e-109
MAP1B	3.93367483653417e-113	1.02001517491004	0.8	0.695	8.93534239118737e-109
SMUG1	6.78815937507881e-113	-1.74333346682601	0.055	0.175	1.54193040204915e-108
TCEAL9	9.53614796469761e-113	-0.693350230324163	0.432	0.627	2.16613601018106e-108
ADGRG1	1.05749162370963e-112	0.832236112675799	0.623	0.432	2.40209222325643e-108
PTBP1	1.22987645146298e-112	0.866500700898461	0.518	0.321	2.79366435949815e-108
HNRNPUL2	1.25769099807513e-112	1.4442221833346	0.318	0.142	2.85684510212765e-108
RCOR2	1.50460944877025e-112	-1.77548623423642	0.056	0.176	3.41772036288163e-108
RAD51-AS1	1.67546341714384e-112	9.09780681145429	0.108	0	3.80581515204224e-108
NOP14	2.11733628529308e-112	2.01569569471597	0.204	0.055	4.80952937204324e-108
LINC01152	2.51426214413229e-112	-2.03197503918102	0.036	0.14	5.71114646039649e-108
NTRK2	2.54960564971478e-112	-1.31173706479981	0.133	0.289	5.79142923332713e-108
GARS	2.70958509741959e-112	1.12285417639806	0.469	0.286	6.1548225487886e-108
MAP4K3	2.73182861370259e-112	1.61326086071456	0.267	0.1	6.20534869602543e-108
MAP6D1	3.49740893516622e-112	8.06928677144424	0.108	0	7.94436439623007e-108
DOCK7	3.62435435351572e-112	1.26883619326097	0.363	0.182	8.23272091401097e-108
RELCH	3.67982582576728e-112	9.04529391582244	0.108	0	8.35872436323038e-108
AC005261.1	4.3262462253486e-112	1.28284453540593	0.345	0.164	9.82706830087935e-108
NFAT5	5.23733395076538e-112	1.41868880606825	0.322	0.146	1.18966040691635e-107
TMEM126B	7.94511673048912e-112	-1.00064244002135	0.221	0.398	1.8047332653306e-107
MOSPD3	1.17258889678989e-111	-1.09021623907517	0.182	0.352	2.66353567905823e-107
FAM69C	1.40229795263144e-111	-9.08932291677024	0	0.053	3.18531979940232e-107
TIMM9	2.17020406795973e-111	-0.926746170890545	0.283	0.463	4.92961854037052e-107
DNTTIP1	3.40336592186543e-111	-0.917774172848262	0.278	0.457	7.73074569151732e-107
CHD2	3.43191968532351e-111	1.14915142638347	0.422	0.239	7.79560556521235e-107
PCBP1-AS1	4.20135251859534e-111	9.00657884559331	0.107	0	9.54337224598931e-107
YY1	4.6736445414708e-111	0.714908284532728	0.644	0.451	1.06161835759509e-106
MEF2B	5.2888076857206e-111	8.96410453475218	0.107	0	1.20135266581143e-106
IMP3	5.92073855700815e-111	-1.01158704218094	0.229	0.404	1.3448957632244e-106
SLC7A1	6.41112971656076e-111	1.69143983147381	0.253	0.09	1.45628811511678e-106
JPT1	6.71808620842293e-111	-0.728389818166564	0.642	0.792	1.52601328224327e-106
DOP1A	7.3056150363464e-111	9.02993233280735	0.107	0	1.65947045550609e-106
MPST	7.99762391432838e-111	-1.15466521919731	0.158	0.321	1.81666027213969e-106
KPNB1	8.97247802010426e-111	0.630370099568817	0.747	0.585	2.03809838226668e-106
USP34	1.47180655879267e-110	1.18463598256083	0.403	0.221	3.34320859829756e-106
PFDN4	1.62967193342081e-110	-0.73570207526197	0.416	0.593	3.70179979676536e-106
SCRN2	1.81165065363066e-110	-1.36000850960811	0.112	0.259	4.11516445972204e-106
SPCS1	2.10637252487331e-110	-0.447210332912136	0.835	0.897	4.78462519024971e-106
SNRNP200	2.12148895645265e-110	1.03257832936577	0.446	0.258	4.8189621645822e-106
DNAJB6	2.22725267197338e-110	-0.52813633070787	0.687	0.806	5.05920444438752e-106
DDX3Y	2.28429846508738e-110	1.34845270081487	0.315	0.138	5.18878396344599e-106
TPPP3	2.33059947149491e-110	-3.39302204927142	0.014	0.094	5.29395669950069e-106
LAMTOR1	2.42230962128724e-110	-0.5904889734166	0.606	0.748	5.50227630475395e-106
AGGF1	2.59863002006142e-110	1.56066530052745	0.273	0.106	5.90278809056951e-106
TAF9	2.61047960138779e-110	-0.97750634250714	0.291	0.468	5.92970441455238e-106
CALU	2.90972024951079e-110	0.582749500477745	0.8	0.654	6.60942954676375e-106
MAN2A1	2.95351658055709e-110	2.13237530709495	0.203	0.056	6.70891291273544e-106
TMEM50B	3.43436321565746e-110	-0.926070798302561	0.253	0.434	7.80115604436593e-106
EFHC1	3.5541101090305e-110	-1.03996086665067	0.214	0.388	8.07316111266277e-106
REXO1	3.63360050915916e-110	2.47862673706344	0.168	0.033	8.25372355655503e-106
MAMDC2	6.21529586496244e-110	-1.90756988814157	0.047	0.159	1.41180445572622e-105
GNA11	6.93953451075544e-110	1.59067625189542	0.247	0.086	1.5763152641181e-105
LINC00641	8.29906098440524e-110	8.99739385296245	0.106	0	1.88513170260765e-105
KLF3-AS1	8.64080986130735e-110	9.06175309875883	0.106	0	1.96275995999596e-105
CNIH1	1.04640185351234e-109	-0.83010062587761	0.347	0.525	2.37690181025329e-105
GSG1L	1.06161899751757e-109	-1.03114331939564	0.169	0.337	2.41146755286115e-105
AC008443.1	1.08702636896952e-109	9.0039605235663	0.105	0	2.46918039711427e-105
CASTOR2	1.0966781943029e-109	5.14134491969626	0.113	0.003	2.49110451835903e-105
SATB2-AS1	1.29963979055472e-109	4.89341740625267	0.114	0.004	2.95213178424505e-105
LINC02693	1.82792892066174e-109	8.9654509604597	0.105	0	4.15214054328314e-105
WDR54	1.94370415869089e-109	-1.28180105832163	0.124	0.275	4.41512399646635e-105
RAB14	2.67889177673575e-109	0.676204258573444	0.669	0.479	6.08510267085525e-105
MUS81	3.37318746625074e-109	-1.40403037344801	0.094	0.234	7.66219532958855e-105
AL662796.1	3.61851255670258e-109	-9.00150503797882	0	0.052	8.21945127254992e-105
KIAA1217	4.14090876118049e-109	2.15988932022515	0.202	0.056	9.40607425102147e-105
TENM4	5.86655953534345e-109	4.22128986488929	0.12	0.007	1.33258899845326e-104
NOTCH2NLA	6.99613377113997e-109	8.94102092163914	0.105	0	1.58917178611444e-104
MRPS21	7.59226628485152e-109	-0.5951219349222	0.598	0.738	1.72458328660402e-104
NSA2	7.85855158432481e-109	0.618994675081122	0.736	0.567	1.78506999237938e-104
ADI1	1.07662702674771e-108	-1.07851148891285	0.214	0.384	2.44555829125743e-104
ZNF883	1.19668047601206e-108	-1.52909624503924	0.075	0.204	2.7182597012614e-104
KCNJ16	1.22067560098771e-108	-2.197882092041	0.028	0.122	2.77276462764358e-104
ATG101	1.39993363280148e-108	-1.05592658119168	0.234	0.404	3.17994924690856e-104
ATG9A	1.75151572084281e-108	6.97751257773658	0.106	0.001	3.97856795989443e-104
RBM33	1.86714715916581e-108	1.33180544554516	0.34	0.164	4.24122477204514e-104
SLC1A3	1.89096751561597e-108	-0.517563250314876	0.7	0.816	4.29533271172168e-104
GAMT	2.04727039393067e-108	-1.06161634116889	0.19	0.358	4.65037469981351e-104
PTMS	2.46416939616e-108	0.376710638244257	0.962	0.894	5.59736078337744e-104
GLS	2.54309920993607e-108	1.53698984940345	0.269	0.105	5.77664985536979e-104
TCF3	2.63234123107683e-108	1.43747529553927	0.287	0.118	5.97936310639102e-104
CHCHD7	2.71692303490726e-108	-1.32974229188068	0.099	0.24	6.17149067379184e-104
EID2	3.44125715660727e-108	1.59904290691046	0.254	0.093	7.81681563123342e-104
CDK13	3.4599181379529e-108	1.12371977443663	0.407	0.225	7.85920405036e-104
ASPHD1	4.06074508448873e-108	2.06437128103012	0.209	0.061	9.22398245941615e-104
CHMP5	4.2959533172433e-108	-0.903192165791855	0.252	0.431	9.75825796011817e-104
FAM98B	4.63814456851548e-108	1.35784952531417	0.315	0.142	1.05355453873829e-103
LYRM1	4.66785639757533e-108	-1.13382416799197	0.163	0.325	1.06030358070924e-103
AC012146.1	4.75305875805417e-108	8.96140790772242	0.104	0	1.079657296892e-103
AC009902.3	5.229782769495e-108	-2.54367135928729	0.019	0.104	1.18794515609079e-103
POP5	5.59243693734717e-108	-1.02617255239874	0.213	0.383	1.27032205031841e-103
GSX1	8.56819622131399e-108	-2.59329662639939	0.02	0.105	1.94626577167147e-103
KIAA1468	1.01342527265133e-107	-9.03137556756096	0	0.051	2.30199550682749e-103
LSM3	1.60617488128827e-107	-0.563112440358987	0.651	0.781	3.6484262428463e-103
RRNAD1	1.65013506103446e-107	-1.52913798908348	0.072	0.198	3.74828179113978e-103
MRPL50	2.50957332439975e-107	-0.948052111675058	0.25	0.425	5.70049580637402e-103
SQSTM1	2.59275369663786e-107	0.716861578201477	0.707	0.538	5.8894400219129e-103
DAP	2.74942163581174e-107	-1.06853242569789	0.202	0.368	6.24531124574636e-103
MRPL32	2.87420857740829e-107	-0.819034225682163	0.336	0.513	6.52876478358294e-103
IFT22	2.92710586278687e-107	-1.00255323031588	0.227	0.399	6.64892096732038e-103
RAB11A	3.24542402128485e-107	-0.743941345186423	0.405	0.577	7.37198066434854e-103
UBE2N	3.2524226126083e-107	-0.591219600321306	0.578	0.724	7.38787796453975e-103
NDUFAF2	3.34690569207805e-107	1.02456232694619	0.454	0.271	7.6024962795553e-103
SAMD4B	3.47700639087968e-107	1.10239508325618	0.398	0.216	7.8980200168832e-103
PIAS2	7.6052254811209e-107	1.19362630668936	0.376	0.197	1.72752696803661e-102
GNB2	8.11202415890237e-107	-0.45097578704844	0.84	0.907	1.84264628769467e-102
ITPRIPL2	8.61731553357169e-107	1.67936620391458	0.244	0.087	1.95742322345081e-102
TENT5A	8.80374036347799e-107	1.60707355919302	0.299	0.134	1.99976962356402e-102
NUDCD2	1.0856435728026e-106	-0.765920847907687	0.41	0.583	2.4660393756211e-102
MED1	1.51591867796518e-106	1.42035491543601	0.295	0.127	3.44340927699792e-102
ST3GAL4	1.56446105356737e-106	-1.30282708061134	0.14	0.291	3.55367328317828e-102
IFT46	1.76825595377242e-106	-1.58697940918427	0.069	0.193	4.01659339899405e-102
PJA2	1.87819968652887e-106	0.584851146677048	0.813	0.661	4.26633058795033e-102
TIMP4	1.96811133600538e-106	-1.12782024499327	0.102	0.245	4.47056489973622e-102
WISP1	2.84606623032453e-106	-9.1774538270489	0	0.05	6.46483944218216e-102
FAM153CP	3.50225080441268e-106	8.91756194881515	0.102	0	7.9553627022234e-102
AKR1A1	3.86440718477347e-106	-1.07043799222237	0.198	0.364	8.77800092021294e-102
AL360012.1	3.88908257415668e-106	6.03507105610633	0.106	0.002	8.8340510671969e-102
NASP	3.99099966202504e-106	0.587408007210805	0.795	0.647	9.06555573228989e-102
TACC1	4.25021893666142e-106	1.05619889255766	0.431	0.249	9.65437231462642e-102
NKX2-2	4.6149220477762e-106	-1.30075920321025	0.115	0.261	1.04827954315236e-101
PGAP1	5.79742037427093e-106	1.42339245313051	0.302	0.134	1.31688403801564e-101
ANP32E	5.90775023144922e-106	0.682198404918774	0.633	0.431	1.34194546507369e-101
KLHDC3	6.29803260408278e-106	-1.10740616285194	0.184	0.347	1.4305981060174e-101
ZHX1-C8orf76	8.58155619950787e-106	-8.97715517656307	0	0.05	1.94930049071821e-101
DDX27	1.06192917514731e-105	0.814401435954758	0.55	0.363	2.4121721213471e-101
CLIC1	1.35566020799021e-105	0.786139094778061	0.783	0.688	3.07938216244977e-101
CXADR	2.28946277204787e-105	-1.3454795190659	0.119	0.264	5.20051468670674e-101
STK32C	3.38381005611275e-105	-1.39654879207856	0.094	0.23	7.6863245424601e-101
CDIP1	3.59982497089568e-105	-1.16800657807094	0.144	0.298	8.17700242138953e-101
TLCD5	3.98970082940961e-105	8.90779039207251	0.101	0	9.06260543400393e-101
AC005523.2	4.96710566609713e-105	4.11974009769716	0.115	0.006	1.12827805205396e-100
LBH	5.82005071193896e-105	-1.30703492071867	0.147	0.3	1.32202451921693e-100
RPL38	6.14779119639252e-105	-0.292163073024962	0.992	1	1.39647077026056e-100
ACAT2	7.60524366608898e-105	-1.22560075429051	0.137	0.289	1.72753109875211e-100
AL158835.1	7.86738623778994e-105	-8.8885407893895	0	0.05	1.78707678391398e-100
ANK3	8.14994174166284e-105	2.69468413656463	0.155	0.028	1.85125926661871e-100
STRN4	9.1222772931432e-105	1.71917169063246	0.226	0.075	2.07212528713748e-100
SOX9-AS1	2.02217843622083e-104	8.90919038737004	0.101	0	4.59337831787562e-100
FAM69B	2.39366940327285e-104	-8.97100294958148	0	0.05	5.43722004953427e-100
SHMT1	2.45539967231026e-104	-1.27459259687539	0.125	0.272	5.57744035565275e-100
SCAF11	2.81651717958284e-104	0.604976825001497	0.709	0.539	6.39771877342243e-100
SRXN1	2.99163704895971e-104	5.70929063572336	0.105	0.002	6.79550355671199e-100
APPL1	3.13993885126917e-104	0.686412595604443	0.63	0.439	7.13237110065793e-100
ZNHIT3	4.10062784467449e-104	-0.898196965557154	0.244	0.418	9.31457614917811e-100
NDUFS4	4.14146310144402e-104	-0.652914137017305	0.441	0.62	9.40733343493009e-100
RGMA	4.32845907561711e-104	-0.770070258760991	0.309	0.495	9.83209479026427e-100
FAM181B	5.05432789782818e-104	-0.662665890464836	0.354	0.556	1.14809058199167e-99
SMC4	5.87532676585616e-104	-0.862359505542362	0.36	0.551	1.33458047486423e-99
ENOPH1	6.51574189420786e-104	-0.881961702643499	0.306	0.478	1.48005077126932e-99
BMP7	6.81542539549561e-104	-1.63065520819238	0.058	0.174	1.54812387858683e-99
PSMF1	6.90869746738941e-104	-0.824280278365889	0.35	0.518	1.5693106297175e-99
PRAF2	7.22915519342614e-104	-0.985500727163382	0.228	0.397	1.64210260218675e-99
AC116366.3	7.24554940545836e-104	-8.93984201809502	0	0.049	1.64582654744987e-99
NDUFV1	7.24729976956428e-104	-0.766395757932517	0.376	0.549	1.64622414265653e-99
UFC1	9.70655881544975e-104	-0.63296750026849	0.518	0.673	2.20484483492941e-99
CERCAM	9.93379255261628e-104	-1.61036496508965	0.067	0.187	2.25646097832679e-99
AC119673.2	1.00498959823543e-103	8.88520370700527	0.1	0	2.28283387239178e-99
THEM6	1.09727857261198e-103	-1.50710568507426	0.081	0.209	2.49246827768812e-99
HIST1H1D	1.11892467829366e-103	2.14901698256329	0.26	0.105	2.54163740674406e-99
IDS	1.18531417781739e-103	0.967780651366815	0.459	0.275	2.6924411549122e-99
TMEM216	1.19686652674379e-103	-2.05999624550073	0.032	0.128	2.71868231549851e-99
RBPJ	1.34836740388061e-103	0.95434410097625	0.483	0.303	3.06281655791481e-99
PCNA	1.36421828068646e-103	-0.869855129244641	0.233	0.412	3.09882182457928e-99
HIPK3	1.90988663022724e-103	1.64462057096762	0.251	0.095	4.33830748056118e-99
NOVA1	2.06209903331463e-103	0.526103865903174	0.976	0.956	4.68405795417418e-99
MED27	2.06375852924317e-103	1.7439335892143	0.217	0.069	4.68782749917586e-99
SSNA1	2.22365585682945e-103	-0.881886589478624	0.288	0.462	5.05103427878811e-99
SPIRE1	2.49064605459087e-103	1.29037623939261	0.34	0.169	5.65750251300317e-99
CSPG5	2.99011737129041e-103	-0.515957395627067	0.478	0.681	6.79205160888618e-99
SRP19	3.46195243040905e-103	0.687392704271058	0.628	0.441	7.86382494567416e-99
HIF1A	4.32143623526557e-103	0.863496317444922	0.562	0.382	9.81614240840574e-99
ARHGEF12	4.36832207818603e-103	1.12078535439317	0.386	0.21	9.92264360059956e-99
DRAM2	4.95365433835645e-103	-1.1458438617156	0.145	0.298	1.12522258295767e-98
ZNF385D	5.29004225950686e-103	3.17415588929819	0.134	0.017	1.20163309924698e-98
PIK3R2	5.33493301024032e-103	2.45329737510246	0.158	0.031	1.21183003327609e-98
UQCRHL	5.57177117072403e-103	-2.14307349631847	0.027	0.117	1.26562782142996e-98
ANO6	5.97427603528596e-103	1.49137902825703	0.281	0.118	1.3570568014152e-98
TNPO1	6.26510020520831e-103	0.734504567711999	0.581	0.393	1.42311751161307e-98
FGFRL1	6.6223642034935e-103	2.36915246961796	0.164	0.034	1.50427002882355e-98
SEC14L1	7.18902924930233e-103	1.31415815704809	0.384	0.214	1.63298799397902e-98
ARHGEF18	7.76647397572177e-103	7.28306606247598	0.1	0	1.7641545635852e-98
TM7SF2	7.80846876197537e-103	-1.66511587279455	0.066	0.186	1.77369367928271e-98
STRN	9.35026421604013e-103	1.80259534200236	0.213	0.067	2.12391251667351e-98
CIAO3	1.12841265602777e-102	8.87520973800871	0.099	0	2.56318934816707e-98
ZNF326	1.15358786264815e-102	0.803759973342747	0.536	0.349	2.62037483000528e-98
LINC01550	1.53950999514925e-102	-2.46789031539493	0.019	0.101	3.49699695398151e-98
PCOLCE	1.59696963418368e-102	-1.31009159562702	0.104	0.242	3.62751652404823e-98
RBM39	1.75188544702087e-102	0.394048845108424	0.951	0.889	3.9794077929079e-98
RAPGEF6	1.97424277116492e-102	2.01550736595635	0.192	0.053	4.48449245470112e-98
EIF5AL1	2.5239627971771e-102	2.55509206006494	0.149	0.026	5.73318149378778e-98
BOLA1	2.74383960090164e-102	-1.57135986185459	0.065	0.184	6.23263165344807e-98
SUCLG1	2.87554612882954e-102	-0.865103268823263	0.301	0.474	6.5318030316363e-98
AC097376.3	3.4447910099229e-102	8.96275685129044	0.099	0	7.82484277903988e-98
INTS6	4.29638602684288e-102	1.27641243612738	0.356	0.187	9.7592408599736e-98
BOLA2B	4.89651128389978e-102	2.67877715029309	0.144	0.023	1.11224253813783e-97
CARD16	5.50167162405798e-102	-2.17965822919921	0.037	0.136	1.24970470940477e-97
TMEM170A	8.05887462034918e-102	-0.890583616166677	0.24	0.413	1.83057337001232e-97
CHST2	1.09560997554225e-101	2.60631479510169	0.152	0.028	2.48867805944421e-97
HIST1H2BD	1.14252944951126e-101	-2.15365661229756	0.036	0.133	2.59525564456483e-97
UBE2V2	1.24760045153786e-101	-0.616491577698725	0.512	0.672	2.83392442566824e-97
FLYWCH2	1.33341647293143e-101	-0.935744072588012	0.242	0.411	3.02885551826375e-97
RAB4B	1.64185241185611e-101	3.59388637103802	0.12	0.011	3.72946775353115e-97
FANCL	1.88155432178496e-101	-1.64777226461199	0.063	0.18	4.27395064193454e-97
ZNF346	1.99777301916349e-101	2.38034585161893	0.161	0.034	4.53794141302986e-97
LRRN3	2.05789412406903e-101	-1.88585417478643	0.032	0.126	4.6745065028228e-97
VPS72	2.24610190214688e-101	-0.996269708191908	0.212	0.377	5.10202047072664e-97
SH3PXD2B	4.5542516328856e-101	1.52126947389572	0.274	0.115	1.03449825840996e-96
LYSMD2	5.11884217383722e-101	-0.993168288839743	0.204	0.369	1.16274499978713e-96
SEPT1	5.59861257409704e-101	-8.86218946244255	0	0.048	1.27172484620614e-96
CHRM3	5.7264868267188e-101	2.28287576595124	0.181	0.047	1.30077148268918e-96
EEF1D	5.90843593967795e-101	-0.290871187572562	0.987	0.997	1.34210122369785e-96
RRP36	6.06405809793548e-101	1.63594361764615	0.23	0.08	1.37745079694604e-96
AC064875.1	6.49848414232247e-101	8.90779039207251	0.097	0	1.47613067292855e-96
SELENOI	7.31557822731047e-101	1.82071482370179	0.209	0.065	1.66173359433357e-96
ILF3	8.86794557577897e-101	0.574138182689114	0.759	0.606	2.01435383753819e-96
LIMK1	9.26366935153117e-101	1.83618487168728	0.212	0.068	2.1042424932003e-96
MVB12A	1.07592678960037e-100	-0.950484449468816	0.251	0.417	2.44396770257724e-96
ABHD16A	1.13795944904085e-100	3.27412527229744	0.125	0.014	2.58487488849628e-96
ATP6AP2	1.46811896961035e-100	-0.516474070705464	0.739	0.805	3.33483223946992e-96
RIC8A	1.59430595361523e-100	-1.10315382791686	0.167	0.323	3.62146597363699e-96
DOPEY1	1.69652668424018e-100	-8.88199794352273	0	0.048	3.85366036325157e-96
IMPAD1	1.78159387914956e-100	1.23015710264351	0.338	0.169	4.04689049648822e-96
CSRNP1	3.261508879698e-100	-1.1545020451637	0.214	0.371	7.40851742023401e-96
ZNF358	3.3739921457585e-100	1.64495035250476	0.235	0.085	7.66402315909044e-96
OIP5	3.58838433206725e-100	-2.26457354725656	0.029	0.119	8.15101501029076e-96
RCC2	3.60839481331521e-100	1.3231877964032	0.313	0.148	8.19646881844551e-96
NAV1	4.19591843120306e-100	1.13363220212705	0.407	0.236	9.53102871647775e-96
STK40	4.56855733276147e-100	1.76957273168082	0.234	0.085	1.03774779813677e-95
ARHGAP35	5.1102581242591e-100	1.45238415162851	0.297	0.136	1.16079513292546e-95
DDHD1	5.36501084120292e-100	1.40779420120568	0.3	0.137	1.21866221257924e-95
CD27-AS1	5.39163962357727e-100	8.85210301718842	0.097	0	1.22471094049558e-95
TLK2	5.67761043392833e-100	1.54382528247175	0.255	0.1	1.28966921006682e-95
H1F0	5.98977576239323e-100	-1.4436018043968	0.189	0.34	1.36057756442762e-95
HACD3	7.53425926237534e-100	-0.635604081305108	0.557	0.696	1.71140699144856e-95
HAUS1	1.03016513538848e-99	-1.07928639541523	0.177	0.334	2.34002010503493e-95
GUK1	1.04982200220179e-99	-0.494917169110119	0.757	0.85	2.38467067800137e-95
RPUSD3	1.05816753619885e-99	-1.33503317514604	0.102	0.237	2.40362755847568e-95
PCNP	1.08720646018049e-99	-0.599047490973889	0.561	0.694	2.46958947429998e-95
CTSF	1.27140119722175e-99	-0.831529309754594	0.267	0.443	2.8879878194892e-95
RPS9	1.28906161997835e-99	-0.252282233227136	0.995	0.999	2.92810346978081e-95
C5orf15	1.44628039473155e-99	-1.03721284985644	0.184	0.344	3.28522591663271e-95
DGKD	1.97724400202412e-99	2.03233140319718	0.195	0.057	4.4913097505978e-95
NFS1	2.23810271556885e-99	-1.55231073090557	0.067	0.184	5.08385031841465e-95
ADAMTS9	2.31802076745069e-99	1.40467317693018	0.298	0.136	5.26538417326423e-95
NLGN3	3.24197369105787e-99	-1.20713418800446	0.138	0.285	7.36414323923794e-95
SLC49A4	3.39129310023733e-99	8.78962604702304	0.096	0	7.70332227718909e-95
HSPA4	3.71287299576403e-99	0.99788849530493	0.397	0.218	8.433791009878e-95
SPTBN1	4.24643290695332e-99	0.939572420813194	0.523	0.353	9.64577234814447e-95
MAPRE2	4.91652353101301e-99	1.5556194261764	0.274	0.118	1.1167883200696e-94
CSNK1G2	5.40420133429449e-99	1.55700710471735	0.239	0.088	1.22756433308499e-94
FAM215B	5.50979506631341e-99	-1.19174990264977	0.151	0.301	1.25154994931309e-94
PCMTD2	5.69349097470501e-99	-0.704257431558468	0.364	0.546	1.29327647490424e-94
HMGXB3	6.14778631752536e-99	1.30324771849887	0.318	0.152	1.39646966202589e-94
NDUFS1	7.20207132622777e-99	0.987770744223693	0.427	0.249	1.63595050175264e-94
TAGLN3	7.5634789415185e-99	-0.400965698815176	0.15	0.316	1.71804424156593e-94
MRPS6	8.12367116661833e-99	-0.643245259826979	0.371	0.558	1.84529190549735e-94
INSYN2A	8.38220517826109e-99	8.98017929761025	0.096	0	1.90401790624201e-94
SAMD1	8.6784245899334e-99	1.6037595017117	0.227	0.079	1.97130414560337e-94
NFE2L2	8.81942940154464e-99	0.670899055042196	0.661	0.485	2.00333338856087e-94
IL17RB	1.00490179203613e-98	-1.57266046000911	0.07	0.188	2.28263442061006e-94
ASAP1	1.08548228814561e-98	0.637487778497591	0.707	0.541	2.46567301752275e-94
ADIPOR1	1.36656945747747e-98	-1.07175861171625	0.17	0.326	3.10416252266006e-94
AP002495.2	1.4245726213976e-98	-8.86218946244255	0	0.047	3.23591670950466e-94
PTBP3	1.66161178716283e-98	1.6725909081549	0.23	0.082	3.77435117454038e-94
TM2D1	1.69648047940079e-98	-0.744681337146042	0.35	0.526	3.85355540895889e-94
OSBPL8	1.75362187029297e-98	0.754492719167533	0.558	0.378	3.98335207837049e-94
ASIC4	1.75802877785073e-98	-1.13968033072637	0.176	0.331	3.99336236888792e-94
CYTOR	2.10328433274256e-98	0.950008754271694	0.516	0.336	4.77761036182474e-94
EMC10	2.1566965977512e-98	-0.751804218773992	0.363	0.538	4.89893632179185e-94
HDGFL3	2.51063444327773e-98	0.943947983426692	0.468	0.295	5.70290613790536e-94
CENPB	2.93533379450976e-98	1.30690875810502	0.304	0.14	6.66761071422891e-94
CAMK2G	3.3543037785018e-98	-1.45641295437964	0.07	0.189	7.61930103286683e-94
BIRC6	3.65336917190406e-98	1.19520180091183	0.343	0.175	8.29862807398007e-94
SMDT1	3.93233650836248e-98	-0.915743761869684	0.236	0.403	8.93230237874538e-94
LRIG1	4.06622701450128e-98	1.49572903399533	0.322	0.163	9.23643466343965e-94
PKN1	4.163327996765e-98	1.32478750459263	0.295	0.133	9.45699954465169e-94
MED11	4.40561087001797e-98	-1.16968959547012	0.133	0.279	1.00073450912458e-93
DICER1	5.74554399024411e-98	1.19422382967082	0.36	0.191	1.30510031738395e-93
GJC1	7.68512548268486e-98	1.81447287241541	0.219	0.075	1.74567625339187e-93
TFPI	7.70120510640488e-98	-1.36955137908374	0.074	0.196	1.74932873991987e-93
TMEM219	8.34280204931101e-98	-0.863771346228738	0.28	0.449	1.895067485501e-93
AC018645.3	8.42473435310751e-98	8.77126700766111	0.095	0	1.91367840830837e-93
PABPN1	8.45097817075419e-98	0.834547815928214	0.51	0.332	1.91963969148681e-93
RNF139	9.17883977445853e-98	-0.912371592566251	0.254	0.419	2.08497345476825e-93
BRD3	9.23781908880243e-98	-1.02720278339506	0.18	0.339	2.09837060602147e-93
AC007566.1	1.01204469400113e-97	5.62864261602933	0.099	0.002	2.29885952242357e-93
[truncated: 11,671 more rows]
