# Supplementary material for: The invasion phenotypes of glioblastoma depend on plastic and reprogrammable cell states
Source: Nat Commun. 2025 Jul 19;16:6662. doi: 10.1038/s41467-025-61999-1 (PMC12276355; doi:10.1038/s41467-025-61999-1)
Supplement: Supplementary file 8 — Supplementary Dataset 6 [file 41467_2025_61999_MOESM8_ESM.xlsx]

## Sheet: overview
In the subsequent sheet:
Rows are tissue micro array core sections
fANXA1	fraction of ANXA1 positive cells
fMKI67	fraction of MKI67 positive cells
fHOPX	fraction of HOPX positive cells
fRFX4	fraction of RFX4 positive cells

## Sheet: Protein staining
Image	Name	Missing	CentroidX	CentroidY	vessel.area	Num Detections	Num ANXA1	Num ANXA1: MKI67	Num ANXA1: RFX4	Num ANXA1: RFX4: MKI67	Num HOPX	Num HOPX: ANXA1	Num HOPX: ANXA1: MKI67	Num HOPX: ANXA1: RFX4	Num HOPX: ANXA1: RFX4: MKI67	Num HOPX: MKI67	Num HOPX: RFX4	Num HOPX: RFX4: MKI67	Num MKI67	Num RFX4	Num RFX4: MKI67	tANXA1	tMKI67	tRFX4	tHOPX	fANXA1	fMKI67	fRFX4	fHOPX	HGCC Case	Diagnosis (Irina Alafuzoff)	Sex	Age	Survival
TMA1_stitched.ome.tif	10-A	FALSE	1984.4	18256.5	19662.5	4351	312	7	10	0	921	329	1	85	0	10	126	0	172	149	2	744	192	372	1472	17.0995	4.41278	8.54976	33.8313	3034	GB, IV	M	73	539
TMA1_stitched.ome.tif	10-B	FALSE	3993.6	18182.1	29255.2	6079	2833	72	695	19	4	2005	59	282	3	0	0	0	0	2	1	5968	154	1002	2353	98.174	2.53331	16.483	38.707	3136	GB, IV	M	74	1088
TMA1_stitched.ome.tif	10-C	FALSE	5928.4	18033.3	121561	5740	4492	118	693	45	28	35	2	1	0	4	0	0	10	0	0	5386	179	739	70	93.8328	3.11847	12.8746	1.21951	3274	GB, IV	M	74	232
TMA1_stitched.ome.tif	10-D	FALSE	7863.2	18033.3	1913.31	3397	1	0	0	0	0	0	0	0	0	0	0	0	5	2	0	1	5	2	0	0.0294377	0.147189	0.0588755	0	3340	GB, IV	M	36	2011
TMA1_stitched.ome.tif	10-E	FALSE	9698.8	17760.4	40456.9	6456	5935	112	90	0	0	2	0	0	0	0	0	0	14	1	0	6139	126	91	2	95.0898	1.95167	1.40954	0.0309789	3380	GB, IV	M	63	656
TMA1_stitched.ome.tif	10-F	FALSE	11683.2	17884.5	67801	4632	1230	68	407	3	129	56	1	51	0	5	56	0	181	133	4	1816	262	654	298	39.2055	5.6563	14.1192	6.43351	3098	GB, IV	F	68	511
TMA1_stitched.ome.tif	10-G	FALSE	13518.8	17909.3	21027.7	7995	1629	291	452	29	12	67	10	29	1	1	3	0	912	524	22	2508	1266	1060	123	31.3696	15.8349	13.2583	1.53846	3291	GB, IV	F	60	1349
TMA1_stitched.ome.tif	10-H	FALSE	15304.7	17834.9	8376.09	1616	4	0	0	0	0	0	0	0	0	0	0	0	0	0	0	4	0	0	0	0.247525	0	0	0	3408	GB, IV	F	44	775
TMA1_stitched.ome.tif	10-I	FALSE	16917.1	17859.7	11948.7	5923	2508	55	79	0	1	6	0	1	0	0	0	0	108	36	0	2649	163	116	8	44.724	2.75198	1.95847	0.135067	3441	GB, IV	F	73	193
TMA1_stitched.ome.tif	11-A	FALSE	2133.2	20216.1	31381.1	3814	900	26	3	0	654	517	2	14	0	12	5	0	63	2	0	1462	103	24	1204	38.3325	2.70058	0.629261	31.5679	3034	GB, IV	M	73	539
TMA1_stitched.ome.tif	11-C	FALSE	5978	19893.7	46768.3	4766	4244	26	277	4	0	2	0	0	0	0	0	0	1	0	0	4553	31	281	2	95.5308	0.650441	5.89593	0.0419639	3274	GB, IV	M	74	232
TMA1_stitched.ome.tif	11-D	FALSE	7813.6	19769.6	2402.59	2107	2	0	0	0	0	0	0	0	0	0	0	0	0	0	0	2	0	0	0	0.0949217	0	0	0	3340	GB, IV	M	36	2011
TMA1_stitched.ome.tif	11-E	FALSE	9798	19744.8	23033.8	6136	5119	69	1	0	0	5	0	0	0	0	0	0	9	4	0	5194	78	5	5	84.648	1.27119	0.0814863	0.0814863	3380	GB, IV	M	63	656
TMA1_stitched.ome.tif	11-F	FALSE	11683.2	19670.4	6491.08	3713	2592	113	168	0	4	23	0	1	0	0	0	0	52	2	0	2897	165	171	28	78.0232	4.44385	4.60544	0.754107	3102	GB, IV	F	64	543
TMA1_stitched.ome.tif	11-G	FALSE	13369.9	19472	28580.3	5008	3506	589	178	5	0	2	1	0	0	0	0	0	98	0	0	4281	693	183	3	85.4832	13.8379	3.65415	0.0599042	3296	GB, IV	M	60	418
TMA1_stitched.ome.tif	11-H	FALSE	15354.3	19695.2	11833.5	4440	896	73	24	1	335	795	43	227	9	32	5	1	260	4	0	2068	419	271	1447	46.5766	9.43694	6.1036	32.5901	3410	GB, IV	M	67	168
TMA1_stitched.ome.tif	11-I	FALSE	17289.1	19819.3	15380.1	4387	727	99	6	0	0	0	0	0	0	0	0	0	615	57	5	832	719	68	0	18.9651	16.3893	1.55003	0	3451	GB, IV	M	71	449
TMA1_stitched.ome.tif	12-A	FALSE	2406.1	22126.1	24243.5	1804	265	14	1	0	129	109	1	0	0	1	0	0	26	0	0	390	42	1	240	21.6186	2.32816	0.0554324	13.3038	3034	GB, IV	M	73	539
TMA1_stitched.ome.tif	12-B	FALSE	4291.3	21803.7	20736.3	3716	3245	44	17	0	2	195	1	0	0	1	0	0	3	0	0	3502	49	17	199	94.2411	1.31862	0.457481	5.35522	3136	GB, IV	M	74	1088
TMA1_stitched.ome.tif	12-C	FALSE	6201.3	21778.9	74095.4	4791	4353	30	247	0	0	3	0	0	0	0	0	0	6	0	0	4633	36	247	3	96.7021	0.751409	5.1555	0.0626174	3274	GB, IV	M	74	232
TMA1_stitched.ome.tif	12-D	FALSE	8086.5	21729.2	1168.32	2970	5	0	0	0	5	0	0	0	0	0	0	0	5	0	0	5	5	0	5	0.16835	0.16835	0	0.16835	3340	GB, IV	M	36	2011
TMA1_stitched.ome.tif	12-E	FALSE	9872.4	21654.8	25801.9	5720	1045	2	0	0	0	0	0	0	0	0	0	0	48	0	0	1047	50	0	0	18.3042	0.874126	0	0	3380	GB, IV	M	63	656
TMA1_stitched.ome.tif	12-F	FALSE	11633.6	21530.8	29065.2	3600	296	11	15	0	2	1	0	0	0	1	0	0	195	6	0	323	207	21	4	8.97222	5.75	0.583333	0.111111	3102	GB, IV	F	64	543
TMA1_stitched.ome.tif	12-G	FALSE	13444.4	21555.6	43218.1	5624	3502	344	822	40	1	39	3	25	1	0	0	0	68	2	1	4776	457	891	69	84.9218	8.12589	15.8428	1.22688	3296	GB, IV	M	60	418
TMA1_stitched.ome.tif	12-H	FALSE	15230.3	21605.2	14498	4541	568	47	8	2	752	1083	56	28	0	76	4	0	250	2	0	1792	431	44	1999	39.4627	9.4913	0.96895	44.0211	3410	GB, IV	M	67	168
TMA1_stitched.ome.tif	12-I	FALSE	17041.1	21580.4	7206.05	2128	305	26	5	0	0	0	0	0	0	0	0	0	266	20	4	336	296	29	0	15.7895	13.9098	1.36278	0	3451	GB, IV	M	71	449
TMA1_stitched.ome.tif	1-A	FALSE	1612.3	1364.3	49522.1	10661	6159	355	110	1	118	2836	76	170	3	3	1	0	72	0	0	9710	510	285	3207	91.0796	4.78379	2.6733	30.0816	3002	GB, IV	F	74	596
TMA1_stitched.ome.tif	1-B	FALSE	3596.7	1339.5	49299.4	7101	390	0	1	0	1452	355	1	13	0	8	20	0	10	28	0	760	19	62	1849	10.7027	0.267568	0.873116	26.0386	3086	GB, IV	M	72	444
TMA1_stitched.ome.tif	1-C	FALSE	5556.3	1289.9	68598.4	10424	5659	1152	2044	97	1	720	102	507	19	0	0	0	15	1	0	10300	1385	2668	1349	98.8104	13.2866	25.5948	12.9413	3145	GB, IV	M	54	431
TMA1_stitched.ome.tif	1-D	FALSE	7317.5	1265.1	31831.3	7068	4635	421	50	2	9	342	14	16	0	0	1	0	224	4	0	5480	661	73	382	77.5325	9.35201	1.03282	5.40464	3292	GB, IV	F	60	1527
TMA1_stitched.ome.tif	1-E	FALSE	9227.5	1165.8	49388.2	11474	3624	273	0	0	4	3	0	0	0	0	0	0	794	0	0	3900	1067	0	7	33.9899	9.29929	0	0.0610075	3350	GB, IV	F	59	#N/A
TMA1_stitched.ome.tif	1-F	FALSE	11013.5	1017	74854.4	6311	3487	51	1670	3	18	26	1	0	0	1	0	0	53	0	0	5238	109	1673	46	82.9979	1.72714	26.5093	0.728886	3027	GB, IV	M	44	766
TMA1_stitched.ome.tif	1-G	FALSE	12948.3	1066.6	80889.7	4394	2616	120	1049	5	1	162	11	177	0	0	0	0	22	1	0	4140	158	1232	351	94.2194	3.59581	28.0382	7.98817	3211	GB, IV	F	72	206
TMA1_stitched.ome.tif	1-H	FALSE	14833.4	1215.4	86179.8	7232	4718	314	1778	177	2	7	1	3	0	0	0	0	18	1	0	6998	510	1959	13	96.7644	7.05199	27.0879	0.179757	3310	GB, IV	F	55	984
TMA1_stitched.ome.tif	1-I	FALSE	16693.8	1141	73422.5	7162	366	5	151	0	13	4	0	8	0	0	7	0	180	971	12	534	197	1149	32	7.45602	2.75063	16.043	0.446803	3426	GB, IV	M	71	324
TMA1_stitched.ome.tif	2-A	FALSE	1661.9	3323.9	41216.9	8514	342	22	7	0	3	7149	417	523	7	2	0	0	6	0	0	8467	454	537	8101	99.448	5.33239	6.30726	95.1492	3002	GB, IV	F	74	596
TMA1_stitched.ome.tif	2-B	FALSE	3621.5	3299.1	112471	13029	4549	303	38	0	889	2062	177	11	0	145	0	1	644	2	0	7140	1270	52	3285	54.8008	9.74749	0.39911	25.213	3086	GB, IV	M	72	444
TMA1_stitched.ome.tif	2-C	FALSE	5581.1	3150.2	52640.7	8284	4234	524	2549	77	2	321	33	503	13	0	0	0	1	0	0	8254	648	3142	872	99.6379	7.82231	37.9285	10.5263	3145	GB, IV	M	54	431
TMA1_stitched.ome.tif	2-D	FALSE	7391.9	3100.6	30594.8	8142	3857	490	105	0	98	1933	187	24	1	5	1	0	189	4	0	6597	872	135	2249	81.0243	10.7099	1.65807	27.6222	3292	GB, IV	F	60	1527
TMA1_stitched.ome.tif	2-E	FALSE	9301.9	3100.6	51857	11631	2613	242	2	0	1	1	0	0	0	0	0	0	1486	1	0	2858	1728	3	2	24.5723	14.8568	0.0257931	0.0171954	3350	GB, IV	F	59	#N/A
TMA1_stitched.ome.tif	2-F	FALSE	11162.3	3051	74657.6	8167	3069	28	3977	11	7	17	1	5	0	0	0	0	12	96	0	7108	52	4089	30	87.0332	0.636709	50.0673	0.367332	3027	GB, IV	M	44	766
TMA1_stitched.ome.tif	2-G	FALSE	12997.9	2976.6	47696.7	4723	2751	231	1401	21	2	169	31	70	1	0	0	0	3	0	0	4675	287	1493	273	98.9837	6.07665	31.6113	5.78022	3211	GB, IV	F	72	206
TMA1_stitched.ome.tif	2-H	FALSE	14883	3051	87492.3	5531	3307	229	1156	147	17	20	1	0	1	0	0	0	18	0	1	4861	397	1305	39	87.8865	7.17773	23.5943	0.705117	3310	GB, IV	F	55	984
TMA1_stitched.ome.tif	2-I	FALSE	16619.4	3075.8	75246.3	2982	974	45	216	0	2	5	0	0	0	1	0	0	93	62	0	1240	139	278	8	41.5828	4.6613	9.3226	0.268276	3426	GB, IV	M	71	324
TMA1_stitched.ome.tif	3-A	FALSE	1761.2	5184.3	20980.7	9911	802	41	1	0	131	8217	530	63	5	19	1	0	9	0	0	9659	604	70	8966	97.4574	6.09424	0.706286	90.4651	3002	GB, IV	F	74	596
TMA1_stitched.ome.tif	3-B	FALSE	3646.3	5184.3	43208	11459	10171	857	1	0	0	261	3	0	0	0	0	0	7	1	0	11293	867	2	264	98.5514	7.56611	0.0174535	2.30387	3086	GB, IV	M	72	444
TMA1_stitched.ome.tif	3-C	FALSE	5605.9	5060.2	43188.1	12223	4670	651	1319	54	3	3542	454	1427	69	1	0	0	5	0	0	12186	1234	2869	5496	99.6973	10.0957	23.4721	44.9644	3145	GB, IV	M	54	431
TMA1_stitched.ome.tif	3-D	FALSE	7441.5	5010.6	22811.3	6912	4314	548	147	1	2	238	14	15	0	0	0	0	279	9	0	5277	842	172	269	76.3455	12.1817	2.48843	3.89178	3292	GB, IV	F	60	1527
TMA1_stitched.ome.tif	3-E	FALSE	9351.5	5010.6	24724.2	11402	5262	492	0	0	0	0	0	0	0	0	0	0	903	0	0	5754	1395	0	0	50.4648	12.2347	0	0	3350	GB, IV	F	59	#N/A
TMA1_stitched.ome.tif	3-F	FALSE	11286.3	4936.2	25718.5	6337	1237	36	134	0	1	2830	160	1840	26	0	0	0	7	2	0	6263	229	2002	4857	98.8323	3.6137	31.5922	76.6451	3031	GB, IV	F	65	468
TMA1_stitched.ome.tif	3-G	FALSE	13097.1	4886.6	41857.3	4288	2159	1157	413	36	0	18	5	15	0	0	0	0	158	7	2	3803	1358	473	38	88.6894	31.6698	11.0308	0.886194	3234	GB, IV	M	56	141
TMA1_stitched.ome.tif	3-H	FALSE	14957.5	4837	31478.3	5009	4869	7	128	0	0	3	0	0	0	0	0	0	0	0	0	5007	7	128	3	99.9601	0.139748	2.5554	0.0598922	3315	GB, IV	M	18	335
TMA1_stitched.ome.tif	3-I	FALSE	16842.6	4861.8	50511.5	5131	861	40	298	0	0	0	0	0	0	0	0	0	383	350	1	1199	424	649	0	23.3678	8.2635	12.6486	0	3435	GB, IV	M	69	795
TMA1_stitched.ome.tif	4-A	FALSE	1736.4	7069.4	20469.3	8077	996	42	38	1	19	6356	189	371	6	2	0	0	5	2	0	7999	245	418	6943	99.0343	3.0333	5.17519	85.9601	3002	GB, IV	F	74	596
TMA1_stitched.ome.tif	4-B	FALSE	3696	7044.6	69857.8	13070	3514	654	0	0	34	7279	946	5	0	8	0	0	64	0	0	12398	1672	5	8272	94.8585	12.7927	0.0382555	63.29	3086	GB, IV	M	72	444
TMA1_stitched.ome.tif	4-C	FALSE	5630.8	6995	54793.7	7014	4100	294	675	7	87	713	64	137	4	13	4	1	103	23	0	5994	486	851	1023	85.4577	6.929	12.1329	14.5851	3145	GB, IV	M	54	431
TMA1_stitched.ome.tif	4-D	FALSE	7515.9	6846.2	44002	8816	6799	893	226	2	1	254	22	24	2	0	0	0	97	3	0	8222	1016	257	303	93.2623	11.5245	2.91515	3.43693	3292	GB, IV	F	60	1527
TMA1_stitched.ome.tif	4-E	FALSE	9401.1	6871	39556.6	13100	3986	299	1	0	0	0	0	0	0	0	0	0	1212	0	0	4286	1511	1	0	32.7176	11.5344	0.00763359	0	3350	GB, IV	F	59	#N/A
TMA1_stitched.ome.tif	4-F	FALSE	11360.7	6771.8	27593.6	8158	2757	93	151	18	0	2437	100	2254	72	0	0	0	4	0	0	7882	287	2495	4863	96.6168	3.51802	30.5835	59.6102	3031	GB, IV	F	65	468
TMA1_stitched.ome.tif	4-G	FALSE	13146.7	6722.2	19727.5	4506	2385	1118	415	16	0	1	0	0	0	0	0	0	238	4	2	3935	1374	437	1	87.328	30.4927	9.69818	0.0221926	3234	GB, IV	M	56	141
TMA1_stitched.ome.tif	4-H	FALSE	15056.7	6722.2	28110.7	5324	5188	25	14	0	0	0	0	0	0	0	0	0	0	0	0	5227	25	14	0	98.1781	0.469572	0.26296	0	3315	GB, IV	M	18	335
TMA1_stitched.ome.tif	4-I	FALSE	16842.6	6697.4	47814.6	8727	716	37	264	3	1	2	0	0	0	0	0	0	1001	383	4	1022	1045	654	3	11.7108	11.9743	7.49398	0.0343761	3434	GB, IV	M	69	795
TMA1_stitched.ome.tif	5-A	FALSE	1810.8	8979.4	12391.2	5362	3144	288	395	12	214	187	35	71	3	46	65	4	132	40	4	4135	524	594	625	77.1167	9.77247	11.078	11.6561	3029	GB, IV	F	70	58
TMA1_stitched.ome.tif	5-B	FALSE	3720.8	8880.2	33800.9	5440	1701	2	3649	4	0	16	0	8	0	0	0	0	0	3	0	5380	6	3664	24	98.8971	0.110294	67.3529	0.441176	3112	GB, IV	M	60	407
TMA1_stitched.ome.tif	5-C	FALSE	5705.2	8855.4	9049.47	4448	887	90	445	3	12	78	3	82	0	0	9	0	179	738	13	1588	288	1290	184	35.7014	6.47482	29.0018	4.13669	3231	GB, IV	M	72	505
TMA1_stitched.ome.tif	5-D	FALSE	7540.7	8781	14130.3	7149	4946	201	1109	7	0	211	0	31	0	0	0	0	2	3	0	6505	210	1150	242	90.9917	2.93747	16.0862	3.38509	3317	GB, IV	M	65	298
TMA1_stitched.ome.tif	5-E	FALSE	9475.5	8731.4	96988.5	8246	5162	612	1829	9	0	171	9	218	1	0	0	0	20	0	0	8011	651	2057	399	97.1501	7.89474	24.9454	4.83871	3373	GB, IV	F	66	485
TMA1_stitched.ome.tif	5-F	FALSE	11435.1	8756.2	18782.6	6244	517	28	480	5	0	0	0	0	0	0	0	0	665	652	23	1030	721	1160	0	16.4958	11.5471	18.5778	0	3051	GB, IV	M	72	493
TMA1_stitched.ome.tif	5-G	FALSE	13270.7	8657	17951.8	10872	7904	1769	395	12	0	1	0	2	0	0	0	0	210	0	1	10083	1992	410	3	92.7428	18.3223	3.77116	0.0275938	3259	GB, IV	M	74	123
TMA1_stitched.ome.tif	5-H	FALSE	15131.1	8582.6	60023.4	6413	2842	173	12	1	0	3	0	0	0	0	0	0	310	1	0	3031	484	14	3	47.2634	7.54717	0.218307	0.04678	3334	GB, IV	M	74	1151
TMA1_stitched.ome.tif	6-A	FALSE	1835.6	10815	22659.5	5207	2197	320	420	28	81	166	11	72	4	24	33	5	405	116	17	3218	814	695	396	61.8014	15.6328	13.3474	7.60515	3029	GB, IV	F	70	58
TMA1_stitched.ome.tif	6-B	FALSE	3745.6	10666.2	56441.5	7336	2233	6	4592	1	0	246	0	207	0	0	0	0	0	16	0	7285	7	4816	453	99.3048	0.0954198	65.6489	6.17503	3112	GB, IV	M	60	407
TMA1_stitched.ome.tif	6-C	FALSE	5705.2	10666.2	18756.8	3468	168	4	55	1	228	61	1	3	0	20	59	0	178	588	21	293	225	727	372	8.44867	6.48789	20.9631	10.7266	3231	GB, IV	M	72	505
TMA1_stitched.ome.tif	6-D	FALSE	7615.2	10616.6	16665.3	11465	5993	235	1656	11	1	1921	46	1380	11	0	0	0	20	0	0	11253	323	3058	3359	98.1509	2.81727	26.6725	29.2979	3317	GB, IV	M	65	298
TMA1_stitched.ome.tif	6-E	FALSE	9574.8	10542.2	12646	6332	5415	265	339	1	0	4	0	15	0	0	0	0	20	0	0	6039	286	355	19	95.3727	4.51674	5.60644	0.300063	3373	GB, IV	F	66	485
TMA1_stitched.ome.tif	6-G	FALSE	13245.9	10492.5	40297.4	9336	6731	1493	523	24	0	0	0	0	0	0	0	0	111	0	0	8771	1628	547	0	93.9482	17.4379	5.85904	0	3259	GB, IV	M	74	123
TMA1_stitched.ome.tif	6-H	FALSE	15230.3	10467.7	23449.3	4634	2603	127	50	0	0	0	0	2	0	0	0	0	102	1	0	2782	229	53	2	60.0345	4.94174	1.14372	0.0431593	3334	GB, IV	M	74	1151
TMA1_stitched.ome.tif	7-A	FALSE	1910	12650.6	5766.76	4176	3124	50	382	1	0	31	0	19	0	0	0	0	7	4	1	3607	59	407	50	86.3745	1.41284	9.74617	1.19732	3029	GB, IV	F	70	58
TMA1_stitched.ome.tif	7-B	FALSE	3844.8	12576.2	43940.2	5294	1448	40	1993	91	0	837	8	786	15	0	0	0	1	9	1	5218	156	2895	1646	98.5644	2.94673	54.6845	31.0918	3112	GB, IV	M	60	407
TMA1_stitched.ome.tif	7-C	FALSE	5754.8	12526.6	12706	6012	331	16	265	7	1741	191	9	125	3	129	430	9	137	966	26	947	336	1831	2637	15.7518	5.58882	30.4558	43.8623	3231	GB, IV	M	72	505
TMA1_stitched.ome.tif	7-D	FALSE	7689.6	12427.3	27482.9	10382	4413	1542	1459	101	1	1479	636	394	81	7	0	1	89	3	6	10105	2463	2045	2599	97.3319	23.7238	19.6976	25.0337	3317	GB, IV	M	65	298
TMA1_stitched.ome.tif	7-E	FALSE	9649.2	12427.3	21342.5	6662	4399	421	808	9	0	343	33	398	5	0	0	0	16	0	0	6416	484	1220	779	96.3074	7.26509	18.3128	11.6932	3373	GB, IV	F	66	485
TMA1_stitched.ome.tif	7-F	FALSE	11509.6	12526.6	30645.5	9091	4302	603	69	1	0	1618	180	434	13	0	0	0	292	0	0	7220	1089	517	2245	79.4192	11.9789	5.68694	24.6948	3084	GB, IV	M	72	444
TMA1_stitched.ome.tif	7-G	FALSE	13295.5	12377.7	81708.8	11381	6360	542	4016	243	0	5	2	52	2	0	0	0	0	0	0	11222	789	4313	61	98.6029	6.93261	37.8965	0.535981	3269	GB, IV	M	69	510
TMA1_stitched.ome.tif	7-H	FALSE	15205.5	12303.3	3890.37	10150	2018	235	96	5	0	0	0	3	0	0	0	0	2096	9	0	2357	2336	113	3	23.2217	23.0148	1.1133	0.0295567	3352	GB, IV	F	59	1189
TMA1_stitched.ome.tif	7-I	FALSE	17090.7	12303.3	6014.85	8159	690	23	0	0	0	0	0	0	0	0	0	0	444	0	0	713	467	0	0	8.73882	5.72374	0	0	3440	GB, IV	F	48	538
TMA1_stitched.ome.tif	8-A	FALSE	1984.4	14486.2	31275.3	8478	1929	248	259	7	365	688	55	400	3	85	153	11	1067	243	70	3589	1546	1146	1760	42.3331	18.2354	13.5173	20.7596	3029	GB, IV	F	70	58
TMA1_stitched.ome.tif	8-B	FALSE	3894.4	14411.8	39277.8	5310	1394	2	3400	0	0	209	0	241	0	0	0	0	1	15	0	5246	3	3656	450	98.7947	0.0564972	68.8512	8.47458	3112	GB, IV	M	60	407
TMA1_stitched.ome.tif	8-C	FALSE	5804.4	14312.5	12662.5	7363	163	5	37	0	3030	378	8	157	0	172	643	7	84	587	5	748	281	1436	4395	10.1589	3.81638	19.5029	59.6903	3231	GB, IV	M	72	505
TMA1_stitched.ome.tif	8-D	FALSE	7739.2	14312.5	18702.2	8736	3640	1004	1411	106	51	1026	355	197	14	59	1	1	451	5	3	7753	1993	1738	1704	88.7477	22.8136	19.8947	19.5055	3317	GB, IV	M	65	298
TMA1_stitched.ome.tif	8-E	FALSE	9972	14289.4	5879.73	4551	898	164	78	3	1	24	1	4	0	1	0	0	1019	66	2	1172	1190	153	31	25.7526	26.1481	3.3619	0.681169	3373	GB, IV	F	66	485
TMA1_stitched.ome.tif	8-F	FALSE	11584	14312.5	53262.6	12472	1686	310	127	27	151	5784	1162	2116	272	63	1	2	171	6	6	11484	2013	2557	9551	92.0783	16.1402	20.5019	76.5795	3084	GB, IV	M	72	444
TMA1_stitched.ome.tif	8-G	FALSE	13394.7	14262.9	95410.1	8702	4089	342	3298	304	0	115	3	433	30	0	0	0	6	0	0	8614	685	4065	581	98.9887	7.87175	46.7134	6.67663	3269	GB, IV	M	69	510
TMA1_stitched.ome.tif	8-H	FALSE	15255.1	14188.5	4433.3	10364	2449	380	124	2	0	2	1	5	0	0	0	0	1884	24	1	2963	2268	156	8	28.5893	21.8834	1.50521	0.0771903	3352	GB, IV	F	59	1189
TMA1_stitched.ome.tif	8-I	FALSE	17090.7	14114.1	6121.91	5946	2744	89	0	0	0	0	0	0	0	0	0	0	138	0	0	2833	227	0	0	47.6455	3.81769	0	0	3440	GB, IV	F	48	538
TMA1_stitched.ome.tif	9-A	FALSE	2058.8	16421	19572.4	3617	364	14	13	0	737	338	6	52	0	18	56	3	110	51	2	787	153	177	1210	21.7584	4.23002	4.89356	33.4531	3034	GB, IV	M	73	539
TMA1_stitched.ome.tif	9-C	FALSE	5779.6	16172.9	81262.8	4436	2720	21	1522	27	9	18	1	0	0	0	0	0	3	7	1	4309	53	1557	28	97.1371	1.19477	35.0992	0.631199	3274	GB, IV	M	74	232
TMA1_stitched.ome.tif	9-D	FALSE	7813.6	16172.9	4681.88	2562	2	0	0	0	0	0	0	0	0	0	0	0	2	0	0	2	2	0	0	0.078064	0.078064	0	0	3340	GB, IV	M	36	2011
TMA1_stitched.ome.tif	9-E	FALSE	9723.6	16048.9	27311.8	3815	2914	96	53	0	0	2	0	0	0	0	0	0	5	0	0	3065	101	53	2	80.3408	2.64744	1.38925	0.0524246	3380	GB, IV	M	63	656
TMA1_stitched.ome.tif	9-F	FALSE	11633.6	16123.3	30966.2	5693	172	0	36	0	40	3	0	5	0	4	11	0	274	157	2	216	280	211	63	3.79413	4.91832	3.70631	1.10662	3098	GB, IV	F	68	511
TMA1_stitched.ome.tif	9-G	FALSE	13494	16073.7	22271.1	7875	6282	743	165	1	0	344	17	49	0	0	0	0	42	2	0	7601	803	217	410	96.5206	10.1968	2.75556	5.20635	3291	GB, IV	F	60	1349
TMA1_stitched.ome.tif	9-H	FALSE	15304.7	16024.1	8095.27	1686	9	0	0	0	0	0	0	0	0	0	0	0	5	0	0	9	5	0	0	0.533808	0.29656	0	0	3441	GB, IV	F	73	193
TMA2_stitched.ome.tif	10-A	FALSE	2158	18157.3	96351.8	13264	125	8	5	0	7233	732	28	155	5	1864	2077	189	147	127	8	1058	2249	2566	12283	7.97648	16.9557	19.3456	92.604	3147	GB, IV	M	56	535
TMA2_stitched.ome.tif	10-B	FALSE	4068	18206.9	14231.9	5270	148	6	30	1	2452	713	48	391	4	274	283	13	106	29	2	1341	454	753	4178	25.4459	8.6148	14.2884	79.2789	3238	GB, IV	M	69	540
TMA2_stitched.ome.tif	10-C	FALSE	5953.2	18355.8	75785.8	4271	1002	19	0	0	12	7	0	0	0	0	0	0	177	0	0	1028	196	0	19	24.0693	4.58909	0	0.444861	3344	GB, IV	M	66	406
TMA2_stitched.ome.tif	10-D	FALSE	7714.4	18331	38163.1	2097	626	11	342	1	3	630	16	418	0	0	0	0	1	1	0	2044	29	762	1067	97.4726	1.38293	36.3376	50.8822	3033	GB, IV	M	58	178
TMA2_stitched.ome.tif	10-E	FALSE	9624.4	18430.2	95694.4	8600	922	149	1185	373	99	324	63	333	88	28	423	301	247	1636	1477	3437	2726	5816	1659	39.9651	31.6977	67.6279	19.2907	3187	GB, IV	M	70	193
TMA2_stitched.ome.tif	10-F	FALSE	11435.1	18554.2	6232.41	1365	9	0	0	0	25	3	0	0	0	0	0	0	0	43	0	12	0	43	28	0.879121	0	3.15018	2.05128	3303	GB, IV	M	55	327
TMA2_stitched.ome.tif	10-G	FALSE	13295.5	18653.4	19118.8	4442	514	67	5	0	356	2236	359	41	5	149	5	0	100	11	1	3227	681	68	3151	72.6475	15.3309	1.53084	70.9365	3349	GB, IV	M	65	938
TMA2_stitched.ome.tif	10-H	FALSE	15056.7	18777.4	16327.1	5520	34	0	0	0	3561	775	41	53	1	497	498	10	2	1	0	904	551	563	5436	16.3768	9.98188	10.1993	98.4783	3392	GB, IV	F	76	551
TMA2_stitched.ome.tif	10-I	FALSE	16867.5	18802.2	49449.3	5536	2395	153	164	10	78	260	14	21	0	8	0	0	623	17	0	3017	808	212	381	54.4978	14.5954	3.82948	6.88223	3460	GB, IV	F	70	248
TMA2_stitched.ome.tif	11-A	FALSE	2133.2	20042.5	90880.8	9744	66	6	3	0	4843	1936	221	376	20	1492	608	48	37	12	3	2628	1827	1070	9544	26.9704	18.75	10.9811	97.9475	3147	GB, IV	M	56	535
TMA2_stitched.ome.tif	11-B	FALSE	4092.8	20092.1	15775.6	5239	346	37	105	2	1903	1132	79	355	3	307	190	13	81	36	2	2059	524	706	3982	39.3014	10.0019	13.4759	76.0069	3238	GB, IV	M	69	540
TMA2_stitched.ome.tif	11-C	FALSE	5804.4	20067.3	46972.6	1934	182	1	0	0	0	0	0	0	0	0	0	0	62	0	0	183	63	0	0	9.46225	3.2575	0	0	3344	GB, IV	M	66	406
TMA2_stitched.ome.tif	11-D	FALSE	7764	20216.1	58581.7	6442	109	8	2	0	75	5398	420	214	3	22	0	0	5	0	0	6154	458	219	6132	95.5293	7.10959	3.39957	95.1878	3042	GB, IV	M	67	202
TMA2_stitched.ome.tif	11-E	FALSE	9500.3	20265.7	29482.3	6550	3137	1225	927	56	18	496	169	313	18	3	1	0	79	14	0	6341	1550	1329	1018	96.8092	23.6641	20.2901	15.542	3235	GB, IV	M	56	141
TMA2_stitched.ome.tif	11-F	FALSE	11261.5	20315.4	7354.21	1138	1	0	0	0	602	1	0	0	0	0	9	0	0	11	0	2	0	20	612	0.175747	0	1.75747	53.7786	3303	GB, IV	M	55	327
TMA2_stitched.ome.tif	11-G	FALSE	13097.1	20489	1032.95	5695	2114	423	25	0	37	102	16	3	0	9	0	0	709	1	0	2683	1157	29	167	47.1115	20.3161	0.509219	2.9324	3353	GB, IV	F	59	1189
TMA2_stitched.ome.tif	11-H	FALSE	14883	20637.8	9775.27	1527	661	34	0	0	24	675	35	6	0	2	0	0	6	0	0	1411	77	6	742	92.4034	5.04257	0.392927	48.592	3411	GB, IV	M	67	168
TMA2_stitched.ome.tif	11-I	FALSE	16644.2	20588.2	15115.8	5964	5240	92	253	0	6	265	4	10	0	0	0	0	10	0	0	5864	106	263	285	98.3233	1.77733	4.40979	4.77867	3462	GB, IV	M	72	261
TMA2_stitched.ome.tif	12-A	FALSE	2257.3	22002.1	99369.6	7938	127	17	21	5	3331	1045	210	502	59	1305	759	127	126	90	16	1986	1865	1579	7338	25.0189	23.4946	19.8917	92.4414	3147	GB, IV	M	56	535
TMA2_stitched.ome.tif	12-B	FALSE	4043.2	21977.3	15433.2	4331	235	17	72	0	1855	941	67	204	4	232	97	5	72	24	0	1540	397	406	3405	35.5576	9.16647	9.37428	78.6193	3238	GB, IV	M	69	540
TMA2_stitched.ome.tif	12-C	FALSE	5878.8	21927.7	53901.8	6024	1277	42	2	0	176	1473	100	3	0	18	0	0	188	0	0	2897	348	5	1770	48.091	5.77689	0.0830013	29.3825	3344	GB, IV	M	66	406
TMA2_stitched.ome.tif	12-D	FALSE	7615.2	21927.7	28904.7	3149	24	1	0	0	1071	1442	148	13	0	161	0	0	17	0	0	1628	327	13	2835	51.699	10.3842	0.412829	90.0286	3042	GB, IV	M	67	202
TMA2_stitched.ome.tif	12-E	FALSE	9326.7	22150.9	10834.8	5180	2229	1008	563	43	15	135	24	112	9	11	7	3	502	36	15	4123	1615	788	316	79.5946	31.1776	15.2124	6.10039	3235	GB, IV	M	56	141
TMA2_stitched.ome.tif	12-G	FALSE	12799.4	22349.4	44117.4	10947	2033	493	30	2	285	1316	109	1	0	35	0	0	2128	9	0	3984	2767	42	1746	36.3935	25.2763	0.383667	15.9496	3353	GB, IV	F	59	1189
TMA2_stitched.ome.tif	12-H	FALSE	14659.8	22473.4	13597	2603	186	13	0	0	496	1520	94	2	0	75	0	0	16	0	0	1815	198	2	2187	69.7272	7.60661	0.0768344	84.0184	3411	GB, IV	M	67	168
TMA2_stitched.ome.tif	12-I	FALSE	16396.2	22448.6	44874	8350	6416	215	64	0	28	386	17	1	0	3	0	0	114	0	0	7099	349	65	435	85.018	4.17964	0.778443	5.20958	3462	GB, IV	M	72	261
TMA2_stitched.ome.tif	1-A	FALSE	2895.3	1364.3	23830.3	3539	763	28	1	0	58	2169	69	0	0	0	0	0	8	1	0	3030	105	2	2296	85.6174	2.96694	0.0565131	64.8771	3039	GB, IV	M	38	994
TMA2_stitched.ome.tif	1-B	FALSE	5060.2	1537.9	62491	11404	61	47	0	0	29	7866	2797	455	40	86	0	1	17	0	0	11266	2988	496	11274	98.7899	26.2013	4.34935	98.86	3178	GB, IV	F	74	179
TMA2_stitched.ome.tif	1-C	FALSE	6945.4	1637.1	57478.1	11074	818	20	1	0	3	10025	115	35	0	1	0	0	0	0	0	11014	136	36	10179	99.4582	1.2281	0.325086	91.918	3267	GB, IV	M	54	630
TMA2_stitched.ome.tif	1-D	FALSE	8880.2	1786	63842.2	7648	4973	504	148	2	10	1087	89	90	1	5	0	0	118	0	0	6894	719	241	1282	90.1412	9.40115	3.15115	16.7626	3411	GB, IV	M	67	168
TMA2_stitched.ome.tif	1-E	FALSE	10591.8	1860.4	3832.04	7775	103	5	4	0	571	157	2	18	1	35	7	0	1495	23	4	290	1542	57	791	3.7299	19.8328	0.733119	10.1736	3047	GB, IV	F	66	496
TMA2_stitched.ome.tif	1-F	FALSE	12377.7	2009.2	38034.1	7077	1578	106	152	1	29	2548	502	1398	21	20	0	0	36	1	0	6306	686	1573	4518	89.1056	9.69337	22.2269	63.8406	3246	GB, IV	F	50	235
TMA2_stitched.ome.tif	1-H	FALSE	16048.9	2133.2	15659.2	12915	6596	507	0	0	55	517	6	0	0	5	0	0	622	0	0	7626	1140	0	583	59.0476	8.82695	0	4.51413	3354	GB, IV	F	65	919
TMA2_stitched.ome.tif	1-J	FALSE	19546.4	2058.8	38160.6	8764	0	0	0	0	0	0	0	0	0	0	0	0	265	3	0	0	265	3	0	0	3.02373	0.0342309	0	3465	GB, IV	M	58	539
TMA2_stitched.ome.tif	2-A	FALSE	3075.8	3199.9	46745	9173	414	62	5	0	201	6309	1237	209	4	55	1	0	170	0	0	8240	1528	219	8016	89.8288	16.6576	2.38744	87.3869	3039	GB, IV	M	38	994
TMA2_stitched.ome.tif	2-B	FALSE	4936.2	3423.1	61564.9	7194	558	114	25	3	287	3824	631	1133	81	72	5	2	124	5	0	6369	1027	1254	6035	88.5321	14.2758	17.4312	83.8894	3178	GB, IV	F	74	179
TMA2_stitched.ome.tif	2-C	FALSE	6796.6	3497.5	62769.9	8793	5249	519	5	0	14	2496	212	10	0	0	0	0	3	0	0	8491	734	15	2732	96.5654	8.34755	0.17059	31.0702	3267	GB, IV	M	54	630
TMA2_stitched.ome.tif	2-D	FALSE	8632.2	3621.5	60838.6	6074	3601	435	218	5	3	1360	101	113	0	2	0	0	32	0	0	5833	575	336	1579	96.0323	9.46658	5.53177	25.996	3411	GB, IV	M	67	168
TMA2_stitched.ome.tif	2-E	FALSE	10542.2	3596.7	2890.15	2695	116	13	12	0	1	1	0	2	0	1	1	0	398	23	3	144	415	41	6	5.34323	15.3989	1.52134	0.222635	3047	GB, IV	F	66	496
TMA2_stitched.ome.tif	2-F	FALSE	12303.3	3720.8	12493.9	4206	1479	78	115	3	17	1109	205	760	21	9	0	0	20	0	0	3770	336	899	2121	89.6339	7.98859	21.3742	50.428	3246	GB, IV	F	50	235
TMA2_stitched.ome.tif	2-H	FALSE	15924.9	3944	12667.6	6628	4033	281	7	0	1	47	3	0	0	0	0	0	360	0	0	4371	644	7	51	65.9475	9.71635	0.105613	0.769463	3354	GB, IV	F	65	919
TMA2_stitched.ome.tif	2-J	FALSE	19472	3869.6	52020.5	9434	0	1	0	0	1	2	0	1	0	0	0	0	650	3	0	4	651	4	4	0.0423998	6.90057	0.0423998	0.0423998	3465	GB, IV	M	58	539
TMA2_stitched.ome.tif	3-A	FALSE	2778.2	5085	57842.9	10818	500	51	0	0	195	8867	816	63	0	33	0	0	20	0	0	10297	920	63	9974	95.184	8.50434	0.582363	92.1982	3039	GB, IV	M	38	994
TMA2_stitched.ome.tif	3-B	FALSE	4688.2	5258.7	42180.2	11180	238	62	15	6	3	7625	1546	1456	207	9	0	0	2	1	0	11155	1832	1685	10846	99.7764	16.3864	15.0716	97.0125	3178	GB, IV	F	74	179
TMA2_stitched.ome.tif	3-C	FALSE	6598.2	5333.1	67048.4	10181	1176	49	75	0	4	8312	140	390	4	0	0	0	0	0	0	10146	193	469	8850	99.6562	1.89569	4.60662	86.9266	3267	GB, IV	M	54	630
TMA2_stitched.ome.tif	3-D	FALSE	8532.9	5457.1	69203.6	8928	6775	498	58	0	8	1341	57	7	0	3	0	0	30	0	0	8736	588	65	1416	97.8495	6.58602	0.728047	15.8602	3415	GB, IV	F	55	1345
TMA2_stitched.ome.tif	3-E	FALSE	10418.1	5581.1	51477.3	11388	4806	444	1982	14	10	2789	125	902	5	1	1	0	42	5	0	11067	631	2909	3833	97.1812	5.54092	25.5444	33.6582	3048	GB, IV	M	77	279
TMA2_stitched.ome.tif	3-F	FALSE	12278.5	5655.6	49803.7	5875	4380	169	366	2	3	797	18	61	0	1	0	0	3	0	0	5793	193	429	880	98.6043	3.28511	7.30213	14.9787	3258	GB, IV	M	74	123
TMA2_stitched.ome.tif	3-G	FALSE	14039.7	5730	42445.1	8684	3537	361	2993	257	3	166	11	300	13	0	0	1	65	46	8	7638	716	3618	494	87.9549	8.24505	41.6628	5.68862	3313	GB, IV	M	53	552
TMA2_stitched.ome.tif	3-H	FALSE	15900.1	5829.2	7351.51	5042	4786	2	240	0	0	0	0	1	0	0	0	0	1	0	0	5029	3	241	1	99.7422	0.0595002	4.77985	0.0198334	3357	GB, IV	M	64	875
TMA2_stitched.ome.tif	3-J	FALSE	19298.4	5730	44235.3	4951	86	3	14	0	0	1	0	1	0	0	0	0	170	174	1	105	174	190	2	2.12078	3.51444	3.83761	0.0403959	3467	GB, IV	M	56	240
TMA2_stitched.ome.tif	4-A	FALSE	2604.5	6895.8	52147.2	11020	529	78	37	2	1572	6736	750	380	10	351	34	1	109	17	1	8522	1302	482	9834	77.3321	11.8149	4.37387	89.2377	3039	GB, IV	M	38	994
TMA2_stitched.ome.tif	4-B	FALSE	4564.1	7094.3	54969.9	9643	357	94	43	5	12	5624	1442	1824	168	10	0	2	3	0	0	9557	1724	2042	9082	99.1082	17.8783	21.176	94.1823	3178	GB, IV	F	74	179
TMA2_stitched.ome.tif	4-C	FALSE	6474.1	7218.3	83485.3	7269	1202	51	41	0	8	5625	92	220	3	0	0	0	1	0	0	7234	147	264	5948	99.5185	2.02229	3.63186	81.8269	3267	GB, IV	M	54	630
TMA2_stitched.ome.tif	4-D	FALSE	8334.5	7267.9	51940.2	8346	1903	364	123	9	8	4381	649	751	48	10	0	0	23	2	0	8228	1103	933	5847	98.5861	13.2159	11.179	70.0575	3415	GB, IV	F	55	1345
TMA2_stitched.ome.tif	4-E	FALSE	10294.1	7491.1	42078.8	11718	3391	385	1071	16	27	4987	329	1037	14	9	1	0	58	14	0	11230	811	2153	6404	95.8355	6.92098	18.3734	54.651	3048	GB, IV	M	77	279
TMA2_stitched.ome.tif	4-F	FALSE	12104.9	7590.4	73687.9	6599	3519	99	237	0	15	2223	48	214	1	0	0	0	18	1	0	6341	166	453	2501	96.0903	2.51553	6.86468	37.8997	3258	GB, IV	M	74	123
TMA2_stitched.ome.tif	4-H	FALSE	15395.1	7640	4610.51	2194	2039	3	140	0	0	0	0	0	0	0	0	0	0	0	0	2182	3	140	0	99.4531	0.136737	6.38104	0	3357	GB, IV	M	64	875
TMA2_stitched.ome.tif	4-J	FALSE	19323.2	7565.5	115600	7596	110	4	39	0	11	25	0	28	0	1	8	1	768	481	5	206	779	562	74	2.71195	10.2554	7.39863	0.974197	3467	GB, IV	M	56	240
TMA2_stitched.ome.tif	5-A	FALSE	2480.5	8830.6	21781.8	4498	827	5	33	0	3	3490	10	110	0	0	0	0	0	0	0	4475	15	143	3613	99.4887	0.333482	3.17919	80.3246	3139	GB, IV	F	67	126
TMA2_stitched.ome.tif	5-B	FALSE	4440.1	8929.8	62621.2	6768	3558	878	1055	66	56	416	77	53	7	8	0	0	104	11	0	6110	1140	1192	617	90.2778	16.844	17.6123	9.11643	3223	GB, IV	M	80	171
TMA2_stitched.ome.tif	5-C	FALSE	6350.1	9004.2	16280.1	10711	7766	314	226	1	2	88	1	0	0	1	0	0	264	60	4	8396	585	291	92	78.3867	5.46167	2.71683	0.85893	3323	GB, IV	M	56	431
TMA2_stitched.ome.tif	5-D	FALSE	8284.9	9153.1	20865.3	10302	285	44	1	0	4193	2110	401	84	4	1216	84	2	548	25	1	2929	2216	201	8094	28.4314	21.5104	1.95108	78.5673	3416	GB, IV	F	73	273
TMA2_stitched.ome.tif	5-E	FALSE	10219.7	9177.9	35595.9	3058	1762	81	79	1	34	491	41	113	7	6	9	1	24	3	0	2575	161	213	702	84.2054	5.26488	6.96534	22.9562	3053	GB, IV	M	64	277
TMA2_stitched.ome.tif	5-F	FALSE	12030.5	9301.9	9116.66	1934	1195	40	594	3	1	4	0	3	0	0	0	0	2	8	0	1839	45	608	8	95.0879	2.32678	31.4374	0.41365	3289	GB, IV	F	75	486
TMA2_stitched.ome.tif	5-G	FALSE	13717.2	9425.9	79961.6	5997	3008	374	260	13	68	215	12	33	1	5	4	1	357	114	14	3916	777	440	339	65.2993	12.9565	7.337	5.65283	3328	GB, IV	F	65	157
TMA2_stitched.ome.tif	5-H	FALSE	15701.6	9525.2	12011.5	3806	1545	2	181	0	6	27	0	3	0	0	2	0	3	114	0	1758	5	300	38	46.1902	0.131372	7.88229	0.998424	3362	GB, IV	M	79	60
TMA2_stitched.ome.tif	5-I	FALSE	17562	9574.8	42785.9	7108	2902	590	213	19	0	16	2	37	5	0	0	0	814	65	10	3784	1440	349	60	53.2358	20.2589	4.90996	0.844119	3452	GB, IV	M	71	449
TMA2_stitched.ome.tif	5-J	FALSE	19397.6	9475.5	15128.6	1678	1	0	1	0	4	0	0	0	0	2	7	0	81	197	2	2	85	207	13	0.11919	5.06555	12.3361	0.774732	3198
TMA2_stitched.ome.tif	6-A	FALSE	2430.9	10691	25119.7	3494	379	1	91	0	6	2528	5	439	0	0	0	0	0	0	0	3443	6	530	2978	98.5404	0.171723	15.1689	85.2318	3139	GB, IV	F	67	126
TMA2_stitched.ome.tif	6-B	FALSE	4390.5	10790.2	98290.9	7244	3820	1095	1236	170	67	395	73	63	10	4	0	0	59	3	1	6862	1412	1483	612	94.7267	19.492	20.4721	8.44837	3223	GB, IV	M	80	171
TMA2_stitched.ome.tif	6-C	FALSE	6300.5	10889.4	18814.4	10154	775	140	157	14	67	126	7	29	2	14	32	2	2931	524	165	1250	3275	925	279	12.3104	32.2533	9.10971	2.74769	3323	GB, IV	M	56	431
TMA2_stitched.ome.tif	6-D	FALSE	8185.7	10963.8	27977.1	10808	216	53	3	0	5360	1553	290	80	6	1714	206	21	382	34	1	2201	2467	351	9230	20.3645	22.8257	3.24759	85.3997	3416	GB, IV	F	73	273
TMA2_stitched.ome.tif	6-E	FALSE	10021.3	11187.1	59365.3	5152	1573	236	76	0	219	2020	275	133	12	44	6	2	85	2	0	4325	654	231	2711	83.948	12.6941	4.4837	52.6203	3053	GB, IV	M	64	277
TMA2_stitched.ome.tif	6-F	FALSE	11832	11137.5	18125.8	1584	1004	25	246	0	2	18	0	3	0	0	0	0	11	5	0	1296	36	254	23	81.8182	2.27273	16.0354	1.45202	3289	GB, IV	F	75	486
TMA2_stitched.ome.tif	6-G	FALSE	13667.6	11261.5	58794.6	4915	1964	297	436	40	43	191	14	51	2	12	13	0	281	124	28	2995	674	694	326	60.9359	13.7131	14.12	6.63276	3328	GB, IV	F	65	157
TMA2_stitched.ome.tif	6-H	FALSE	15552.8	11459.9	7633.07	3932	1219	5	319	0	15	67	0	66	0	0	13	0	19	273	0	1676	24	671	161	42.6246	0.610376	17.0651	4.09461	3362	GB, IV	M	79	60
TMA2_stitched.ome.tif	6-I	FALSE	17512.4	11335.9	28266.8	5010	2074	388	161	31	0	0	0	0	0	0	0	0	637	80	44	2654	1100	316	0	52.9741	21.9561	6.30739	0	3452	GB, IV	M	71	449
TMA2_stitched.ome.tif	6-J	FALSE	19298.4	11261.5	15181	2500	3	0	0	0	31	0	0	0	0	0	0	0	134	319	6	3	140	325	31	0.12	5.6	13	1.24	3214
TMA2_stitched.ome.tif	7-A	FALSE	2331.7	12427.3	22841.4	2802	537	2	189	1	5	1757	4	279	1	0	0	0	1	0	0	2770	9	470	2046	98.858	0.321199	16.7737	73.0193	3139	GB, IV	F	67	126
TMA2_stitched.ome.tif	7-B	FALSE	4192.1	12799.4	20570.9	3609	2004	481	658	36	14	164	38	45	3	1	0	0	29	11	0	3429	588	753	265	95.0125	16.2926	20.8645	7.34275	3223	GB, IV	M	80	171
TMA2_stitched.ome.tif	7-D	FALSE	8036.8	12824.2	18529.6	9689	371	57	7	1	1149	5387	1161	444	17	665	55	10	125	5	1	7445	2037	540	8888	76.8397	21.0238	5.57333	91.7329	3416	GB, IV	F	73	273
TMA2_stitched.ome.tif	7-E	FALSE	9996.4	12973.1	23570.4	7969	88	13	3	0	1838	4215	107	950	58	164	382	91	3	16	2	5434	438	1502	7805	68.1892	5.4963	18.848	97.942	3180	GB, IV	M	80	267
TMA2_stitched.ome.tif	7-F	FALSE	11807.2	13097.1	NaN	3168	1674	49	141	7	57	276	20	90	3	6	1	0	55	9	0	2260	140	251	453	71.3384	4.41919	7.92298	14.2992	3301	GB, IV	F	58	875
TMA2_stitched.ome.tif	7-G	FALSE	13692.4	13121.9	39800.3	9236	1715	758	299	158	29	3110	1269	1123	443	59	6	16	77	8	12	8875	2792	2065	6055	96.0914	30.2295	22.3582	65.5587	3330	GB, IV	M	69	157
TMA2_stitched.ome.tif	7-H	FALSE	15478.4	13369.9	4908.8	2791	2089	117	25	0	6	315	14	6	0	1	0	0	20	1	0	2566	152	32	342	91.9384	5.44608	1.14654	12.2537	3375	GB, IV	M	79	257
TMA2_stitched.ome.tif	7-I	FALSE	17338.7	13270.7	91705.3	6304	1335	87	17	0	10	3493	186	176	1	1	0	0	88	1	0	5295	363	195	3867	83.9943	5.75825	3.09327	61.342	3456	GB, IV	M	59	340
TMA2_stitched.ome.tif	8-A	FALSE	2182.8	14362.1	23846	2909	697	2	446	0	5	1371	2	365	0	0	0	0	0	0	0	2883	4	811	1743	99.1062	0.137504	27.879	59.9175	3139	GB, IV	F	67	126
TMA2_stitched.ome.tif	8-B	FALSE	4192.1	14461.4	16467.7	4806	2548	267	711	10	7	884	128	227	6	1	0	0	2	0	0	4781	414	954	1253	99.4798	8.61423	19.8502	26.0716	3223	GB, IV	M	80	171
TMA2_stitched.ome.tif	8-C	FALSE	6126.9	14535.8	40604.1	9388	6646	666	394	6	23	59	1	0	0	1	0	0	275	14	1	7772	950	415	84	82.7865	10.1193	4.42054	0.894759	3323	GB, IV	M	56	431
TMA2_stitched.ome.tif	8-D	FALSE	7987.2	14659.8	18613.1	10072	195	21	7	1	2079	3976	882	967	59	1131	360	40	101	23	1	6108	2236	1458	9494	60.6434	22.2002	14.4758	94.2613	3416	GB, IV	F	73	273
TMA2_stitched.ome.tif	8-E	FALSE	9872.4	14833.4	21083.1	3215	498	30	187	27	80	1110	106	763	184	12	59	47	4	29	10	2905	420	1306	2361	90.3577	13.0638	40.6221	73.437	3180	GB, IV	M	80	267
TMA2_stitched.ome.tif	8-F	FALSE	11708	14907.9	NaN	5188	1758	481	573	50	109	649	129	176	10	7	6	0	240	15	3	3826	920	833	1086	73.7471	17.7332	16.0563	20.9329	3301	GB, IV	F	58	875
TMA2_stitched.ome.tif	8-G	FALSE	13494	14982.3	NaN	7773	2483	945	618	345	3	1374	541	736	337	14	0	5	75	29	20	7379	2282	2090	3010	94.9312	29.358	26.8879	38.7238	3330	GB, IV	M	69	157
TMA2_stitched.ome.tif	8-H	FALSE	15404	15106.3	8786.37	7403	611	23	5	0	1811	691	45	43	0	170	1	0	318	10	0	1418	556	59	2761	19.1544	7.51047	0.796974	37.2957	3375	GB, IV	M	79	257
TMA2_stitched.ome.tif	8-I	FALSE	17239.5	15056.7	14001.6	1659	899	24	44	0	0	87	1	39	0	0	0	0	9	1	0	1094	34	84	127	65.9433	2.04943	5.06329	7.65521	3456	GB, IV	M	59	340
TMA2_stitched.ome.tif	9-A	FALSE	2083.6	16222.5	71949.3	14242	51	0	6	0	6273	2071	188	1136	243	2073	1798	314	14	25	4	3695	2836	3526	14096	25.9444	19.9129	24.7578	98.9749	3147	GB, IV	M	56	535
TMA2_stitched.ome.tif	9-B	FALSE	4092.8	16346.5	18298.8	4859	219	13	40	0	1946	1148	78	359	10	291	166	5	74	13	0	1867	471	593	4003	38.4235	9.69335	12.2042	82.3832	3238	GB, IV	M	69	540
TMA2_stitched.ome.tif	9-C	FALSE	5903.6	16321.7	157647	5553	3034	94	3	0	34	63	2	0	0	0	0	0	73	0	0	3196	169	3	99	57.5545	3.0434	0.0540249	1.78282	3344	GB, IV	M	66	406
TMA2_stitched.ome.tif	9-D	FALSE	7912.8	16569.8	25292.4	5733	1098	80	521	7	10	2224	667	1041	40	5	0	0	4	7	0	5678	803	1616	3987	99.0406	14.0066	28.1877	69.5447	3033	GB, IV	M	58	178
TMA2_stitched.ome.tif	9-E	FALSE	9773.2	16594.6	51423.4	11446	1368	96	1011	283	183	227	19	466	92	22	448	148	540	1980	1309	3562	2509	5737	1605	31.12	21.9203	50.1223	14.0224	3187	GB, IV	M	70	193
TMA2_stitched.ome.tif	9-F	FALSE	11559.2	16768.2	4331.66	1264	1	0	0	0	10	4	0	0	0	0	2	0	1	44	0	5	1	46	16	0.39557	0.0791139	3.63924	1.26582	3303	GB, IV	M	55	327
TMA2_stitched.ome.tif	9-G	FALSE	13419.5	16817.8	31409.7	5022	335	35	22	0	986	2093	370	85	9	373	8	5	129	10	1	2949	922	140	3929	58.7216	18.3592	2.78773	78.2358	3349	GB, IV	M	65	938
TMA2_stitched.ome.tif	9-H	FALSE	15255.1	16892.3	37560.1	7658	383	39	0	0	3479	1397	210	392	19	581	662	60	25	16	0	2440	934	1149	6800	31.8621	12.1964	15.0039	88.796	3392	GB, IV	F	76	551
TMA2_stitched.ome.tif	9-I	FALSE	17065.9	16966.7	61443.8	3649	264	6	15	0	702	96	2	9	0	42	24	0	208	67	1	392	259	116	875	10.7427	7.09784	3.17895	23.9792	3460	GB, IV	F	70	248
TMA3_stitched.ome.tif	10-A	FALSE	1017	17686	46125.7	4197	41	0	0	0	0	0	0	0	0	0	0	0	481	0	0	41	481	0	0	0.976888	11.4606	0	0	3097	GB, IV	F	49	97
TMA3_stitched.ome.tif	10-B	FALSE	2902.2	17760.4	144283	8905	6827	495	260	6	11	10	1	0	0	0	0	0	93	8	1	7599	596	275	22	85.3341	6.69287	3.08815	0.247052	3230	GB, IV	M	61	712
TMA3_stitched.ome.tif	10-C	FALSE	4787.4	17859.7	41564.7	5803	4571	272	400	25	0	127	4	2	0	0	0	0	17	0	0	5401	318	427	133	93.0725	5.47992	7.35826	2.29192	3266	GB, IV	M	54	630
TMA3_stitched.ome.tif	10-D	FALSE	6598.2	17859.7	14745.1	5812	4106	447	905	5	0	1	0	2	0	0	0	0	36	5	0	5466	488	917	3	94.0468	8.39642	15.7777	0.0516173	3307	GB, IV	M	64	601
TMA3_stitched.ome.tif	10-E	FALSE	8458.5	17884.5	16366.8	6120	4351	941	65	0	0	1	0	0	0	0	0	0	146	5	0	5358	1087	70	1	87.549	17.7614	1.14379	0.0163399	3337	GB, IV	M	73	422
TMA3_stitched.ome.tif	10-F	FALSE	10343.7	17958.9	29432.4	8029	1438	445	11	0	181	4074	687	114	2	92	0	0	314	1	0	6771	1540	128	5150	84.3318	19.1805	1.59422	64.1425	3421	GB, IV	M	56	306
TMA3_stitched.ome.tif	10-G	FALSE	12154.5	18157.3	16414	7639	3055	387	901	154	0	1093	115	1314	128	0	0	0	19	5	0	7147	803	2502	2650	93.5594	10.5118	32.753	34.6904	3008	GB, IV	F	64	38
TMA3_stitched.ome.tif	10-H	FALSE	13965.3	18206.9	4698.62	1816	70	6	10	0	22	2	0	1	0	0	25	0	93	194	0	89	99	230	50	4.90088	5.45154	12.6652	2.7533	3298	GB, IV	M	44	266
TMA3_stitched.ome.tif	10-I	FALSE	15444.5	18331	41935.3	4100	3215	87	24	0	0	227	5	5	0	0	0	0	33	0	0	3563	125	29	237	86.9024	3.04878	0.707317	5.78049	3388	GB, IV	F	45	718
TMA3_stitched.ome.tif	11-A	FALSE	942.59	19447.2	20411.4	3742	23	1	0	0	0	0	0	0	0	0	0	0	755	24	1	24	757	25	0	0.641368	20.2298	0.668092	0	3097	GB, IV	F	49	97
TMA3_stitched.ome.tif	11-B	FALSE	2852.6	19571.2	249678	8975	7403	204	222	5	23	12	0	0	0	0	0	0	29	1	0	7846	238	228	35	87.4206	2.65181	2.54039	0.389972	3230	GB, IV	M	61	712
TMA3_stitched.ome.tif	11-C	FALSE	4713	19670.4	133233	4326	3188	332	75	27	0	180	26	6	3	1	0	0	73	0	0	3837	462	111	216	88.6963	10.6796	2.56588	4.99307	3266	GB, IV	M	54	630
TMA3_stitched.ome.tif	11-D	FALSE	6498.9	19720	7976.15	4276	2732	81	63	1	0	1	0	0	0	0	0	0	103	9	0	2878	185	73	1	67.3059	4.32647	1.7072	0.0233863	3307	GB, IV	M	64	601
TMA3_stitched.ome.tif	11-E	FALSE	8408.9	19794.5	47190.9	11055	8088	1671	1	0	0	0	0	0	0	0	0	0	330	0	0	9760	2001	1	0	88.2858	18.1004	0.00904568	0	3337	GB, IV	M	73	422
TMA3_stitched.ome.tif	11-F	FALSE	10194.9	19844.1	25921.5	3096	393	24	25	0	355	1643	204	95	4	127	1	0	15	0	0	2388	374	125	2429	77.1318	12.0801	4.03747	78.4561	3421	GB, IV	M	56	306
TMA3_stitched.ome.tif	11-G	FALSE	11881.6	19893.7	33374.4	2383	594	5	2	0	185	919	6	0	0	3	0	0	10	0	0	1526	24	2	1113	64.0369	1.00713	0.0839278	46.7058	3041	GB, IV	M	71	#N/A
TMA3_stitched.ome.tif	11-H	FALSE	13742	20067.3	52869.8	6788	21	2	0	0	0	0	0	0	0	0	0	0	127	0	0	23	129	0	0	0.338833	1.90041	0	0	3326	GB, IV	M	64	125
TMA3_stitched.ome.tif	11-I	FALSE	15652	20092.1	69257.5	6284	334	92	2	0	1914	856	95	500	44	291	461	78	179	154	15	1923	794	1254	4239	30.6015	12.6353	19.9554	67.457	3391	GB, IV	F	76	551
TMA3_stitched.ome.tif	12-A	FALSE	818.57	21357.2	25594.4	2252	121	1	0	0	0	0	0	0	0	0	0	0	273	0	0	122	274	0	0	5.41741	12.167	0	0	3097	GB, IV	F	49	97
TMA3_stitched.ome.tif	12-B	FALSE	2827.8	21506	159304	8387	7107	470	283	25	6	9	1	0	0	1	0	0	43	11	5	7895	545	324	17	94.1338	6.49815	3.86312	0.202695	3230	GB, IV	M	61	712
TMA3_stitched.ome.tif	12-C	FALSE	4638.5	21704.4	21338.3	2716	2413	8	0	0	0	0	0	0	0	0	0	0	2	0	0	2421	10	0	0	89.1384	0.368189	0	0	3266	GB, IV	M	54	630
TMA3_stitched.ome.tif	12-D	FALSE	6449.3	21580.4	11526.6	7921	2433	155	222	0	9	16	0	1	0	0	0	0	553	108	1	2827	709	332	26	35.6899	8.95089	4.19139	0.328241	3307	GB, IV	M	64	601
TMA3_stitched.ome.tif	12-E	FALSE	8309.7	21754.1	32026.2	8462	5327	817	2	0	0	0	0	0	0	0	0	0	458	1	0	6146	1275	3	0	72.6306	15.0674	0.0354526	0	3337	GB, IV	M	73	422
TMA3_stitched.ome.tif	12-F	FALSE	10170.1	21803.7	61413.5	7310	1275	150	246	5	430	217	14	60	0	34	41	1	767	172	2	1967	973	527	797	26.9083	13.3105	7.2093	10.9029	3421	GB, IV	M	56	306
TMA3_stitched.ome.tif	12-G	FALSE	11956	21803.7	22267.9	3123	307	4	0	0	783	964	29	1	0	30	0	0	37	0	0	1305	100	1	1807	41.7867	3.20205	0.0320205	57.861	3041	GB, IV	M	71	#N/A
TMA3_stitched.ome.tif	12-H	FALSE	13642.8	21878.1	50647.6	5437	9	1	0	0	0	0	0	0	0	0	0	0	39	1	0	10	40	1	0	0.183925	0.7357	0.0183925	0	3326	GB, IV	M	64	125
TMA3_stitched.ome.tif	12-I	FALSE	15577.6	22275	66656.3	8877	242	37	0	0	4388	804	13	48	1	91	137	6	178	34	0	1145	326	226	5488	12.8985	3.67241	2.54591	61.8227	3391	GB, IV	F	76	551
TMA3_stitched.ome.tif	1-A	FALSE	1711.6	1017	13160.8	9288	2979	249	65	1	30	5179	577	87	3	10	0	0	3	0	0	9140	843	156	5886	98.4065	9.07623	1.67959	63.3721	3056	GB, IV	F	68	110
TMA3_stitched.ome.tif	1-B	FALSE	3596.7	1066.6	30351.4	15173	5063	1890	2075	227	2	3070	712	1915	94	0	0	0	17	0	0	15046	2940	4311	5793	99.163	19.3765	28.4123	38.1797	3121	GB, IV	M	64	479
TMA3_stitched.ome.tif	1-C	FALSE	5357.9	1165.8	9200.09	4406	3670	291	116	2	0	2	0	0	0	0	0	0	17	0	0	4081	310	118	2	92.6237	7.03586	2.67817	0.0453926	3236	GB, IV	M	56	141
TMA3_stitched.ome.tif	1-D	FALSE	7292.7	1215.4	56096.7	7836	643	93	299	8	3	12	5	0	0	2	0	0	1143	1322	68	1060	1319	1697	22	13.5273	16.8326	21.6565	0.280755	3272	GB, IV	F	65	379
TMA3_stitched.ome.tif	1-E	FALSE	9128.3	1215.4	15518.2	4977	4710	47	79	0	0	2	0	0	0	0	0	0	12	0	0	4838	59	79	2	97.2072	1.18545	1.5873	0.0401849	3308	GB, IV	M	64	601
TMA3_stitched.ome.tif	1-F	FALSE	11087.9	1190.6	16548.9	6144	5407	375	193	0	0	66	5	4	0	0	0	0	20	0	0	6050	400	197	75	98.4701	6.51042	3.20638	1.2207	3343	GB, IV	F	51	2053
TMA3_stitched.ome.tif	1-G	FALSE	12973.1	1314.7	50115.5	5195	4216	623	153	29	0	4	0	1	1	0	0	0	31	0	0	5027	684	184	6	96.7661	13.1665	3.54187	0.115496	3446	GB, IV	M	59	587
TMA3_stitched.ome.tif	1-H	FALSE	14883	1537.9	5358.45	7095	2563	385	194	3	98	1600	181	330	4	48	0	0	304	10	0	5260	925	541	2261	74.1367	13.0374	7.62509	31.8675	3082	GB, IV	F	70	314
TMA3_stitched.ome.tif	1-I	FALSE	16842.6	1537.9	34110.6	3647	2239	209	133	0	0	0	0	0	0	1	0	0	122	22	0	2581	332	155	1	70.7705	9.10337	4.25007	0.0274198	3368	GB, IV	F	71	189
TMA3_stitched.ome.tif	2-A	FALSE	1661.9	2852.6	10128.7	10717	3322	443	535	25	3	4844	589	812	70	0	0	0	9	0	0	10640	1136	1442	6318	99.2815	10.6	13.4553	58.9531	3056	GB, IV	F	68	110
TMA3_stitched.ome.tif	2-D	FALSE	7119.1	3051	33420.4	8642	2423	210	1025	21	3	7	1	1	0	0	0	0	603	846	33	3688	868	1926	12	42.6753	10.044	22.2865	0.138857	3121	GB, IV	M	64	479
TMA3_stitched.ome.tif	2-E	FALSE	9078.7	3051	801.848	1318	1092	80	121	4	0	0	0	0	0	0	0	0	0	0	0	1297	84	125	0	98.4067	6.37329	9.48407	0	3236	GB, IV	M	56	141
TMA3_stitched.ome.tif	2-F	FALSE	10914.2	3125.4	16625.7	5376	4324	371	504	1	5	46	1	14	0	0	0	0	11	3	0	5261	384	522	66	97.8609	7.14286	9.70982	1.22768	3272	GB, IV	F	65	379
TMA3_stitched.ome.tif	2-G	FALSE	12873.8	3224.7	75480.3	6631	5447	655	364	5	0	15	0	3	0	0	0	0	18	0	0	6489	678	372	18	97.8585	10.2247	5.61001	0.271452	3308	GB, IV	M	64	601
TMA3_stitched.ome.tif	2-H	FALSE	14759	3447.9	12127.6	6812	869	29	46	0	143	80	0	27	0	3	84	0	250	267	1	1051	283	425	337	15.4287	4.15443	6.23899	4.94715	3343	GB, IV	F	51	2053
TMA3_stitched.ome.tif	2-I	FALSE	16669	3423.1	13782.5	2153	1579	113	130	0	1	1	0	0	0	0	0	0	13	15	0	1823	126	145	2	84.6725	5.8523	6.73479	0.0928936	3446	GB, IV	M	59	587
TMA3_stitched.ome.tif	3-A	FALSE	1513.1	4737.8	43325.9	10003	5660	552	987	22	2	2052	192	211	16	1	0	0	35	0	0	9692	818	1236	2474	96.8909	8.17755	12.3563	24.7326	3082	GB, IV	F	70	314
TMA3_stitched.ome.tif	3-B	FALSE	3423.1	4762.6	15201.2	12971	5134	911	3259	108	3	1262	109	2008	35	0	0	0	4	0	0	12826	1167	5410	3417	98.8821	8.99699	41.7084	26.3434	3368	GB, IV	F	71	189
TMA3_stitched.ome.tif	3-C	FALSE	5258.7	4961	8732.22	6931	2024	606	637	25	0	6	1	6	0	0	0	0	1309	122	20	3305	1961	810	13	47.6843	28.2932	11.6866	0.187563	3056	GB, IV	F	68	110
TMA3_stitched.ome.tif	3-D	FALSE	7069.4	4886.6	22299.4	4648	696	91	339	7	3	0	0	0	0	0	1	0	363	762	21	1133	482	1130	4	24.3761	10.3701	24.3115	0.0860585	3121	GB, IV	M	64	479
TMA3_stitched.ome.tif	3-E	FALSE	8880.2	4985.8	35476.5	5623	5179	40	168	0	1	8	0	0	0	0	0	0	26	0	0	5395	66	168	9	95.9452	1.17375	2.98773	0.160057	3236	GB, IV	M	56	141
TMA3_stitched.ome.tif	3-F	FALSE	10864.6	4985.8	13829.3	5208	4436	259	329	1	5	67	3	8	0	0	0	0	10	0	0	5103	273	338	83	97.9839	5.24194	6.49002	1.5937	3272	GB, IV	F	65	379
TMA3_stitched.ome.tif	3-G	FALSE	12774.6	5085	89666	6115	4785	565	514	87	1	5	1	0	0	0	0	0	20	0	0	5957	673	601	7	97.4162	11.0057	9.82829	0.114473	3308	GB, IV	M	64	601
TMA3_stitched.ome.tif	3-H	FALSE	14659.8	5258.7	32065.6	10754	1882	352	120	12	541	3076	768	1348	70	303	180	35	712	58	20	7628	2272	1843	6321	70.9317	21.127	17.1378	58.7781	3343	GB, IV	F	51	2053
TMA3_stitched.ome.tif	3-I	FALSE	16594.6	5357.9	13374.7	4923	2237	152	3	0	0	1731	232	306	65	0	0	0	32	0	0	4726	481	374	2334	95.9984	9.77047	7.59699	47.4101	3446	GB, IV	M	59	587
TMA3_stitched.ome.tif	4-A	FALSE	1413.9	6548.5	32429.1	9237	4300	758	224	10	24	3065	405	121	15	6	0	0	54	0	0	8898	1248	370	3636	96.33	13.5109	4.00563	39.3634	3105	GB, IV	F	70	923
TMA3_stitched.ome.tif	4-D	FALSE	7044.6	6747	47452.3	7982	707	103	563	15	4	14	2	0	0	0	0	0	767	1901	77	1404	964	2556	20	17.5896	12.0772	32.022	0.250564	3369	GB, IV	F	71	189
TMA3_stitched.ome.tif	4-E	FALSE	8905	6871	11157.5	1564	1377	88	41	0	0	0	0	0	0	0	0	0	4	0	0	1506	92	41	0	96.2916	5.88235	2.62148	0	3056	GB, IV	F	68	110
TMA3_stitched.ome.tif	4-F	FALSE	10715.8	6920.6	20653.9	6157	5007	554	413	4	0	46	1	4	0	0	0	0	28	2	0	6029	587	423	51	97.9211	9.53386	6.87023	0.828325	3272	GB, IV	F	65	379
TMA3_stitched.ome.tif	4-G	FALSE	12501.8	7069.4	86894.5	5487	4568	588	190	14	0	1	0	0	0	0	0	0	23	0	0	5361	625	204	1	97.7037	11.3906	3.71788	0.0182249	3308	GB, IV	M	64	601
TMA3_stitched.ome.tif	4-H	FALSE	14610.2	7143.9	46952.7	9540	2825	840	642	114	61	352	68	519	36	13	43	10	1346	293	190	5396	2617	1847	1102	56.5618	27.4319	19.3606	11.5514	3343	GB, IV	F	51	2053
TMA3_stitched.ome.tif	4-I	FALSE	16445.8	7218.3	14893.5	3270	1974	160	6	1	0	673	62	80	4	0	0	0	37	0	0	2960	264	91	819	90.5199	8.07339	2.78287	25.0459	3446	GB, IV	M	59	587
TMA3_stitched.ome.tif	5-A	FALSE	1314.7	8359.3	12571.2	2478	1713	59	484	3	3	42	3	6	0	0	0	0	5	3	0	2310	70	496	54	93.2203	2.82486	20.0161	2.17918	3105	GB, IV	F	70	923
TMA3_stitched.ome.tif	5-B	FALSE	3199.9	8408.9	18247.1	7323	4170	285	101	15	66	2355	139	20	6	12	1	0	15	3	0	7091	472	146	2599	96.8319	6.44545	1.99372	35.4909	3369	GB, IV	F	71	189
TMA3_stitched.ome.tif	5-C	FALSE	5109.8	8458.5	46370.1	9187	2016	110	128	0	28	5892	206	538	3	6	0	0	10	0	0	8893	335	669	6673	96.7998	3.64646	7.28203	72.6352	3093	GB, IV	F	71	763
TMA3_stitched.ome.tif	5-D	FALSE	6895.8	8632.2	45067.7	2574	1367	100	242	6	0	4	3	0	0	0	0	0	60	143	2	1722	171	393	7	66.8998	6.64336	15.2681	0.27195	3294	GB, IV	M	69	321
TMA3_stitched.ome.tif	5-E	FALSE	8781	8681.8	63334.2	6552	2714	894	2154	92	5	21	10	8	0	5	0	0	228	93	3	5893	1232	2350	49	89.942	18.8034	35.8669	0.747863	3318	GB, IV	F	63	495
TMA3_stitched.ome.tif	5-G	FALSE	12526.6	8830.6	28377.5	3992	2685	454	137	3	2	389	6	3	0	0	0	0	138	4	0	3677	601	147	400	92.1092	15.0551	3.68236	10.02	3457	GB, IV	F	60	101
TMA3_stitched.ome.tif	5-H	FALSE	14486.2	8954.6	46892.9	4373	2405	309	37	2	2	1454	66	53	1	0	0	0	2	0	0	4327	380	93	1576	98.9481	8.68969	2.12669	36.0393	3261	GB, IV	M	55	1122
TMA3_stitched.ome.tif	5-I	FALSE	16346.5	9128.3	27297.1	9274	6925	910	501	2	0	270	17	38	0	0	0	0	112	0	0	8663	1041	541	325	93.4117	11.2249	5.83351	3.50442	3374	GB, IV	F	66	485
TMA3_stitched.ome.tif	6-A	FALSE	1289.9	10269.3	63780.7	9906	4862	616	658	10	2	2757	160	671	8	0	0	0	29	1	0	9742	823	1348	3598	98.3444	8.3081	13.6079	36.3214	3093	GB, IV	F	71	763
TMA3_stitched.ome.tif	6-B	FALSE	3150.2	10294.1	22330.7	8487	5245	393	326	8	23	2177	87	184	3	1	0	0	12	0	0	8423	504	521	2475	99.2459	5.93849	6.1388	29.1622	3205	GB, IV	F	50	419
TMA3_stitched.ome.tif	6-C	FALSE	5060.2	10368.5	56146.9	7531	2914	38	326	0	3	2838	113	1003	7	1	0	0	6	0	0	7239	165	1336	3965	96.1227	2.19094	17.74	52.6491	3250	GB, IV	F	77	110
TMA3_stitched.ome.tif	6-D	FALSE	7094.3	10517.4	36829.9	4639	2138	375	262	7	4	7	0	3	0	0	1	0	462	127	6	2792	850	406	15	60.1854	18.3229	8.75189	0.323346	3294	GB, IV	M	69	321
TMA3_stitched.ome.tif	6-E	FALSE	8756.2	10517.4	15497	4530	3458	83	714	6	0	6	0	4	0	0	0	0	5	8	0	4271	94	732	10	94.2826	2.07506	16.1589	0.220751	3318	GB, IV	F	63	495
TMA3_stitched.ome.tif	6-G	FALSE	12427.3	10641.4	20207.9	5535	3681	767	47	1	0	30	1	0	0	0	0	0	426	2	0	4527	1195	50	31	81.7886	21.5899	0.903342	0.560072	3457	GB, IV	F	60	101
TMA3_stitched.ome.tif	6-H	FALSE	14386.9	10765.4	53844.4	3732	2158	183	93	12	5	928	58	135	10	0	1	0	15	3	1	3577	279	255	1137	95.8467	7.47588	6.8328	30.4662	3261	GB, IV	M	55	1122
TMA3_stitched.ome.tif	6-I	FALSE	16346.5	10839.8	29564.3	5622	4173	81	38	0	0	235	1	2	0	0	0	0	19	0	0	4530	101	40	238	80.5763	1.79651	0.711491	4.23337	3374	GB, IV	F	66	485
TMA3_stitched.ome.tif	7-A	FALSE	1289.9	12179.3	31814.8	7764	4308	376	270	0	2	2020	92	321	3	0	0	0	35	0	0	7390	506	594	2438	95.1829	6.51726	7.6507	31.4013	3093	GB, IV	F	71	763
TMA3_stitched.ome.tif	7-B	FALSE	3150.2	12154.5	21000.4	5642	3365	359	121	4	33	1408	191	39	3	6	0	0	20	0	0	5490	583	167	1680	97.3059	10.3332	2.95994	29.7767	3205	GB, IV	F	50	419
TMA3_stitched.ome.tif	7-C	FALSE	5035.4	12278.5	31668.3	6745	2220	75	335	3	6	2790	114	934	16	0	0	0	4	0	0	6487	212	1288	3860	96.1749	3.14307	19.0956	57.2276	3250	GB, IV	F	77	110
TMA3_stitched.ome.tif	7-D	FALSE	6895.8	12303.3	30516.5	3027	1289	109	513	0	0	2	0	2	0	0	0	0	100	232	0	1915	209	747	4	63.264	6.90453	24.6779	0.132144	3294	GB, IV	M	69	321
TMA3_stitched.ome.tif	7-E	FALSE	8557.8	12427.3	76118.8	6478	2775	573	2842	55	0	9	0	5	1	0	0	0	60	15	2	6260	691	2920	15	96.6348	10.6669	45.0756	0.231553	3318	GB, IV	F	63	495
TMA3_stitched.ome.tif	7-G	FALSE	12303.3	12576.2	28865.8	4355	2966	463	184	3	1	154	4	17	1	1	0	0	286	7	0	3792	758	212	178	87.0723	17.4053	4.86797	4.08726	3457	GB, IV	F	60	101
TMA3_stitched.ome.tif	7-H	FALSE	14287.7	12650.6	16354.5	10651	103	39	2	1	143	16	4	25	1	82	142	20	6394	144	31	191	6572	366	433	1.79326	61.7031	3.4363	4.06535	3297	GB, IV	M	44	266
TMA3_stitched.ome.tif	7-I	FALSE	16247.3	12625.8	15303.8	4284	2927	276	556	5	1	240	4	162	0	0	0	0	10	2	0	4170	295	725	407	97.3389	6.88609	16.9234	9.50047	3384	GB, IV	F	68	239
TMA3_stitched.ome.tif	8-A	FALSE	1190.6	13990.1	55327.5	6158	2754	94	47	0	9	2200	58	173	0	2	0	0	81	0	0	5326	235	220	2442	86.4891	3.81617	3.57259	39.6557	3093	GB, IV	F	71	763
TMA3_stitched.ome.tif	8-B	FALSE	3075.8	13990.1	93472.7	3401	2336	161	27	2	2	545	30	6	0	0	0	0	13	0	0	3107	206	35	583	91.3555	6.05704	1.02911	17.142	3205	GB, IV	F	50	419
TMA3_stitched.ome.tif	8-C	FALSE	4911.4	14064.5	10703.1	7877	4563	93	700	8	1	1924	63	424	8	0	0	0	7	4	0	7783	179	1144	2420	98.8067	2.27244	14.5233	30.7224	3250	GB, IV	F	77	110
TMA3_stitched.ome.tif	8-D	FALSE	6796.6	14138.9	26383.5	2564	1247	60	165	1	1	20	2	0	0	0	0	0	36	119	0	1495	99	285	23	58.3073	3.86115	11.1154	0.897036	3294	GB, IV	M	69	321
TMA3_stitched.ome.tif	8-E	FALSE	8557.8	14188.5	29672.8	3867	2062	130	510	4	1	7	0	0	0	0	0	0	109	44	0	2713	243	558	8	70.1577	6.28394	14.4298	0.206879	3318	GB, IV	F	63	495
TMA3_stitched.ome.tif	8-G	FALSE	12253.7	14386.9	21600.2	3818	2714	442	125	1	2	171	7	2	0	0	0	0	181	3	0	3462	631	131	182	90.6757	16.527	3.43112	4.76689	3457	GB, IV	F	60	101
TMA3_stitched.ome.tif	8-H	FALSE	14213.3	14535.8	20852.7	9275	152	95	16	4	73	30	5	34	4	50	61	11	4975	216	83	340	5227	429	268	3.66577	56.3558	4.62534	2.88949	3297	GB, IV	M	44	266
TMA3_stitched.ome.tif	8-I	FALSE	16024.1	14585.4	4374.73	1464	1025	18	312	0	0	24	0	32	0	0	0	0	0	0	0	1411	18	344	56	96.3798	1.22951	23.4973	3.82514	3384	GB, IV	F	68	239
TMA3_stitched.ome.tif	9-A	FALSE	1066.6	15751.2	23348.6	3910	1	0	0	0	0	0	0	0	0	0	0	0	567	0	0	1	567	0	0	0.0255754	14.5013	0	0	3097	GB, IV	F	49	97
TMA3_stitched.ome.tif	9-B	FALSE	3001.4	15900.1	241858	7842	6406	108	185	0	13	3	0	1	0	0	0	0	28	6	0	6703	136	192	17	85.4756	1.73425	2.44836	0.216781	3230	GB, IV	M	61	712
TMA3_stitched.ome.tif	9-C	FALSE	4812.2	15999.3	34287.5	8235	4661	486	237	35	0	2344	206	147	6	2	0	0	12	0	0	8122	747	425	2705	98.6278	9.07104	5.1609	32.8476	3266	GB, IV	M	54	630
TMA3_stitched.ome.tif	9-D	FALSE	6672.6	15999.3	6228.23	4704	349	19	15	0	3	0	0	0	0	0	0	0	448	46	0	383	467	61	3	8.14201	9.92772	1.29677	0.0637755	3307	GB, IV	M	64	601
TMA3_stitched.ome.tif	9-E	FALSE	8483.3	16024.1	34930.1	8252	6161	1574	16	0	0	0	0	0	0	0	0	0	119	1	0	7751	1693	17	0	93.9287	20.5162	0.206011	0	3337	GB, IV	M	73	422
TMA3_stitched.ome.tif	9-F	FALSE	10418.1	16024.1	49569.1	6102	315	15	0	0	216	5198	129	170	0	3	0	0	1	0	0	5827	148	170	5716	95.4933	2.42543	2.78597	93.6742	3421	GB, IV	M	56	306
TMA3_stitched.ome.tif	9-G	FALSE	12228.9	16272.1	13661.4	5041	1850	399	606	165	0	640	127	775	122	0	0	0	90	32	12	4684	915	1712	1664	92.9181	18.1512	33.9615	33.0093	3008	GB, IV	F	64	38
TMA3_stitched.ome.tif	9-H	FALSE	14039.7	16421	9734.41	2815	147	6	17	0	22	2	0	2	0	0	11	0	191	304	0	174	197	334	37	6.18117	6.99822	11.865	1.31439	3298	GB, IV	M	44	266
TMA3_stitched.ome.tif	9-I	FALSE	15924.9	16495.4	102122	9554	6120	717	1175	9	0	924	31	235	1	0	0	0	33	0	0	9212	791	1420	1191	96.4203	8.27925	14.8629	12.466	3388	GB, IV	F	45	718
TMA4_stitched.ome.tif	10-A	FALSE	1438.7	18082.9	59335.8	6217	4451	771	54	10	1	632	71	34	0	0	0	0	35	0	0	6023	887	98	738	96.8795	14.2673	1.57632	11.8707	3062	GB, IV	F	76	166	10-A
TMA4_stitched.ome.tif	10-B	FALSE	3348.7	18256.5	27264.6	4993	1550	238	488	9	18	1605	404	505	13	11	0	0	16	5	0	4812	691	1020	2556	96.3749	13.8394	20.4286	51.1917	3164	GB, IV	M	68	54	10-B
TMA4_stitched.ome.tif	10-C	FALSE	5209.1	18206.9	29442	4593	2024	8	504	6	35	1152	40	479	6	0	0	0	7	0	0	4219	67	995	1712	91.8572	1.45874	21.6634	37.2741	3213	GB, IV	F	77	133	10-C
TMA4_stitched.ome.tif	10-D	FALSE	7094.3	18256.5	39664.4	10692	2869	38	463	2	10	5601	194	1127	3	3	0	0	1	0	0	10297	241	1595	6938	96.3056	2.25402	14.9177	64.8896	3249	GB, IV	F	77	110	10-D
TMA4_stitched.ome.tif	10-E	FALSE	9004.2	18256.5	17372.9	8311	1141	57	47	0	511	4293	398	1286	24	182	25	3	24	3	0	7246	688	1388	6722	87.1857	8.27819	16.7008	80.8808	3468	GB, IV	M	56	240	10-E
TMA4_stitched.ome.tif	10-F	FALSE	10839.8	18331	20467.3	3599	1802	574	625	65	2	71	4	8	0	0	0	0	141	22	17	3149	801	737	85	87.4965	22.2562	20.4779	2.36177	3167	GB, IV	F	58	1234	10-F
TMA4_stitched.ome.tif	10-G	FALSE	12650.6	18355.8	16930.1	2834	1502	110	1130	12	6	57	1	5	0	1	0	0	0	1	0	2817	124	1148	70	99.4001	4.37544	40.5081	2.47001	3279	GB, IV	M	55	356	10-G
TMA4_stitched.ome.tif	10-H	FALSE	14511	18430.2	13886.9	10621	3431	858	350	14	701	1271	76	107	2	128	3	0	970	14	1	6109	2049	491	2288	57.5181	19.292	4.62292	21.5422	3347	GB, IV	M	74	219	10-H
TMA4_stitched.ome.tif	10-I	FALSE	16421	18479.8	17098.2	4403	66	0	0	0	1733	212	9	3	0	217	0	0	114	2	0	290	340	5	2174	6.58642	7.72201	0.113559	49.3754	3463	GB, IV	F	80	182	10-I
TMA4_stitched.ome.tif	11-A	FALSE	1537.9	20340.2	48387.3	6722	3440	553	189	35	4	1474	281	295	72	0	0	0	50	0	0	6339	991	591	2126	94.3023	14.7426	8.79203	31.6275	3062	GB, IV	F	76	166	11-A
TMA4_stitched.ome.tif	11-B	FALSE	3398.3	20166.5	8308.66	4454	683	71	102	1	36	2514	356	604	6	13	0	0	3	0	0	4337	450	713	3529	97.3731	10.1033	16.0081	79.2322	3164	GB, IV	M	68	54	11-B
TMA4_stitched.ome.tif	11-C	FALSE	5283.5	20116.9	10072.3	3444	1415	10	270	0	215	396	3	155	0	1	37	0	5	58	0	2249	19	520	807	65.302	0.551684	15.0987	23.4321	3213	GB, IV	F	77	133	11-C
TMA4_stitched.ome.tif	11-D	FALSE	7119.1	20116.9	94998.1	6372	2995	104	1587	5	12	541	12	279	1	0	0	0	57	2	0	5524	179	1874	845	86.6918	2.80917	29.4099	13.2611	3249	GB, IV	F	77	110	11-D
TMA4_stitched.ome.tif	11-E	FALSE	9004.2	20166.5	19646.8	9374	876	30	25	2	1263	5087	334	985	26	307	48	4	24	1	0	7365	727	1091	8054	78.5684	7.75549	11.6386	85.9185	3468	GB, IV	M	56	240	11-E
TMA4_stitched.ome.tif	11-F	FALSE	10765.4	20191.3	18710.3	3832	893	47	0	0	12	2611	53	1	0	1	0	0	5	0	0	3605	106	1	2678	94.0762	2.76618	0.026096	69.8852	3169	GB, IV	F	66	151	11-F
TMA4_stitched.ome.tif	11-G	FALSE	12601	20191.3	27806.5	2402	853	80	9	1	29	43	7	5	0	5	0	0	167	6	0	998	260	21	89	41.5487	10.8243	0.874271	3.70525	3295	GB, IV	M	69	321	11-G
TMA4_stitched.ome.tif	11-H	FALSE	14486.2	20216.1	4159.37	2579	2221	30	231	5	0	24	0	2	0	0	0	0	0	0	0	2513	35	238	26	97.4409	1.35712	9.22838	1.00814	3365	GB, IV	F	67	403	11-H
TMA4_stitched.ome.tif	11-I	FALSE	16296.9	20464.2	6751.48	1300	93	2	0	0	6	23	0	0	0	0	0	0	9	0	0	118	11	0	29	9.07692	0.846154	0	2.23077	3469	GB, IV	F	46	156	11-I
TMA4_stitched.ome.tif	12-A	FALSE	1736.4	22349.4	68519.9	7742	2140	375	219	14	26	3183	545	530	87	25	0	0	153	4	0	7093	1199	854	4396	91.6172	15.487	11.0307	56.7812	3062	GB, IV	F	76	166	12-A
TMA4_stitched.ome.tif	12-B	FALSE	3547.1	22002.1	12140.7	5047	406	23	37	0	156	3071	546	584	7	47	0	0	21	3	0	4674	644	631	4411	92.6095	12.7601	12.5025	87.3985	3164	GB, IV	M	68	54	12-B
TMA4_stitched.ome.tif	12-C	FALSE	5382.7	22076.5	41088.7	7868	3199	36	3491	23	83	423	22	361	0	2	0	0	16	6	0	7555	99	3881	891	96.0219	1.25826	49.3264	11.3244	3213	GB, IV	F	77	133	12-C
TMA4_stitched.ome.tif	12-D	FALSE	7218.3	22051.7	30011.5	7950	902	10	76	0	880	3449	109	1041	17	82	4	1	10	1	0	5604	229	1140	5583	70.4906	2.8805	14.3396	70.2264	3249	GB, IV	F	77	110	12-D
TMA4_stitched.ome.tif	12-E	FALSE	9004.2	22051.7	25089.6	7971	487	60	83	2	2478	2524	161	263	12	468	182	18	174	71	4	3592	899	635	6106	45.0634	11.2784	7.96638	76.6027	3468	GB, IV	M	56	240	12-E
TMA4_stitched.ome.tif	12-F	FALSE	10839.8	22101.3	45438.8	5252	703	30	0	0	77	4161	108	0	0	6	0	0	13	0	0	5002	157	0	4352	95.2399	2.98934	0	82.8637	3169	GB, IV	F	66	151	12-F
TMA4_stitched.ome.tif	12-G	FALSE	12625.8	22126.1	21374	2436	269	21	1	0	55	11	1	0	0	8	0	0	358	6	0	303	388	7	75	12.4384	15.9278	0.287356	3.07882	3295	GB, IV	M	69	321	12-G
TMA4_stitched.ome.tif	12-H	FALSE	14436.6	22150.9	10771.8	3445	3048	47	167	2	6	8	0	0	0	0	0	0	0	5	0	3272	49	174	14	94.9782	1.42235	5.0508	0.406386	3365	GB, IV	F	67	403	12-H
TMA4_stitched.ome.tif	12-I	FALSE	16172.9	22126.1	11328.3	2619	346	5	5	0	577	860	35	22	1	35	1	0	21	1	0	1274	97	30	1531	48.6445	3.7037	1.14548	58.4574	3469	GB, IV	F	46	156	12-I
TMA4_stitched.ome.tif	1-A	FALSE	2009.2	1165.8	16479.7	5673	3444	86	6	0	0	70	6	1	0	0	0	0	40	0	0	3613	132	7	77	63.6876	2.32681	0.123392	1.35731	3004	GB, IV	M	70	134	1-A
TMA4_stitched.ome.tif	1-B	FALSE	3944	1240.3	17960.9	12911	1501	237	121	0	14	45	5	3	0	1	1	0	2488	38	0	1912	2731	163	69	14.8091	21.1525	1.26249	0.534428	3071	GB, IV	M	65	309	1-B
TMA4_stitched.ome.tif	1-C	FALSE	5829.2	1339.5	42538.1	8898	6693	507	1324	23	6	224	7	16	0	0	0	0	7	1	0	8794	544	1364	253	98.8312	6.11373	15.3293	2.84334	3173	GB, IV	F	73	229	1-C
TMA4_stitched.ome.tif	1-D	FALSE	7615.2	1438.7	36902	10578	6512	1825	23	0	2	1581	278	1	0	0	0	0	87	0	0	10220	2190	24	1862	96.6156	20.7033	0.226886	17.6026	3242	GB, IV	M	50	449	1-D
TMA4_stitched.ome.tif	1-E	FALSE	9351.5	1537.9	36255.2	7927	2011	867	351	27	292	813	202	386	22	133	67	4	1122	135	15	4679	2392	1007	1919	59.0261	30.1754	12.7034	24.2084	3304	GB, IV	F	64	302	1-E
TMA4_stitched.ome.tif	1-G	FALSE	12973.1	1686.7	25401.5	8947	489	46	2	0	30	7557	494	34	0	2	0	0	18	0	0	8622	560	36	8117	96.3675	6.25908	0.40237	90.7231	3189	GB, IV	M	83	409	1-G
TMA4_stitched.ome.tif	1-H	FALSE	14808.6	1761.2	28265.3	5079	1880	133	0	0	174	1416	79	0	0	14	0	0	59	0	0	3508	285	0	1683	69.0687	5.61134	0	33.1364	3302	GB, IV	M	65	837	1-H
TMA4_stitched.ome.tif	1-I	FALSE	16669	1810.8	20926.8	11309	98	9	14	2	0	0	0	0	0	0	0	0	5768	653	207	123	5986	876	0	1.08763	52.9313	7.74604	0	3429	GB, IV	M	50	461	1-I
TMA4_stitched.ome.tif	2-A	FALSE	1910	3075.8	32278.5	5775	5345	115	118	0	0	26	0	2	0	0	0	0	6	0	0	5606	121	120	28	97.0736	2.09524	2.07792	0.484848	3004	GB, IV	M	70	134	2-A
TMA4_stitched.ome.tif	2-B	FALSE	3844.8	3125.4	35968	13318	3275	360	120	0	93	401	29	7	0	10	0	0	1154	65	3	4192	1556	195	540	31.4762	11.6834	1.46418	4.05466	3071	GB, IV	M	65	309	2-B
TMA4_stitched.ome.tif	2-C	FALSE	5829.2	3299.1	25624.9	4724	3089	185	435	14	2	749	89	35	4	0	0	0	4	0	0	4600	296	488	879	97.3751	6.26588	10.3302	18.6071	3173	GB, IV	F	73	229	2-C
TMA4_stitched.ome.tif	2-E	FALSE	9301.9	3447.9	27580.3	5657	1888	666	500	24	21	1159	300	352	12	14	2	0	149	3	0	4901	1165	893	1860	86.636	20.594	15.7858	32.8796	3304	GB, IV	F	64	302	2-E
TMA4_stitched.ome.tif	2-G	FALSE	12973.1	3621.5	73173	8937	3086	225	114	0	2	4819	373	219	0	0	0	0	4	0	0	8836	602	333	5413	98.8699	6.73604	3.72608	60.5684	3189	GB, IV	M	83	409	2-G
TMA4_stitched.ome.tif	2-H	FALSE	14808.6	3621.5	27746.2	9017	1295	141	0	0	504	4236	436	1	0	81	0	0	323	0	0	6109	981	1	5258	67.7498	10.8794	0.0110902	58.3121	3302	GB, IV	M	65	837	2-H
TMA4_stitched.ome.tif	2-I	FALSE	16669	3720.8	21631.9	12943	100	25	22	3	0	1	0	0	0	0	0	0	5678	860	174	151	5880	1059	1	1.16665	45.43	8.18203	0.00772618	3429	GB, IV	M	50	461	2-I
TMA4_stitched.ome.tif	3-A	FALSE	1810.8	4985.8	32872.8	3474	522	27	0	0	61	3	0	0	0	0	0	0	64	0	0	552	91	0	64	15.8895	2.61946	0	1.84226	3004	GB, IV	M	70	134	3-A
TMA4_stitched.ome.tif	3-B	FALSE	3795.2	5035.4	38541.4	15219	2075	448	109	5	26	163	14	5	0	5	1	0	3988	28	2	2819	4462	150	214	18.5229	29.3186	0.98561	1.40614	3071	GB, IV	M	65	309	3-B
TMA4_stitched.ome.tif	3-C	FALSE	5730	5134.7	12792.9	2424	1795	47	192	11	1	181	6	13	1	0	0	0	0	0	0	2246	65	217	202	92.6568	2.68152	8.95215	8.33333	3173	GB, IV	F	73	229	3-C
TMA4_stitched.ome.tif	3-D	FALSE	7491.1	5184.3	24052	6626	1971	410	5	0	1	3236	646	8	1	0	0	0	89	0	0	6277	1146	14	3892	94.7329	17.2955	0.211289	58.7383	3242	GB, IV	M	50	449	3-D
TMA4_stitched.ome.tif	3-E	FALSE	9351.5	5233.9	26850.1	3976	1020	182	74	2	183	1310	415	162	4	134	3	1	79	1	0	3169	817	247	2212	79.7032	20.5483	6.21227	55.6338	3304	GB, IV	F	64	302	3-E
TMA4_stitched.ome.tif	3-G	FALSE	12923.4	5481.9	6472.38	5179	1291	254	308	4	5	10	0	1	0	0	0	0	580	54	2	1868	840	369	16	36.0687	16.2193	7.12493	0.30894	3206	GB, IV	M	61	1199	3-G
TMA4_stitched.ome.tif	3-H	FALSE	14734.2	5432.3	22805.9	3976	611	82	76	2	11	6	0	3	0	0	10	0	479	142	2	780	565	235	30	19.6177	14.2103	5.91046	0.754527	3327	GB, IV	M	72	#N/A	3-H
TMA4_stitched.ome.tif	3-I	FALSE	16619.4	5630.8	11066.4	8326	301	69	2	0	5	2	0	0	0	0	0	0	1803	19	1	374	1873	22	7	4.49195	22.4958	0.264233	0.084074	3435	GB, IV	M	69	795	3-I
TMA4_stitched.ome.tif	4-A	FALSE	1810.8	6895.8	28857.4	1743	77	2	13	0	86	21	0	0	0	0	1	0	2	2	0	113	4	16	108	6.48308	0.229489	0.917958	6.19621	3004	GB, IV	M	70	134	4-A
TMA4_stitched.ome.tif	4-B	FALSE	3745.6	6970.2	29878.8	14271	2753	270	125	1	96	333	18	5	0	13	2	0	1664	94	1	3505	1967	228	467	24.5603	13.7832	1.59765	3.27237	3071	GB, IV	M	65	309	4-B
TMA4_stitched.ome.tif	4-C	FALSE	5655.6	6970.2	38400.6	4892	3549	142	141	3	2	314	11	8	0	0	0	0	73	0	0	4168	229	152	335	85.2003	4.68111	3.10711	6.84791	3173	GB, IV	F	73	229	4-C
TMA4_stitched.ome.tif	4-D	FALSE	7515.9	7044.6	20120.5	2726	2404	87	2	0	0	12	0	0	0	0	0	0	21	0	0	2505	108	2	12	91.8929	3.96185	0.0733676	0.440205	3242	GB, IV	M	50	449	4-D
TMA4_stitched.ome.tif	4-E	FALSE	9252.3	7119.1	11637.6	4616	513	160	58	2	21	1690	776	337	27	35	4	1	197	9	0	3563	1198	438	2891	77.188	25.9532	9.48873	62.63	3304	GB, IV	F	64	302	4-E
TMA4_stitched.ome.tif	4-G	FALSE	12849	7218.3	32757.6	5979	1592	368	705	25	23	65	0	7	0	1	3	0	599	288	15	2762	1008	1043	99	46.195	16.859	17.4444	1.6558	3206	GB, IV	M	61	1199	4-G
TMA4_stitched.ome.tif	4-H	FALSE	14684.6	7317.5	16898.6	5171	422	42	15	0	125	32	1	1	0	9	7	0	504	34	1	513	557	58	175	9.92071	10.7716	1.12164	3.38426	3327	GB, IV	M	72	#N/A	4-H
TMA4_stitched.ome.tif	4-I	FALSE	16619.4	7416.7	45154.6	8634	2277	251	228	0	8	67	6	3	0	0	0	0	967	125	3	2832	1227	359	84	32.8006	14.2113	4.15798	0.972898	3435	GB, IV	M	69	795	4-I
TMA4_stitched.ome.tif	4-J	FALSE	18479.8	7367.1	5502.92	1122	13	0	1	0	0	0	0	0	0	0	0	0	81	100	6	14	87	107	0	1.24777	7.75401	9.53654	0	c3197	healthy				4-J
TMA4_stitched.ome.tif	5-A	FALSE	1810.8	8681.8	5831	930	709	10	12	0	0	4	0	0	0	0	0	0	0	0	0	735	10	12	4	79.0323	1.07527	1.29032	0.430108	3060	GB, IV	M	60	493	5-A
TMA4_stitched.ome.tif	5-B	FALSE	3671.2	8731.4	4397.12	1337	731	118	11	0	2	151	21	9	0	1	0	0	41	0	0	1041	181	20	184	77.8609	13.5378	1.49589	13.7622	3110	GB, IV	F	58	243	5-B
TMA4_stitched.ome.tif	5-C	FALSE	5531.5	8830.6	69215.4	7574	568	44	93	1	2883	766	85	286	7	667	749	21	156	120	2	1850	983	1279	5464	24.4257	12.9786	16.8867	72.1415	3202	GB, IV	M	66	167	5-C
TMA4_stitched.ome.tif	5-D	FALSE	7466.3	8855.4	34340.4	6704	2784	116	298	1	2	3094	50	282	0	0	0	0	2	0	0	6625	169	581	3428	98.8216	2.52088	8.66647	51.1337	3245	GB, IV	F	50	235	5-D
TMA4_stitched.ome.tif	5-F	FALSE	11063.1	8805.8	31123.7	5729	3861	743	146	49	0	6	0	0	0	0	0	0	248	0	0	4805	1040	195	6	83.8715	18.1533	3.40374	0.10473	3013	GB, IV	F	78	122	5-F
TMA4_stitched.ome.tif	5-G	FALSE	12799.4	9128.3	17912.6	4874	3956	233	298	5	1	194	13	42	0	0	0	0	1	0	0	4741	252	345	250	97.2712	5.17029	7.07838	5.12926	3257	GB, IV	M	64	467	5-G
TMA4_stitched.ome.tif	5-H	FALSE	14684.6	9177.9	25527	7586	4178	611	135	6	11	2353	178	76	0	1	0	0	9	0	0	7537	805	217	2619	99.3541	10.6117	2.86053	34.5241	3329	GB, IV	F	31	411	5-H
TMA4_stitched.ome.tif	5-I	FALSE	16569.8	9227.5	31906.6	5932	4770	264	280	1	0	9	0	0	0	0	0	0	27	2	0	5324	292	283	9	89.7505	4.92245	4.77073	0.151719	3442	GB, IV	F	73	193	5-I
TMA4_stitched.ome.tif	6-A	FALSE	1835.6	10616.6	28347.7	4531	3762	52	101	0	38	52	2	1	0	1	0	0	14	0	0	3970	69	102	94	87.6186	1.52284	2.25116	2.0746	3060	GB, IV	M	60	493	6-A
TMA4_stitched.ome.tif	6-B	FALSE	3522.3	10616.6	9824	2589	1668	193	38	0	3	377	49	34	0	0	0	0	41	0	0	2359	283	72	463	91.1163	10.9309	2.781	17.8834	3110	GB, IV	F	58	243	6-B
TMA4_stitched.ome.tif	6-C	FALSE	5432.3	10715.8	52653.2	8543	13	1	0	0	2568	3768	566	733	36	442	385	11	2	0	0	5117	1058	1165	8509	59.897	12.3844	13.6369	99.602	3202	GB, IV	M	66	167	6-C
TMA4_stitched.ome.tif	6-D	FALSE	7466.3	10839.8	76257.6	10536	2990	462	988	11	33	4529	826	560	5	35	2	0	35	2	0	10371	1374	1568	5990	98.4339	13.041	14.8823	56.8527	3245	GB, IV	F	50	235	6-D
TMA4_stitched.ome.tif	6-F	FALSE	11063.1	10864.6	30943.8	4893	2744	647	17	13	0	6	1	0	1	0	0	0	352	0	1	3429	1015	32	8	70.0797	20.7439	0.653996	0.163499	3013	GB, IV	F	78	122	6-F
TMA4_stitched.ome.tif	6-G	FALSE	12774.6	10963.8	33537.8	4638	2923	375	1152	34	2	70	4	14	0	0	0	0	1	0	0	4572	414	1200	90	98.577	8.92626	25.8732	1.94049	3257	GB, IV	M	64	467	6-G
TMA4_stitched.ome.tif	6-H	FALSE	14684.6	11087.9	37858.9	11164	2153	372	159	14	50	6024	1172	1008	57	19	3	0	40	5	3	10959	1677	1249	8333	98.1637	15.0215	11.1877	74.6417	3329	GB, IV	F	31	411	6-H
TMA4_stitched.ome.tif	6-I	FALSE	16545	11063.1	35475.3	6067	4382	175	701	0	1	146	2	57	0	0	0	0	14	5	0	5463	191	763	206	90.0445	3.14818	12.5762	3.39542	3442	GB, IV	F	73	193	6-I
TMA4_stitched.ome.tif	6-J	FALSE	18405.4	11137.5	12758.9	1648	12	0	0	0	0	0	0	0	0	0	0	0	1	0	0	12	1	0	0	0.728155	0.0606796	0	0	c3413	healthy				6-J
TMA4_stitched.ome.tif	7-A	FALSE	1661.9	12452.1	35957.2	5180	4395	86	305	0	33	60	0	0	0	0	0	0	12	2	0	4846	98	307	93	93.5521	1.89189	5.92664	1.79537	3060	GB, IV	M	60	493	7-A
TMA4_stitched.ome.tif	7-B	FALSE	3497.5	12576.2	13012.7	2894	1407	188	110	0	2	794	136	152	1	2	0	0	12	0	0	2788	339	263	1087	96.3372	11.7139	9.08777	37.5605	3110	GB, IV	F	58	243	7-B
TMA4_stitched.ome.tif	7-C	FALSE	5382.7	12601	29819	7405	1417	78	577	11	141	2495	322	1519	92	38	67	17	82	211	14	6511	654	2508	4691	87.9271	8.83187	33.869	63.3491	3202	GB, IV	M	66	167	7-C
TMA4_stitched.ome.tif	7-D	FALSE	7317.5	12700.2	41480.3	7196	3242	95	448	0	0	3138	25	151	0	0	0	0	9	0	0	7099	129	599	3314	98.652	1.79266	8.32407	46.0534	3245	GB, IV	F	50	235	7-D
TMA4_stitched.ome.tif	7-F	FALSE	10963.8	12749.8	73225.1	4356	2026	530	697	36	0	50	6	103	2	0	0	0	226	10	3	3450	803	851	161	79.2011	18.4343	19.5363	3.69605	3117	GB, IV	M	57	793	7-F
TMA4_stitched.ome.tif	7-G	FALSE	12749.8	12774.6	20779.6	5926	3272	342	1828	231	0	34	2	16	2	0	0	0	31	27	23	5727	631	2127	54	96.6419	10.648	35.8927	0.911239	3275	GB, IV	M	74	232	7-G
TMA4_stitched.ome.tif	7-H	FALSE	14635	12948.3	2953.4	1548	209	0	11	0	4	6	1	0	0	0	0	0	0	17	0	227	1	28	11	14.6641	0.0645995	1.80879	0.710594	3345	GB, IV	F	60	#N/A	7-H
TMA4_stitched.ome.tif	7-I	FALSE	16520.2	12973.1	24200.9	4274	3039	167	30	0	0	629	46	9	0	0	0	0	39	0	0	3920	252	39	684	91.7174	5.89612	0.912494	16.0037	3453	GB, IV	F	59	542	7-I
TMA4_stitched.ome.tif	8-A	FALSE	1661.9	14386.9	9992.83	2365	2046	56	130	1	14	31	0	0	0	0	0	0	5	0	0	2264	62	131	45	95.7294	2.62156	5.53911	1.90275	3060	GB, IV	M	60	493	8-A
TMA4_stitched.ome.tif	8-B	FALSE	3447.9	14386.9	39388.5	3967	2036	276	96	0	4	1072	217	167	0	3	0	0	16	0	0	3864	512	263	1463	97.4036	12.9065	6.62969	36.8793	3110	GB, IV	F	58	243	8-B
TMA4_stitched.ome.tif	8-C	FALSE	5333.1	14386.9	65859.9	9358	281	30	29	2	460	4062	1053	2141	305	260	158	72	102	57	4	7903	1828	2768	8511	84.4518	19.5341	29.579	90.9489	3202	GB, IV	M	66	167	8-C
TMA4_stitched.ome.tif	8-D	FALSE	7193.5	14386.9	33909.2	6889	3796	83	691	1	0	1509	2	338	1	0	0	0	3	2	0	6421	90	1033	1850	93.2066	1.30643	14.9949	26.8544	3245	GB, IV	F	50	235	8-D
TMA4_stitched.ome.tif	8-F	FALSE	10963.8	14659.8	16420.4	164	98	7	5	0	0	1	0	0	0	0	0	0	3	1	0	111	10	6	1	67.6829	6.09756	3.65854	0.609756	3117	GB, IV	M	57	793	8-F
TMA4_stitched.ome.tif	8-G	FALSE	12749.8	14659.8	15319.3	4613	3900	110	351	17	1	39	2	19	1	0	0	0	4	0	0	4439	134	388	62	96.2281	2.90483	8.41101	1.34403	3275	GB, IV	M	74	232	8-G
TMA4_stitched.ome.tif	8-H	FALSE	14610.2	14734.2	3123.22	1614	663	0	13	0	1	7	0	1	0	0	0	0	1	15	0	684	1	29	9	42.3792	0.0619579	1.79678	0.557621	3345	GB, IV	F	60	#N/A	8-H
TMA4_stitched.ome.tif	8-I	FALSE	16445.8	14858.2	13423.5	3320	2644	143	13	0	1	269	17	4	0	0	0	0	24	0	0	3090	184	17	291	93.0723	5.54217	0.512048	8.76506	3453	GB, IV	F	59	542	8-I
TMA4_stitched.ome.tif	9-A	FALSE	1587.5	16272.1	47798.3	6369	4119	536	106	10	1	1102	143	44	11	0	0	0	2	0	0	6071	702	171	1301	95.3211	11.0221	2.68488	20.4271	3062	GB, IV	F	76	166	9-A
TMA4_stitched.ome.tif	9-B	FALSE	3447.9	16321.7	16640.4	4252	2546	136	50	0	4	1042	78	76	2	3	0	0	32	1	0	3930	251	129	1205	92.4271	5.9031	3.03387	28.3396	3164	GB, IV	M	68	54	9-B
TMA4_stitched.ome.tif	9-C	FALSE	5258.7	16346.5	24803.6	7325	3326	69	3705	35	10	68	5	27	1	0	0	0	3	0	0	7236	113	3768	111	98.785	1.54266	51.4403	1.51536	3213	GB, IV	F	77	133	9-C
TMA4_stitched.ome.tif	9-D	FALSE	7143.9	16296.9	27748.9	6933	1408	16	38	0	15	4529	155	653	12	4	0	0	5	0	0	6811	192	703	5368	98.2403	2.76936	10.1399	77.4268	3249	GB, IV	F	77	110	9-D
TMA4_stitched.ome.tif	9-E	FALSE	9053.9	16371.4	116431	8997	1404	153	618	25	855	1644	132	1732	66	202	485	28	291	270	25	5774	922	3249	5144	64.1769	10.2479	36.112	57.1746	3468	GB, IV	M	56	240	9-E
TMA4_stitched.ome.tif	9-F	FALSE	10740.6	16421	22565.5	2387	748	268	81	5	110	507	105	44	6	39	10	0	122	12	4	1764	549	162	821	73.9003	22.9996	6.78676	34.3946	3167	GB, IV	F	58	1234	9-F
TMA4_stitched.ome.tif	9-G	FALSE	12675.4	16495.4	6502.16	2590	1277	598	550	92	1	8	0	1	0	0	0	0	11	3	0	2526	701	646	10	97.529	27.0656	24.9421	0.3861	3279	GB, IV	M	55	356	9-G
TMA4_stitched.ome.tif	9-H	FALSE	14511	16594.6	12364.9	7781	3434	456	484	2	131	223	44	74	2	31	15	0	437	74	0	4719	972	651	520	60.6477	12.492	8.36653	6.68295	3347	GB, IV	M	74	219	9-H
TMA4_stitched.ome.tif	9-I	FALSE	16445.8	16644.2	3344.97	11921	72	1	0	0	5490	3544	268	87	1	574	1	0	92	0	0	3973	936	89	9965	33.3277	7.85169	0.746582	83.592	3463	GB, IV	F	80	182	9-I
