# Supplementary material for: The invasion phenotypes of glioblastoma depend on plastic and reprogrammable cell states
Source: Nat Commun. 2025 Jul 19;16:6662. doi: 10.1038/s41467-025-61999-1 (PMC12276355; doi:10.1038/s41467-025-61999-1)
Supplement: Supplementary file 16 — Source Data [file 41467_2025_61999_MOESM16_ESM.xlsx]

## Sheet: Figure 1_A,B,C,D
Mouse Phenotype Evaluations and Survival
Cell culture	Bulk formation	Abnormal blood vessels	Leptoeningeal spread	Diffuse infiltration	Perivascular invasion	White matter invasion	Subpial invasion	Perineural invasion	Mouse survival
U3013MG	1	1	1	0	1	1	0	0	91
U3013MG	1	0	1	0	1	0	0	0	57
U3013MG	1	1	1	0	1	1	1	0	71
U3013MG	1	0	0	0	1	1	1	0	70
U3013MG	1	0	1	0	1	1	0	0	85
U3013MG	1	0	1	0	1	0	0	0	71
U3013MG	1	0	1	0	1	1	0	0	70
U3013MG	1	0	1	0	1	1	0	0	70
U3013MG	1	0	1	0	1	1	0	0	87
U3013MG	0	0	1	0	1	0	0	0	100
U3013MG	0	0	1	0	1	0	0	0	84
U3031MG	0	0	1	0	0	1	0	0	106
U3031MG	1	0	0	0	0	0	0	0	106
U3031MG	0	0	1	0	0	1	0	0	124
U3031MG	1	0	1	1	0	1	0	1	124
U3054MG	1	1	1	0	1	0	0	0	105
U3054MG	1	0	1	0	1	0	0	0	128
U3054MG	1	1	1	0	1	0	0	0	134
U3054MG	1	0	1	0	1	0	0	0	134
U3054MG	0	0	1	0	1	0	0	0	105
U3054MG	1	1	0	0	1	0	0	0	160
U3054MG	1	0	0	0	1	0	0	0	113
U3054MG	1	0	0	0	1	0	0	0	155
U3054MG	1	0	0	0	1	0	0	0	90
U3054MG	1	1	1	0	1	0	0	0	155
U3054MG	1	1	1	0	1	0	0	0	163
U3179MG	0	0	1	1	1	1	1	1	176
U3179MG	0	1	1	1	1	1	1	1	210
U3179MG	1	0	1	1	1	1	1	1	197
U3179MG	1	0	0	1	0	1	1	1	197
U3180MG	0	1	0	1	0	1	1	1	114
U3180MG	0	0	1	1	1	1	1	1	131
U3180MG	0	0	1	1	0	1	1	1	126
U3180MG	0	0	1	1	1	1	1	1	126
U3180MG	0	0	1	1	1	1	1	1	125
U3180MG	0	0	1	1	0	1	1	1	113
U3180MG	0	1	1	1	1	1	1	1	117
U3180MG	0	0	1	1	0	1	1	1	131
U3220MG	1	1	1	0	1	0	0	0	70
U3220MG	0	0	0	0	1	1	0	0	58
U3220MG	0	0	1	0	1	1	0	0	63
U3220MG	0	0	1	0	1	0	0	0	70
U3220MG	1	1	1	0	1	1	0	0	70
U3220MG	1	1	1	0	1	1	0	0	65
U3220MG	1	0	1	0	1	0	0	0	79

## Sheet: Figure 1_E
Cell Line Profiles and Mutational Status
		U3013MG	U3054MG	U3220MG	U3031MG	U3179MG	U3180MG
Patient data	sex	F	F	F	F	M	M
	survival	122	611	492	468	474	267
	cm2 cross-section	20	11	8.3	20	23	8.4
	location	T+O	C	F+C	F	T	P
Mouse phenotype	Perivascular Growth	2	2	1	0	0	1
	Delineated tumor	2	2	2	0	0	0
	White matter invasion	1	0	0	2	2	2
	Gliomatosis	0	0	0	1	1	2
Mutations	IDH	wt	wt	wt	wt	wt	wt
	TP53	mut	del	wt	wt	wt	mut
	PTEN	wt	wt	wt	mut	wt	wt
	PIK3CA	mut	wt	mut	wt	wt	wt
CNAs	CDKN2A	0.093	-0.309	-1.711	-1.688	-1.853	-1.97
	EGFR	0.345	0.522	0.488	0.377	0.638	0.434
	CDK4	0.272	0.088	0.301	0.05	0.045	0.023
CNA	SNX3	-0.221	-0.396	-0.25	0.034	0.035	0.017
mRNA	SNX3	5.68344	5.49666	5.49725	7.21204	7.14443	7.03526
mRNA	TEAD4	4.5639	3.68642	2.91457	1.85649	0.691575	1.80303

## Sheet: Figure 3_A
	module_1_U3013MG_parental	module_2_U3013MG_parental	module_3_U3013MG_parental	module_4_U3013MG_parental	module_5_U3013MG_parental	module_6_U3013MG_parental	module_7_U3013MG_parental	module_8_U3013MG_parental	module_9_U3013MG_parental	module_10_U3013MG_parental	module_11_U3013MG_parental	module_12_U3013MG_parental	module_13_U3013MG_parental	module_1_U3013MG_xenograft_1	module_2_U3013MG_xenograft_1	module_3_U3013MG_xenograft_1	module_4_U3013MG_xenograft_1	module_5_U3013MG_xenograft_1	module_6_U3013MG_xenograft_1	module_7_U3013MG_xenograft_1	module_8_U3013MG_xenograft_1	module_9_U3013MG_xenograft_1	module_10_U3013MG_xenograft_1	module_11_U3013MG_xenograft_1	module_12_U3013MG_xenograft_1	module_13_U3013MG_xenograft_1	module_1_U3013MG_xenograft_2	module_2_U3013MG_xenograft_2	module_3_U3013MG_xenograft_2	module_4_U3013MG_xenograft_2	module_5_U3013MG_xenograft_2	module_6_U3013MG_xenograft_2	module_7_U3013MG_xenograft_2	module_8_U3013MG_xenograft_2	module_9_U3013MG_xenograft_2	module_10_U3013MG_xenograft_2	module_11_U3013MG_xenograft_2	module_12_U3013MG_xenograft_2	module_13_U3013MG_xenograft_2	module_1_U3031MG_parental	module_2_U3031MG_parental	module_3_U3031MG_parental	module_4_U3031MG_parental	module_5_U3031MG_parental	module_6_U3031MG_parental	module_7_U3031MG_parental	module_8_U3031MG_parental	module_9_U3031MG_parental	module_10_U3031MG_parental
AATK	0	0	0	0	0	0	0	0	0	0	0	0	0	0	0	0	0	0	0	0	0	0	0	0	0	0	0	0	0	0	0	0	0	0	0	0	0	0	0	0	0	0	0	0	0	0	0	0	0
AEBP1	0	0	0	0	0	0	0	0	0	0	0	0	0	0	0	0	0	0	0	0	0	0	0	0	0	0	0	0	0	0	0	0	0	0	0	0	0	0	0	0	0	0	0	0	0	0	0	0	0
AHR	0	0	0	0	0	0	0	0	0	0	0	0	0	0	0	0	0	0	0	0	0	0	0	0	0	0	0	0	0	0	0	0	0	0	0	0	0	0	0	0	0	0	0	0	0	0	0	0	0
AK4	0	0	0	0	0	0	0	0	0	0	0	0	0	0	0	0	0	0	0	0	0	0	0	0	0	0	0	0	0	0	0	0	0	0	0	0	0	0	0	0	0	0	0	0	0	0	0	0	0
ANXA1	-0.0170703307243373	0	0	-0.0595419976553899	0	0	0	0.0522367030231683	0	-0.0334012102430386	0	0.0241501725820154	0	0	0	0.0457670428936231	0	0.0152500121849656	0.0193195228196974	0	0	0	0	0	-0.138707332342677	0	0	0	0	0	0.00491841029901141	0	0	0.0048519607272297	0	0.00578526238295295	-0.00711517938304296	0	0	0	0	0	0	0	0.00901652645331598	0	0	0	0
ANXA2	0	0	0	0	0	0	0	0	0	0	0	0	0	0.0165915688043576	0	0.0501283664409433	-0.0212224819451629	0	0.0261225151593481	0	0	0	0	0	-0.0288629959750978	-0.0123759282565941	0	0	0	0	0.0131374746103846	0	0	0	0.036806579483811	0	0	0	0	0	0	0	0.218185905600861	0	0	0	0	0	0
ASCL1	0	0	0.0105035720793772	0	0	0	0	0	0	0	0	0	0	0	0	0	0	0	0	0	0	0	0	0	0	0	0	0	0	0	0	0	0	0	0	0	0	0	0	0	0	0	0	0	0	0	0	0	0
ATF3	0	0	0	0	0	0	0	0	0	0	0	0	0	0	0	0	0	0	0	0	0	0	0	0	0	0	0	0	0	0	0	0.00891850884808016	0	0	0	0	0	0	0	0	0	0	0	0	0	0	0	0	0
AURKA	0	0	0	0	0.021942323101117	0	0	0	0	0	0	0	0	0	0.0249368918387358	0	0	0	0	0	0	0	0	0	0	0	0.0251418449727151	0	0	0	0	0	0	0	0	0	0	0	0	0	0	0	0	0	0	0.0853656527932827	0	0	0
AURKB	0	0	0	0	0.0736112720535148	0	0	0	0	0	0	0	0	0	0.0615453468134468	0	0	0	0	0	0.0495023225759565	0.00760898890936306	0	0.0781089820682397	0	-0.00164681196513316	0.0753604732294071	0	0	0	0	0	0	0	0	0	0	0.0518305427378284	0	0	0	0	0	0	0	0.0205738045301175	0	0	0
AXL	0	0	0	0	0	0	0	0	0	0	0	0	0	0	0	0	0	0	0	0	0	0	0	0	0	0	0	0	0	0	0	0	0	0	0	0	0	0	0	0	0	0	0	0	0	0	0	0	0
BHLHE40	0	0	0	0	0	0	0	0	0	0	0	0	0	0	0	0	0	0	0	0	0	0	0	0	0	0	0	0	0	0	0	0	0	0	0	0	0	0	0	0	0	0	0	0	0	0	0	0	0
BHLHE41	0	0	0	0	0	0	0	0	0	0.033420667378066	0	0	0	0	0	0	0	0	0	0	0	0	0	0	0.00432495323691242	0	0	0	0	0	0	0	0	0	0	0	0	0	0	0	0	0	0	0	0.0157901174215705	0	0	0	0
BUB1	0	0	0	0	0.0030425583339461	0	0	0	0	0	0	0	0	0	0.00479798481368396	0	0	0	0	0	0	0	0	0	0	0	0.0273327468681334	0	0	0	0	0	0	0	0	0	0	0	0	0	0	0	0	0	0	0	0	0	0
BUB1B	0	0	0	0	0.0101846975530593	0	0	0	0	0	0	0	0	0	0.0160721874054018	0	0	0	0	0	0	0	0	0	0	0	0.0783412248258587	0	0	0	0	0	0	0	0	0	0	0.044549144598904	0	0	0	0	0	0	0	0.019673048146131	0	0	0
CALM2	0	0	0	0	0	0	0	0	0	0	0	0	0	0	0	0	0	0	0	0	0	0.0395796005844646	0	0	0	0	0	-0.0429747181440225	0	0	0	0	0	0	0	0.0546812144346409	0	0	0	0	0	0	0	0	0	0	0	0	0
CAMK2A	0	0	0	0	0	0	0	0	0	0	0	0	0	0	0	0	0	0	0	0	0	0	0	0	0	0	0	0	0	0	0	0	0	0	0	0	0	0	0	0	0	0	0	0	0	0	0	0	0
CAMK2B	0	0	0	0	0	0	0	0	0	0	0	0	0	0	0	0	0	0	0	0	0	0	0	0	0	0	0	0	0	0	0	0	0	0	0	0	0	0	0	0	0	0	0	0	0	0	0	0.084642319955341	0
CAMK2G	0	0	0	0	0	0	0	0	0	0	0	0	0	0	0	0	0	0	0	0	0	0	0	0	0	0	0	0	0	0	0	0	0	0	0	0	0	0	0	0	0	0	0	0	0	0	0	0	0
CARHSP1	0	0	0	0	0	0	0	0	0	0	0	0	0	0	0	0	0	0	0	0	0	0	0	0	0	0	0	0	0	0	0	0	0	0	0	0	0	0	0	0	0	0	0	0	0	0	0	0	0
CCL2	0	0	0	0	0	0	0	0	0	0	0	0	0	0	0	0	0	0	0	0	0	0	0	0	0	0	0	0	0	0	0	0	0	0	0	0	0	0	0	0	0.00830413933479604	0	0	0	0	0	0	0	0
CCNB1	0	0	0	0	0.0549180723913347	0	0	0	0	0	0	0	0	0	0.111631826930968	0	0	0.0254417950788174	0	0	0	0.0919268293307008	0	0.0744369595900757	0	0	0.138832739547348	0	0	0	0	0	0	0	0	0.066444157059226	0	0.0443272698564466	0	0	0	0	0	0	0	0.170685540279709	0	0	0
CCNB2	0	0	0	0	0.0095392747870744	0	0	0	0	0	0	0	0	0	0.00602859247105089	0	0	0	0	0	0	0	0	0	0	0	0.00834390721503905	0	0	0	0	0	0	0	0	0.0753779486858052	0	0	0	0	0	0	0	0	0	0.0227440383787929	0	0	0
CCND1	0	0	0	0	0	0	0	0	0	0	0	0	0	0.0730144188589004	0	0	-0.061349055251248	0	0	0	0	0	0	0	-0.00854155216262907	0.0329521895600734	0	0	0	0	0.0612606042646838	0	0.0375451131679744	0	0	0	-0.0221164382001134	0	0	0	0	0	0	0	0	0	0	0	0
CCNE1	0	0	0	0	0	0	0	0	0	0	0	0	0	0	0	0	0	0	0	0	0.0199191291032972	0	0	0	0	0	0	0	0	0	0	0	0	0	0	0	0	0	0.0338907644613965	0	0	0	0	0.00853300763671817	0	0	0	0	0
CDK1	0.0220403906078657	0.0424268499293043	0	0	0.0445537118496608	0	0	0	-0.00827029789309742	0	0	0	0	0	0.0287785268933922	0	-0.0143803675006172	0	0	0	0.0758340812091673	0.012865923668379	0	0.0386976948202339	0	0	0.0103564252791707	0	0	0	0	0	0	0	0	0	0	0.0578376690498119	0	0	0	0	0	0	0	0.0869502953610233	0	0	0
CDK18	0	0	0	0	0	0	0	0	0	0	0	0	0	0	0	0	0	0	0	0	0	0	0	0	0	0	0	0	0	0	0	0	0	0	0	0	0	0	0	0	0	0	0	0	0	0	0	0	0
CDK6	0	0	0	0	0	0	0	0	0	0	0	0	0	0.0476218705834519	0	0	-0.0797896654001954	0	0	0	0	0	0	0	-0.00641177302228056	0.0658959548670825	0	0	0	0	0	0	0.0439119289506662	0	0.0337403797329544	0	0	0	0	0	0	0.0113580618514159	0	0	0	0	0	0	0
CDKN1A	0	0	0	0	0	0	0	0	0.00816739157001768	0.0366995860465626	0	0	0	0	0	0	0	0	0	0	0	0	0	0	0	0	0	0	0	0	0	0	0	0	0	0	0	0	0.0305008456626209	0	0	0	0	0.061353596392723	0	0	0	0.0758609274443224	0
CEBPB	0	0	0	0	0	0	0	0.00396444430177613	0	0	0	0	0	0	0	0	0	0	0	0	0	0	0	0	0	0	0	0	0	0	0	0	0	0	0	0	0	0	0	0	0	0	0	0	0	0	0	0	0
CEBPD	0	0	0	0	0	0	0	0	0	0	0	0	0.0102585078142964	0	0	0	0	0	0	0	0	0	0	0	0.0206882590957029	0	0	0	0	0	0	0.0373850323229471	0	0	0	0	0	0	0	0	0.0705007308466436	0	0	0	0	0	0	0	0
CENPA	0	0	0	0	0.00904745217683553	0	0	0	0	0	0	0	0	0	0.0413846203192477	0	0	0	0	0	0	0.00609319881004984	0	0.0591988390739668	0	0	0.0205449291398572	0	0	0	0	0	0	0	0	0.01033360762525	0	0	0	0	0	0	0	0	0	0.00707884672848513	0	0	0
CHD9	0	0	0	0	0	0	0	0	0	0	0	0	0	0	0	0	-0.0032222389675269	0	0	0	0	0	0	0	0	0	0	0	0	0	0	0	0	0	0	0	0	0	0	0	0	0	0	0	0	0	0	0	0
CKB	0	0	0.00867957791283282	0	0	0	0	0	0	0	0	0	0	0.0281671321750454	0	0.0410624079627201	-0.0558337500787542	0.0348245352218745	0.0678920234263828	0	0	-0.035465496940003	0	0	-0.157106004137203	0	0	0	0	0	0	-0.00296905699479207	0	0	0.0372428269803407	0	0	0	0	0	0	0.13841512562592	0.141704997733345	0.0257474756751423	-0.0543590195292923	0	0	0	0
CREB5	0	0	0	0	0	0	0	0	0	0	0	0	0	0	0	0	0	0	0	0	0	0	0	0	0	0	0	0	0	0	0	0	0	0	0	0	0	0	0	0	0	0	0	0	0	0	0	0	0
CRIM1	0	0	0	0	0	0	0	0	0	0	0	0	0	0	0	0	0	0	0	0	0	0	0	0	0	0	0	0	0	0	0	0	0	0	0	0	0	0	0	0	0	0	0	0	0	0	0	0	0
CXXC5	0	0	0	0	0	0	0	0	0	0	0	0	0	0	0	0	0	0	0	0	0	0	0	0	0	0	0	0	0	0	0	0	0	0	0	0	0	0	0	0	0	0.0208977032692786	0	0	0	0	0	0	0
DACH1	0	0	0	0	0	0	0	0	0	0	0	0	0	0	0	0	0	0.0123140933410221	0	0	0	0	0	0.00551015876289903	0	0	0	0	0	0	0	0	0	0	0	0	0	0	0	0	0	0	0	0	0	0	0	0	0
DBX2	0	0	0	0	0	0	0	0	0	0	0	0	0	0	0	0	0	0	0	0	0	0	0	0	0	0	0	0	0	0	0	0	0	0	0	0	0	0	0	0	0	0	0	0	0	0	0	0	0
DCLK1	0	0	0	0	0	0	0	0	0	0	0	0	0	0	0	0	0	0	0	0	0	0	0	0	0	0	0	0	0	0	0	0	0	0	0	0	0	0	0	0	0	0	0	0	0	0	0	0	0
DCLK2	0	0	0	0	0	0	0	0	0	0	0	0	0	0	0	0	0	0	0	0	0	0	0	0	0	0	0	0	0	0	0	0	0	0	0	0	0	0	0	0	0	0	0	0	0	0	0	0	0
DCX	0	0	0	0	0	0	0	0	0	0	0	0	0	0	0	0	0	0.0260546774984853	0	0	0	0	0	0	0	-0.00402096293524684	0	0	0	0	0	0	0	0	0	0	0	0	0	0	0	0	0	0	0	0	0.0746455681399496	0	0
DDR1	0	0	0	0	0	0	0	0	0	0	0	0	0	0	0	0	0	0	0	0	0	0	0	0	0	0	0	0	0	0	0.00330257521000914	0	0	0	0	0	0	0	0	0	0	0	0	0	0	0	0	0	0
DDR2	0	0	0	0	0	0	0	0	0	0	0	0	0	0	0	0	0	0	0	0	0	0	0	0	0	0	0	0	0	0	0	0	0	0	0	0	0	0	0	0	0	0	0	0	0	0	0	0	0
DEK	0	0.0072143029645146	0	0	0	0	0	0	0	0	0	0	0	0	0	0	0	0	0	0	0.0654493106694848	0	0	0	0	0	0	0	0	0	0	0	0	0	0	0	0.0412033697241608	0.0155986756366723	0.0527144408923393	0	0	0	0	0.0394507400672657	0	0	0	0	0
DEPDC1	0	0	0	0	0.0347981882097834	0	0	0	0	0	0	0	0	0	0.0694978556805929	0	0	0	0	0	0	0.00357965386445883	0	0.0450490077347748	0	0	0.0670021791869553	0	0	0	0	0	0	0	0	0	0	0.0514228033993281	0	0	0	0	0	0	0	0.035282064524467	0	0	0
DLX5	0	0	0	0	0	0	0	0	0	0	0	0	0	0	0	0	0	0	0	0	0	0	0	0	0	0	0	0	0	0	0	0	0	0	0	0	0	0	0	0	0	0	0	0	0	0	0.143340467929435	0	0
DNMT1	0	0	0	0	0	0	0	0	0	0	0	0	0	0	0	0	0	0	0	0	0	0	0	0	0	0	0	0	0	0	0	0	0	0	0	0	0	0	0	0	0	0	0	0	0	0	0	0	0
DRAP1	0	0	0	0	0	0	0	0	0	0	0	0	0	0	0	0	0	0	0	0	0	0	0	0	0	0	0	0	0	0	0	0	0	0	0	0	0	0	0	0	0	0	0	0	0	0	0	0	0
DTYMK	0	0	0	0	0	0	0	0	0	0	0	0	0	0	0	0	0	0	0	0	0	0	0	0	0	0	0	0	0	0	0	0	0	0	0	0	0	0	0	0	0	0	0	0	0	0	0	0	0
E2F1	0.0585068164679402	0.190380839613008	0	0.040163176712127	0.0260756766137645	0	0	0	0	0	0	0	0	0	0	0	0	0	0	0	0	0	0	0	0	0	0	0	0	0	0	0	0	0	0	0	0	0	0	0	0	0	0	0	0	0	0	0	0
E2F7	0	0	0	0	0.00530090584570394	0	0	0	0	0	0	0	0	0	0	0	0	0	0	0	0	0	0	0	0	0	0	0	0	0	0	0	0	0	0	0	0	0.0482771304678712	0.0377500751287958	0	0	0	0	0	0	0	0	0	0
EBF1	0	0	0	0	0	0	0	0	0	0	0.013660616757418	-0.00802794059053627	0	0	0	0	0	0	0	0	0	0	0	0	0	0	0	0	0	0	0	0	0	0	0	0	0	0	0	0	0	0	0	0	0	0	0	0	0
EBF2	0	0	0	0	0	0	0	0	0	0	0	0	0	0	0	0	0	0	0	0	0	0	0	0	0	0	0	0	0	0	0	0	0	0	0	0	0	0	0	0	0	0	0	0	0	0	0	0	0
EFEMP1	0	0	0	0	0	0	0	0	0	0	0	0	0	0	0	0	0	0	0	0	0	0	0	0	0	0	0	0	0	0	0	0	0	0	0	0	0	0	0	0	0	0	0	0	0	0	0	0	0
EGFR	0	0	0.0329301171324158	0	0	0.0186420187640693	0	0	-0.024600880011831	-0.0119075483272843	0	0	0	0	0	0	0	0	0	0	0	0	0	0	0	0	0	0	0	0	0	0	0	0	0	0	0	0	0	0	0	0	0	0	0	0	0	0	0
EGR3	0	0	0	0	0	0	0	0	0	0	0	0	0	0	0	0	0	0	0	0	0	0	0	0	0	0	0	0	0.0799752697354359	0	0	0	0	0	0	0	0	0	0	0	0	0	0	0	0	0	0	0	0
EMX1	0	0	0	0	0	0	0	0	0.0142508268115133	0.0382598824104423	0	0	0	0	0	0	0	0.0468637667381127	0	0.127356041963631	0.00475244487327986	0	0.0693594568051179	0	0	0	0	0	0	0	0	0	0	0	0	0	0	0	0	0	0	0	0	0	0	0	0	0	0
EPHA2	0	0	0	0	0	0	0	0	0	0	0	0	0	0	0	0	0	0	0	0	0	0	0	0	0	0	0	0	0	0	0	0	0	0	0	0	0	0	0	0	0	0	0	0	0	0	0	0	0
EPHA3	0	0	0	0	0	0	0	0	0	0	0	0	0	0	0	0	0	0	0	0	0	0	0	0	0	0	0	0	0	0.0220143250659148	0	0	0	0	0	0	0	0	0	0	0	0	0	0	0	0	0	0	0
ERBB3	0	0	0	0	0	0	0	0	0	0	0	0	0	0	0	0	0	0	0	0	0	0	0	0	0	0	0	0	0	0	0	0	0	0	0	0	0.00787535235597222	0	0	0.0367331187590513	0	0	0	0	0	0	0	0	0.10726799302597
ETV1	0	0	0	0	0	0	0	0	0	0	0	0	0	0	0	0	0	0	0	0	0	0	0	0	0	0	0	0	0	0	0	0	0	0.0110810236961432	0	0	0	0	0	0	0	0	0	0	0	0	0	0	0
EZH2	0	0	0	0	0	0	0	0	0	0	0	0	0	0	0	0	0	0	0	0	0.0270018296572185	0	0	0	0	0	0	0	0	0	0	0	0	0	0	0	0	0.0344554059771519	0.031379086644126	0	0	0	0	0.0394861534799439	0	0	0	0	0
FAM171B	0	0	0	0	0	0	0	0	0	0	0	0	0	0	0	0	0	0	0	0	0	0	0	0	0	0	0	0	0	0	0	0	0	0	0	0	0	0	0	0	0	0	0	0	0	0	0	0	0
FAM20C	0	0	0	0	0	0	0	0	0	0	0	0	0	0	0	0	0	0	0	0	0	0	0	0	0	0	0	0	0	0	0	0	0	0	0	0	0	0	0	0	0	0	0	0	0.00591143289262727	0	0	0	0
FBN1	0	0	0	0	0	0	0	0	0	0	0	0	0	0	0	0	0	0	0	0	0	0	0	0	0	0	0	0	0	0	0	0	0	0	0	0	0	0	0	0	0	0	0	0	0	0	0	0	0
FOS	0	0	0	0	0	0	0.176761773823133	0	0	0	0	0	0	0	0	0	0	0	0	0	0	0	0	0	0	0	0	0	0	-0.0106090202918809	0.0249222123579508	0	0	0.017899886413726	0	0	-0.020624163374754	0	-0.0110584669253252	0	0	-0.0158919548975551	-0.0477609292469595	-0.0215024754343163	0.00604429428388787	0	0	0	0
FOSB	0	0	0	0	0	0	0	0	0	0	0	0	0	0	0	0	0	0	0	0	0	0	0	0	0	0	0	0	0	0	0.00745765994691339	0.0276589767632156	0	0	-0.0158027276855312	0	0	0	0	0	0.0293336311337717	0	0	0	0.0331503187042132	0	0	0	0
FOSL1	0	0	0	0	0	0	0	0	0	0	0	0	0	0	0	0	0	0	0	0	0	0	0	0	0	0	0	0	0	0	0	0	0	0	0	0	0	0	0	0	0	0	0	0	0	0	0	0	0
FOXC1	0	0	0	0	0	0	0	0	0	0	0	0	0	0	0	0	0	0	0	0	0	0	0	0	0	0	0	0	0	0	0	0	0	0	0	0	0	0	0	0	0	0	0	0	0	0	0	0	0
FOXM1	0	0	0	0	0.00737595269507319	0	0	0	0	0	0	0	0	0	0	0	0	0	0	0	0	0	0	0	0	0	0	0	0	0	0	0	0	0	0	0	0	0	0	0	0	0	0	0	0	0	0	0	0
FOXP1	0	0	0	0	0	0	0	0	0	0	0.0732274114122224	0.0032486567403109	0	0	0	0	0	0	0	0	0	0	0	0	0	0	0	0	0	0	0	0	0	0	0	0	0	0	0	0	0	0	0	0	0	0	0	0	0
FOXS1	0	0	0	0	0	0	0	0	0	0	0	0	0	0	0	0	0	0	0	0	0	0	0	0	0	0	0	0	0	0	0	0	0	0	0	0	0	0	0	0	0	0	0	0	0	0	0	0	0
GPR155	0	0	0	0	0	0	0	0	0	0	0	0	0	0	0	0	0	0	0	0	0	0	0	0	0	0	0	0	0	0	0	0	0	0	0	0	0	0	0	0	0	0	0	0	0	0	0	0	0
GSX1	0	0	0	0	0	0	0	0	0	0	0	0	0	0	0	0	0	0	0	0	0	0	0	0	0	0	0	0	0	0	0	0	0	0	0	0	0	0	0	0	0	0	0	0	0	0	0	0	0
GTF2F2	0	0	0	0	0	0	0	0	0	0	0	0	0	0	0	0	0	0	0	0	0	0	0	0	0	0	0	0	0	0	0.00216483338376967	0	0	0	0	0	0	0	0	0	0	0	0	0	0	0	0	0	0
HAND2	0	0	0	0	0	0	0	0	0	0	0	0	0	0	0	0	0	0	0	0	0	0	0	0	0	0	0	0	0	0	0	0	0	0	0	0	0	0	0	0	0	0	0	0	0	0	0	0	0
HBEGF	0	0	0	0	0	0	0	0	0	0	0	0	0	0	0	0	0	0	0	0	0	0	0	0	0	0	0	0	0	0	0	0	0	0	0	0	0	0	0	0	0.0189491162949197	0	0	0	0.018842783802173	0	0	0	0
HES4	0.0178065033584939	0	0	0	0	0	0	0	0	0	0	0	0	0	0	0	0	0	0	0	0	0	0	0	0	0	0	0	0	0	0	0	0	0	0	0	0	0	0	0	0	0	0	0.00367076606431558	0	0	0	0	0
HES6	0	0	0	0	0	0	0	0	0	0	0	0	0	0	0	0	0	0	0	0	0	0	0	0	0	0	0	0	0	0	0	0	0	0	0	0	0	0	0	0	0	0	0	0	0	0	0	0	0
HEY1	0	0	0	0	0	0	0	0	0	0	0	0	0	0	0	0	0	0	0	0	0	0.0234156217448791	0	0	0	0	0	0	0	0	0	0	0	0	0	0	0	0	0	0	0	0	0	0	0	0	0	0	0
HIC1	0	0	0	0	0	0	0	0	0	0	0	0	0	0	0	0	0	0	0	0	0	0	0	0	0	0	0	0	0	0	0	0	0	0	0	0	0	0	0	0	0	0	0	0	0	0	0	0	0
HIST1H1B	0	0	0	0	0.0137059118130866	0	0	0	0	0	0	0	0	0	0	0	0	0	0	0	0.00500623737967916	0	0	0	0	0	0	0	0	0	0	0	0	0	0	0	0	0.0188381249062164	0	0	0	0	0	0	0	0.0200406040233445	0	0	0
HIST1H1D	0	0	0	0	0	0	0	0	0	0	0	0	0	0	0	0	0	0	0	0	0	0	0	0	0	0	0	0	0	0	0	0	0	0	0	0	0	0	0	0	0	0	0	0	0	0	0	0	0
HIST1H1E	0	0	0	0	0	0	0	0	0	0	0	0	0	0	0	0	0	0	0	0	0.0174425724371977	0	0	0	0	0	0	0	0	0	0	0	0	0	0	0	0	0	0	0	0	0	0	0	0	0	0	0	0
HMGA1	0	0	0	0	0	0	0	0	0	0	0	0	0	0	0	0	0	0	0	0	0	0	0	0	0	0	0	0	0	0	0	0	0	0	0	0	0	0	0	0	0	-0.0179201602043367	0	0	0.0772367046684192	0	0	0	0
HMGA2	0	0	0	0	0	0	0	0	0	0	0	0	0	0	0	0	0	0	0	0	0	0	0	0	0	0	0	0	0	0	0	0	0	0	0	0	0	0	0	0	0	0	0	0	0.0441834799209821	0	0	0	0
HMGB1	0	0	0	0	0	0	0	0	0	0	0	0	0	0	0	0.0280329938569392	0	0	0	0	0.00337412403772389	0.105633810140469	0	0.0231124387925798	0	-0.0622360444328927	0	0	0	0	0	0	0	0	0	0.0870940429632954	0	0.010633264560209	0	0	0	0	0	-0.0123356524000091	0	0	0	0	0
HMGB2	0	0	0	0	0.00682147488841275	0	0	0	0	0	0	0	0	0	0.016603102204044	0	-0.03213079208646	0.0227876635167366	0	0	0.038477710626012	0	0	0.0426737092856922	0	0	0	0	0	0	0	0	0	0	0	0.0510298207213532	0	0.0472198371408805	0	0	0	0	0	0	0	0.0375805378625144	0	0	0
HMGB3	0	0	0	0	0	0	0	0	0	0	0	0	0	0	0	0	0	0	0	0	0	0	0	0	0	0	0	0	0	0	0	0	0	0	0	0.00949606665066308	0	0	0	0	0	0	0	0	0	0	0	0	0
HMGN3	0	0	0	0	0	0	0	0	0	0	0	0	0	0	0	0	0	0	0	0	0	0	0	0	0.0475796468154618	0	0	-0.0160823734334334	0	0	0	0	0	0	0	0	0.0694111267452592	0	0	0	0	0	0	0	0	0	0	0	0
HOPX	0.053174886832432	0	0.110862024042814	0	0	0.0303007249402568	0	0	-0.0442436256044534	-0.0602017454728554	0	0	0	0	0	0	0	0	0	0	0	0	0	0	0	0	0	0	0	0	0	0	0	0	0	0	0	0	0	0	0	0	0	0	0	0	0	0	0
HOXB2	0	0	0	0	0	0	0	0	0	0	0	0	0	0	0	0	0	0	0	0	0	0	0	0	0	0	0	0	0	0	0	0	0	0	0	0	0	0	0	0	0	0	0	0	0	0	0	0	0
HOXB8	0	0	0	0	0	0	0	0	0	0	0	0	0	0	0	0	0	0	0	0	0	0	0	0	0	0	0	0	0	0	0	0	0	0	0	0	0	0	0	0	0	0	0	0	0	0	0	0	0
HOXB9	0	0	0	0	0	0	0	0	0	0	0	0	0	0	0	0	0	0	0	0	0	0	0	0	0	0	0	0	0	0	0	0	0	0	0	0	0	0	0	0	0	0.0454166298891461	0	0	0	0	0	0	0
HSP90AA1	0.015849238804948	0	0	0	0	0.0731178950408867	0.0892146973555503	0	-0.0354934038692114	0	0	0	0	0	0	0	0	0	0	0	0	0.00724263447011367	0	0	0.00705596353080106	0	0	0	0	0	0	0	0	0	0	0	0	0	0	0	0	0.0110442522229951	0.0328023145058681	0	0	0	0	0	0
ID1	0	0	0	0	0	0	0	0	0	0	0	0	0	0	0	0	0	0	0	0	0	0	0	0	0	0	0	0	0	0	0	0	0	0	0	0	0	0	0	0	0	0	0	0	0.0118504996158206	0	0	0	0
ID2	0	0	0	0	0	0	0	0	0	0	0	0	0	0	0	0	0	0	0	0	0	0	0	0	0	0	0	0	0	0	0	0	0	0	0	0	0	0	0	0	0	0	0	0	0	0	0	0	0
ID3	0	0	0	0	0	0	0	0.00589273043496384	0	0	0	0	0	0	0	0	0	0.00293016058467228	0	0	0	0	0	0	0	0	0	0	0	0	0	0	0	0	0	0	0	0	0	0	0	0	0	0	0	0	0	0	0
ID4	0	0	0	0	0	0	0	0	0	0.039304413442276	0	0	0	0	0	0	0	0	0	0	0	0	0	0	0	0	0	0	0	0	0	0	0	0	0	0	0	0	0	0	0	0	0	0	0	0	0	0	0
IFI16	0	0	0	0	0	0	0	0.0288094020274326	0	0	0	0.0289726674781238	0	0	0	0	0	0	0	0	0	0	0	0	0	0	0	0	0	0	0	0	0	0	0	0	0	0	0	0	0	0	0	0	0	0	0	0	0
INSM1	0	0	0	0	0	0	0	0	0	0	0	0	0	0	0	0	0	0	0	0.0177144002604093	0	0	0	0.0106387093232159	0	0	0	0	0	0	0	0	0	0	0	0	0	0	0	0	0	0	0	0	0	0	0	0	0
IRF1	0	0	0	0	0	0	0	0	0	0	0	0	0	0	0	0	0	0	0	0	0	0	0	0	0	0	0	0	0	0	0	0	0	0	0	0	0	0	0	0	0.0858158184944509	0	0	0	0	0	0	0	0
IRS2	0	0	0	0	0	0	0	0	0	0	0	0	0	0	0	0	0	0	0	0	0	0	0	0	0	0	0	0	0	0	0	0	0	0	0	0	0	0	0	0	0	0	0	0	0.0163042481257266	0	0	0	0
JUN	0	0	0	0	0	0	0.0167208409027505	0	0	0	0	0	0	0	0	0	0	0	0	0	0	0	0	0	0	0	0	0	0	0	0	0	0	0	0	0	0	0	0	0	0	0	0	0	0	0	0	0	0
JUNB	0	0	0	0	0	0	0	0	0	0	0	0	0.0386909842708533	0	0	0	0	0	0	0	0	0	0	0	0	0	0	-0.174944558091552	0.0303875757862326	-0.164850293079188	0.0617227098101548	0.0184382896091289	-0.0494328568266315	0.0640414096054443	-0.059877302081055	0.089209608261076	0.0727064444228354	-0.00841607094543423	-0.0691760129342371	0	0.00598390887757137	-0.0184165256130869	0	-0.0150296249377806	0.0228906599445057	0	0	0	0
JUND	0	0	0	0	0	0	0	0	0.0231705773240101	0	0	0	0.0166833044774615	0	0	0	0	0	0	0	0	0	0	0	0	0.023280835410007	0	0	0	0	0	0	0	0	0	0	0	0	0	0	0	0	0	0	0	0	0	0	0
KALRN	0	0	0	0	0	0	0	0	0	0	0	0	0	0	0	0	0	0	0	0	0	0	0	0	0	0	0	0	0	0	0	0	0	0	0	0	0	0	0	0	0	0	0	0	0	0	0	0	0
KIT	0	0	0	0	0	0	0	0	0	0	0	0	0	0	0	0	0	0	0	0	0	0	0	0	0	0	0	0	0	0	0	0.0145689866847956	0	0	0	0	0	0	0	0	0	0	0	0	0	0	0	0	0
KLF2	0	0	0	0	0	0	0	0	0	0	0	0	0	0	0	0.0606511578287944	0	0	0.0652094304573621	0	0	0	0	0	-0.0119376763990416	0	0	0	0	0	0	0	0	0.0526297427182819	0	0	0	0	0	0	0	0	0	0	0	0	0	0	0
KLF5	0	0	0	0	0	0	0	0	0	0	0	0	0	0	0	0	0	0	0	0	0	0	0	0	0	0	0	0	0	0	0	0	0	0	0	0	0	0	0	0	0	0	0	0	0	0	0	0	0
KLF6	0	0	0	0	0	0	0	0	0	0	0	0	0	0	0	0	0	0	0	0	0	0	0	0	0	0	0	0	0	-0.0277287692367348	0	0.0115221747707562	0	0	0	0	0	0	-0.0175258893584819	0	0	0	0	0	0	0	0	0	0
KLF9	0	0	0	0	0	0	0	0	0	0	0	0	0	0	0	0	0	0	0	0	0	0	0	0	0	0	0	0	0	0	0	0	0	0	0	0	0	0	0	0	0	0	0	0	0.012620700244521	0	0	0	0
LHX1	0	0	0	0	0	0	0	0	0	0	0	0	0	0	0	0	0	0	0	0	0	0	0	0	0	0	0	0	0	0	0	0	0	0	0	0	0	0	0	0	0	0	0	0	0	0	0	0	0
LHX2	0	0	0	0	0	0	0	0	0	0	0	0	0	0	0	0	0	0	0	0	0	0	0	0	0	0	0	0	0	0	0	0	0	0	0	0	0	0	0	0	0	0	0	0	0	0	0	0	0
MACF1	0	0	0	0	0	0	0	0	0	0	0	0	0	0	0	0	0	0	0	0	0	0	0	0	0	0	0	0.061541136770999	0	0	0	0	0	0	0	0	-0.0600630337075534	0	0	0	0	0	0	0	0	0	0	0	0
MAFF	0	0	0	0	0	0	0	0	0	0	0	0	0	0	0	0	0	0	0	0	0	0	0	0	0	0	0	0	0	0	0	0	0	0	0	0	0	0	0	0	0	0	0	0	0.00300063971504847	0	0	0	0
MAPK10	0	0	0	0	0	0	0	0	0	0	0	0	0	0	0	0	0	0	0	0	0	0	0	0	0	0	0	0	0	0	0	0	0	0	0	0	0	0	0	0	0	0	0	0	0	0	0	0	0
MEF2C	0	0	0	0	0	0	0	0	0	0	0.137789529658491	0.0340628782097556	0	0	0	0.0200400809866414	0	0	0.0115675517483001	0	0	0	0	0	0	0	0	0	0	0	0	0	0	0.0137589782312088	0	0	0	0	0	0	0	0	0	0	0	0	0	0	0
MEIS2	0	0	0	0	0	0	0	0	0	0	0	0	0	0	0	0	0	0	0	0	0	0	0	0	0	0	0	0.0039584800457432	0	0	0	0	0	0	0	0	0	0	0	0	0	0.0105188329599828	0	0	0	0	0	0	0
MEOX1	0	0	0	0	0	0	0	0	0	0	0	0	0	0	0	0	0	0	0	0	0	0	0	0	0	0	0	0	0	0	0	0	0	0	0	0	0	0	0	0	0	0	0	0	0	0	0	0	0
MEOX2	0	0	0	0	0	0	0	0	0	0	0	0	0	0	0	0	0	0	0	0	0	0	0	0	0	0	0	0	0	0	0	0	0	0	0	0	0	0	0	0	0	0	0	0	0	0	0	0	0
MET	0	0	0	0	0	0	0	0	0	0	0	0	0	0	0	0	0	0	0	0	0	0	0	0	0	0	0	0	0	0	0	0.0170501253133147	0	0	0	0	0	0	0	0	0	0	0	0	0	0	0	0	0
MITF	0	0	0	0	0	0	0	0	0	0	0	0	0	0	0	0	0	0	0	0	0	0	0	0	0.0506959767737893	0	0	0	0	0	0	0.054556273036884	0	0	0	0	0.0161302280689381	0	0	0.00290438865619293	0	0	0	0	0	0	0	0	0
MLXIP	0	0	0	0	0	0	0	0	0	0	0	0	0	0	0	0	0	0	0	0	0	0	0	0	0	0	0	0.0286163749892544	0	0	0	0	0	0	0	0	0	0	0	0	0	0	0	0	0	0	0	0	0
MXD3	0	0	0	0	0.0174243137989492	0	0	0	0	0	0	0	0	0	0.0779472584723195	0	0	0	0	0	0	0	0	0.0688043683904137	0	0	0.0153824100923278	0	0	0	0	0	0	0	0	0	0	0	0	0	0	0	0	0	0	0	0	0	0
MYBL1	0	0	0	0	0	0	0	0	0	0	0	0	0	0	0	0	0	0	0	0	0	0	0	0	0	0	0	0	0	0	0	0	0	0	0	0	0	0	0	0	0	0	0	0	0	0	0	0	0
MYBL2	0.048209688065369	0.133414520570198	0	0	0.0372604390311596	0	0	0	0	0	0	0	0	0	0	0	0	0	0	0	0.0345892831480101	0	0	0.00753254090273204	0	0	0	0	0	0	0	0	0	0	0	0	0	0.0210495363471194	0	0	0	0	0	0	0	0	0	0	0
MYC	0	0	0	0	0	0	0	0	0	0.0120464648416569	0	0	0	0	0	0	0	0	0	0	0	0	0	0	0	0	0	0	0	0	0	0	0	0	0	0	0	0	0	0	0	0	0	0	0	0	0	0	0
MYLK	0	0	0	0	0	0	0	0	0	0	0.0795174560705051	0	0	0	0	0.0129767784280192	0	0	0	0	0	0	0	0	0	0	0	0	0	0	0	0	-0.0205804062432433	0.0712250403867581	0	0	0.0375265756057996	0	0	0	0	0	0	0	0	0	0	0	0
MYT1	0	0	0	0	0	0	0	0	0	0	0	0	0	0	0	0	0	0	0	0	0	0	0	0	0	0	0	0	0	0	0	0	0	0	0	0	0	0	0	0	0	0	0	0	0	0	0	0	0
MYT1L	0	0	0	0	0	0	0	0	0	0	0	0	0	0	0	0	0	0	0	0	0	0	0	0	0	0	0	0	0	0	0	0	0	0	0	0	0	0	0	0	0	0	0	0	0	0	0	0	0
NEK2	0	0	0	0	0.00910623171379497	0	0	0	0	0	0	0	0	0	0.0360221459037199	0	0	0	0	0	0	0	0	0	0	0	0.0162250840292139	0	0	0	0	0	0	0	0	0	0	0	0	0	0	0	0	0	0	0	0	0	0
NEUROD1	0	0	0	0	0	0	0	0	0	0	0	0	0	0	0	0	0	0	0	0	0	0	0	0	0	0	0	0	0	0	0	0	0	0	0	0	0	0	0	0	0	0	0	0	0	0	0	0	0
NEUROD4	0	0	0	0	0	0	0	0	0	0	0	0	0	0	0	0	0	0	0	0	0	0	0	0	0	0	0	0	0	0	0	0	0	0	0	0	0	0	0	0	0	0	0	0	0	0	0	0	0
NFATC2	0	0	0	0	0	0	0	0	0	0	0	0	0	0	0	0	0	0	0	0	0	0	0	0	0	0	0	0	0	0	0	0	0	0	0	0	0	0	0	0	0	0	0	0	0	0	0	0	0
NFIA	0	0	0	0	0	0	0	0	0	0	0	0	0	0	0	0	0	0	0	0	0	0	0	0	0	0	0	0	0	0	0	0	0	0	0	0	0	0	0	0	0.00949533889308537	0	0	0	0	0	0	0	0
NHLH2	0	0	0	0	0	0	0	0	0	0	0	0	0	0	0	0	0	0.0188761203468084	0	0.00307510474695908	0.0173681954964825	0	0.0019845520814229	0	0	0	0	0	0	0	0	0	0	0	0	0	0	0	0	0	0	0	0	0	0	0	0	0	0
NR2F2	0	0	0	0	0	0	0	0	0	0	0.0133263823758759	0	0	0	0	0	0	0	0	0	0	0	0	0	0	0	0	0	0	0	0	0	0	0	0	0	0	0	0	0	0	0	0	0	0	0	0	0	0
NR4A1	0	0	0	0	0	0	0.0308632059725288	0	0	0	0	0	0	0	0	0	0	0	0.0493911368900738	0	0	0	0	0	0	0	0	0	0	0	0	0	0	0	-0.0012183589671391	0	0	0	0	0.0075312267950088	0	0	0	0	0	0	0	0	0
NR4A2	0	0	0	0	0	0	0	0	0	0	0	0	0	0	0	0	0	0	0	0	0	0	0	0	0	0	0	0	0	0	0	0	0	0	0	0	0	0	0	0	0	0	0	0	0	0	0	0	0
NRP2	0	0	0	0	0	0	0	0	-0.0229761016418447	0	0	0	0	0	0	0	0	0	0	0	0	0	0	0	0	0	0	0.084047104247018	0	0.0685080185639507	0	0	0	0	0.0255553346305201	0	-0.0132874361484305	0	0	0	0	-0.00784765899831865	0	0	0.0205919128155331	0	0	0	0
NTRK2	0	0	0	0	0	0	0	0	0	0	0	0	0	0	0	0	0	0	0	0.0124923486821816	0	0	0	0	0	0	0	0	0	0	0	0	0	0	0	0	0	0	0	0	0	0	0	0	0	0	0	0	0
NTRK3	0	0	0	0	0	0	0	0	0	0	0	0	0	0	0	0	0	0	0	0	0	0	0	0	0	0	0	0	0	0	0	0	0	0	0	0	0	0	0	0	0	0	0	0	0	0	0	0	0
OLIG1	0	0	0.0474238940768612	0	0	0	0	0	0	-0.03300351941854	0	0	0	0	0	0	0	0	0	0.0166689388012334	0	0	0	0	0	0	0	0	0	0	0	0	0	0	0	0	0	0	0	0	0	0	0	0	0	0	0	0	0
OLIG2	0	0	0.00589635367350392	0	0	0	0	0	0	0	0	0	0	0	0	0	0	0	0	0.015233052506026	0	0	0	0	0	0	0	0	0	0	0	0	0	0	0	0	0	0	0	0	0	0	0	0	0	0	0	0	0
OSR1	0	0	0	0	0	0	0	0	0	0	0	0	0	0	0	0	0	0	0	0	0	0	0	0	0	0	0	0	0	0	0	0	0	0	0	0	0	0	0	0	0	0	0	0	0	0	0	0	0
PAK3	0	0	0	0	0	0	0	0	0	0	0	0	0	0	0	0	0	0	0	0	0	0	0	0	0	0	0	0	0	0	0	0	0	0	0	0	0	0	0	0	0	0	0	0	0	0	0	0	0
PAWR	0	0	0	0	0	0	0	0	0	0	0	0	0	0	0	0	0	0	0	0	0	0	0	0	0	0	0	0	0	0.00395312180585136	0	0	0	0	0	0	0	0	0	0	0	0	0	0	0	0	0	0	0
PBK	0.0289745477343593	0.0842989060933517	0	0	0.119491356594778	0	0	0	-0.0188748268734953	0	0	0	0	0	0.0132218852306861	0	0	0	0	0	0	0.0561189666229601	0	0.0458735337953769	0	0	0.0347516179096412	0	0	0	0	0	0	0	0	0.0250126516501354	0	0.0296386507258451	0	0	0	0	0	0	0	0.0573965218252216	0	0	0
PDGFA	0	0	0	0.088165699800742	0	0	0	0	0	0	0	0	0	0	0	0	0	0	0	0	0	0	0	0	0	0	0	0	0	0	0	0	0	0	0	0	0	0	0	0	0	0	0	0	0	0	0	0	0
PDGFRA	0	0	0	0	0	0	0	0	0	0	0	0	0	0	0	0	0	0	0	0	0	0	0	0	0	0	0	0	0	0	0	0	0	0	0	0	0	0	0	0	0	0	0	0	0	0	0	0	0
PDGFRB	0	0	0	0	0	0	0	0	0	0	0	0	0	0	0	0	0	0	0	0	0	0	0	0	0	0	0	0	0	0	0	0	0	0	0	0	0	0	0	0	0	0	0	0	0	0	0	0	0
PDGFRL	0	0	0	0	0	0	0	0	0	0	0	0	0	0	0	0	0	0	0	0	0	0	0	0	0	0	0	0	0	0	0	0	0	0	0	0	0	0	0	0	0	0	0	0	0	0	0	0	0.036762028404304
PGM2L1	0	0	0	0	0	0	0	0	0	0.0211163933819647	0	0	0	0	0	0.0136858548896072	-0.0177898674685726	0	0	0	0	0	0	0	0	0	0	0	0	0	0	0	0	0	0	0	0	0	0	0	0	0	0	0	0	0	0	0	0
PITX1	0	0	0	0	0	0	0	0	0	0	0	0	0	0	0	0	0	0	0	0	0	0	0	0	0	0	0	0	0	0	0	0	0	0	0	0	0	0	0	0	0	0	0	0	0	0	0	0	0
PKDCC	0	0	0	0	0	0	0	0	0	0	0	0	0	0	0	0	0	0	0	0	0	0	0	0	0	0	0	0	0	0	0	0	0	0	0	0	0	0	0	0	0	0	0	0	0	0	0	0	0
PLAGL1	0	0	0	0	0	0	0	0	0	0	0	0	0	0	0	0	0	0	0	0	0	0	0	0	0	0	0	0	0	0	0	0	0	0	0	0	0	0	0	0	0	0	0	0	0	0	0	0	0
PLK1	0	0	0	0	0.0344668140304905	0	0	0	0	0	0	0	0	0	0.0382780191789524	0	0	0	0	0	0	0	0	0.0326796927372738	0	0	0.0289055825767293	0	0	0	0	0	0	0	0	0	0	0	0	0	0	0	0	0	0	0.0595397383243906	0	0	0
PLXNA4	0	0	0	0	0	0	0	0	0	0	0	0	0	0	0	0	0	0	0	0.0248165706880318	0	0	0.00867300715831935	0	0	0	0	0	0	0	0	0	0	0	0	0	0	0	0	0	0	0	0	0	0	0	0	0	0
PLXNC1	0	0	0	0	0	0	0	0	0	0	0	0	0	0	0	0	0	0	0	0	0	0	0	0	0	0	0	0	0	0	0	0.0405915166366797	0	0	0	0	0	0	0	0	0	0	0	0	0	0	0	0	0
POU2F2	0	0	0	0	0	0	0	0	0	0	0	0	0	0	0	0	0	0	0	0	0	0	0	0	0	0	0	0	0	0	0	0	0	0	0	0	0	0	0	0	0	0	0	0	0	0	0	0	0
POU3F1	0	0	0	0	0	0	0	0	0	0	0	0	0	0	0	0	0	0	0	0	0	0	0	0	0	0	0	0	0	0	0	0	0	0	0	0	0	0	0	0	0	0	0	0	0	0	0	0	0
POU3F2	0	0	0	0	0	0	0	0	0	0	0	0	0	0	0	0	0	0	0	0	0	0	0	0	0	0	0	0	0	0	0	0	0	0	0	0	0	0	0	0	0	0	0	0	0	0	0	0	0
POU3F4	0	0	0	0	0	0	0	0	0	0	0	0	0	0	0	0	0	0	0	0	0	0	0.0478421831883531	0	0	0	0	0	0	0	0	0	0	0	0	0	0	0	0	0	0	0	0	0	0	0	0	0	0
PRRX1	0	0	0	0	0	0	0	0.0315264569158486	0	0	0	0.0288862526226275	0	0	0	0	0	0	0	0	0	0	0	0	0	0	0	0	0	0	0	0	0.0187754578214997	0	0	0	0	0	0	0	0	0	0	0	0	0	0	0	0
RASSF2	0	0	0	0	0	0	0	0	0	0	0	0	0	0	0	0	0	0	0	0	0	0	0	0	0	0	0	0	0	0	0	0	0	0	0	0	0	0	0	0	0	0	0	0	0	0	0	0	0
REV3L	0	0	0	0	0	0	0	0	0	0	0	0	0	0	0	0	0	0	0	0	0	0	0	0	0	0	0	0	0	0	0	0	0	0	0	0	0	0	0	0	0	0	0	0	0	0	0	0	0
RFX4	0	0	0	0	0	0	0	0	0	0	0	0	0	0	0	0	0	0	0	0	0	0	0	0	0	0	0	0	0	0	0	0	0	0	0	0	0	0	0	0	0	0	0	0	0	0	0	0	0
RORB	0	0	0	0	0	0	0	0	0	0	0	0	0	0	0	0	0	0	0	0	0	0	0	0	0	0	0	0	0	0	0	0	0	0	0	0	0	0	0	0	0	0	0	0	0.00677522746828571	0	0	0	0
RPS6KA2	0	0	0	0	0	0	0	0	0	0	0	0	0	0	0	0	0	0	0	0	0	0	0	0	0	0	0	0	0	0	0	0	0	0	0	0	0	0	0	0	0	0	0	0	0	0	0	0	0
RUNX2	0	0	0	0	0	0	0	0	0	0	0	0	0	0	0	0	0	0	0	0	0	0	0	0	0	0	0	0	0	0	0	0	0	0	0	0	0	0	0	0	0	0	0	0	0	0	0	0	0
RXRG	0	0	0	0	0	0	0	0	0	0	0	0	0	0	0	0	0	0	0	0	0	0	0	0	0	0	0	0	0	0	0	0	0	0	0	0	0	0	0	0.0421721934645995	0	0	0	0	0	0	0	0	0
SCRT2	0	0	0	0	0	0	0	0	0	0	0	0	0	0	0	0	0	0	0	0	0	0	0	0	0	0	0	0	0	0	0	0	0	0	0	0	0	0	0	0	0	0	0	0	0	0	0	0	0
SCX	0	0	0	0	0	0	0	0	0	0	0	0	0	0	0	0	0	0	0	0	0	0	0	0	0	0	0	0	0	0	0	0	0	0	0	0	0	0	0	0	0	0	0	0	0	0	0	0	0
SEMA4A	0	0	0	0	0	0	0	0	0	0	0	0	0	0	0	0	0	0	0	0	0	0	0	0	0	0	0	0	0	0	0	0	0	0	0	0	0	0	0	0	0	0	0	0	0.00750983379294316	0	0	0	0
SGK1	0	0	0	0	0	0	0	0	0	0	0	0	0	0	0	0	0	0	0	0	0	0	0	0	0	0	0	0	0	0	0	0.0395103322415407	0	0	0	0	0	0	0	0	0	0	0	0	0	0	0	0	0
SMAD1	0	0	0	0	0	0	0	0	0	0	0	0	0	0	0	0	0	0	0	0	0	0	0	0	0	0	0	0	0	0	0	0	0	0	0	0	0	0	0	0	0	0	0	0	0	0	0	0	0
SORBS2	0	0	0	0	0	0	0	0	0	0	0	0	0	0	0	0	0	0	0	0	0	0	0	0	0	0	0	0	0	0	0	0	0	0	0	0	0	0	0	0	0	0	0	0	0	0	0	0	0
SOX10	0	0	0	0	0	0	0	0	0	0	0	0	0	0	0	0	0	0	0	0	0	0	0	0	0	0	0	0	0	0	0	0	0	0	0	0	0	0	0	0	0	0	0	0	0	0	0	0	0.109804505613969
SOX2	0	0	0	0	0	0.0473467009266568	0	0	-0.0241900553443343	-0.0151139903426762	0	0	0	0	0	0	-0.0179037827410203	0	0	0	0	0	0	0	0	0	0	0	0	0.0130664183866255	0	0	0	0	0	0	-0.00109998902035365	0	0	0	0	0	0	0	0	0	0	0	0
SOX4	0	0	0	0	0	0	0	0	0	0	0	0	0	0	0	0	0	0	0	0	0	0	0	0	0	0	0	0	0	0	0	0	0	0	0	0	0	0	0	0	0	0.0195551386445223	0	0	0	0	0	0	0
SOX6	0	0	0	0	0	0	0	0	0	0	0	0	0	0	0	0	0	0	0	0	0	0	0	0	0	0	0	0	0	0	0	0	0	0	0	0	0	0	0	0	0	0	0	0	0	0	0	0	0
SOX8	0	0	0	0	0	0	0	0	0	0	0	0	0	0	0	0	0	0	0	0	0	0	0	0	0	0	0	0	0	0	0	0	0	0	0	0	0	0	0	0	0	0	0	0	0	0	0	0	0
SOX9	0	0	0	0	0	0	0	0	0	0	0	0	0	0	0	0	0	0	0	0	0	0	0	0	0	0	0	0	0	0	0.0130353648311577	0	0	0	0	0	0	0	0	0	0	0	0	0	0	0	0	0	0
SPHK1	0	0	0	0	0	0	0	0	0	0	0	0	0	0	0	0	0	0	0	0	0	0	0	0	0	0	0	0	0	0	0	0	0	0	0	0	0	0	0.0494418002718362	0	0	0	0	0	0	0	0	0	0
ST18	0	0	0	0	0	0	0	0	0	0	0	0	0	0	0	0	0	0	0	0	0	0	0	0	0	0	0	0	0	0	0	0	0	0	0	0	0	0	0	0	0	0	0	0	0	0	0.0107455145125306	0	0
STAT1	0	0	0	0	0	0	0	0	0	0	0	0	0	0	0	0	0	0	0	0	0	0	0	0	0	0	0	0	0	0	0	0	0	0	0	0	0	0	0	0	0	0	0	0.0245462451710018	0	0	0	0	0
STK17A	0	0	0	0	0	0	0	0	0	0	0	0	0	0.022992125839111	0	0	0	0	0	0	0	0	0	0	0	0	0	0	0	0	0.00533016604226902	0	0	0	0	0	0	0	0	0	0	0	0	0	0	0	0	0	0
STK32A	0	0	0	0	0	0	0	0	0	0	0	0	0	0	0	0	0	0	0	0	0	0	0	0	0	0	0	0	0	0	0	0	0	0	0	0	0	0	0	0	0	0	0	0	0	0	0	0	0
TBX2	0	0	0	0	0	0	0	0	0	0	0	0	0	0	0	0	0	0	0	0	0	0	0	0	0	0	0	0	0	0	0	0	0	0	0	0	0	0	0	0	0	0	0	0	0	0	0	0	0
TCF4	0	0	0	0	0	0	0	0	0	0	0	0	0	0.0103052957159708	0	0	0	0	0	0	0	0	0	0	0	0	0	0	0	0	0	0	0	0	0	0	0	0	0	0	0	0	0	0	0	0	0	0	0
TFAP2A	0	0	0	0	0	0	0	0	0	0	0	0	0	0	0	0	0	0	0	0	0	0	0	0	0	0	0	0	0	0.0152772151863819	0	0	0	0	0	0	0	0	0	0	0	0	0	0	0	0	0	0	0
TFAP2B	0	0	0	0	0	0	0	0	0	0	0	0	0	0	0	0	0	0	0	0	0	0	0	0	0	0	0	0	0	0	0	0	0	0	0	0	0	0	0	0	0	0	0	0	0	0	0	0	0
TFAP2C	0	0	0	0	0	0	0	0	0	0	0	0	0	0	0	0	0	0	0	0	0	0	0	0	0	0	0	0	0	0	0	0	0	0	0	0	0	0	0	0	0	0	0	0	0	0	0	0	0
TGFB2	0	0	0	0	0	0	0	0	0	0	0	0	0	0	0	0	0	0	0	0	0	0	0	0	0	0	0	0	0	0.0131306667284298	0	0	0	0	0	0	0	0	0	0	0	0	0	0	0	0	0	0	0
TGFBR2	0	0	0	0	0	0	0	0	0	0	0	0	0	0	0	0	0	0	0	0	0	0	0	0	0	0	0	0	0	0	0	0	0	0	0	0	0	0	0	0	0	0	0	0	0	0	0	0	0
TGFBR3	0	0	0	0	0	0	0	0	0	0	0	0	0	0	0	0.0437681353695102	0	0	0.0311022792037147	0	0	0	0	0	0	0	0	0	0	0	0	0	0	0.0804489444070682	0	0	0	0	0	0.0146944109479798	0	0	0	0	0	0	0	0	0
TK1	0	0.0368778416923685	0	0	0	0	0	0	0	0	0	0	0	0	0	0	0	0	0	0	0.0236787273383704	0.00928791074740228	0	0.02368199089144	0	0	0	0	0	0	0	0	0	0	0	0	0	0.0337273817415618	0	0	0	0	0	0	0	0	0	0	0
TRIB3	0	0	0	0	0	0	0	0	0	0	0	0	0	0	0	0	0	0	0	0	0	0	0	0	0	0	0	0	0	0	0	0	0	0	0	0	0	0	0	0	0	0	0	0	0	0	0	0	0
TSC22D1	0	0	0	0	0	0	0	0	0	0	0	0	0	0	0	0	0	0	0	0	0	0	0	0	0	0	0	0	0	0	0	0	0	0	0	0	0	0	0	0	0	-0.0212233643176615	0	0	0.0457391698426143	0	0	0	0
TSC22D4	0	0	0.0279367020355569	0	0	0	0	0	0	0	0	0	0	0	0	0	0	0	0	0	0	0	0	0	0	0	0	0	0	0	0	0	0	0	0	0	0	0	0	0	0	0	0	0	0	0	0	0	0
TSHZ2	0	0	0	0	0	0	0	0	0	0	0	0	0	0	0	0	0	0	0	0	0	0	0	0	0	0	0	0	0	0	0	0	0	0	0	0	0	0	0	0	0	0.00991680776384956	0	0	0	0	0	0	0
TTK	0	0	0	0	0.0335311230396927	0	0	0	0	0	0	0	0	0	0.0394783089454067	0	0	0	0	0	0	0	0	0.026482163326456	0	0	0.0451511183206478	0	0	0	0	0	0	0	0	0	0	0	0	0	0	0	0	0	0	0	0	0	0
TWIST1	0	0	0	0	0	0	0	0	0	0	0	0	0	0	0	0	0	0	0	0	0	0	0	0	0	0	0	0	0	0	0	0	0	0	0	0	0	0	0	0	0	0	0	0	0	0	0	0	0
TWIST2	0	0	0	0	0	0	0	0	0	0	0	0	0	0	0	0	0	0	0	0	0	0	0	0	0	0	0	0	0	0	0	0	0	0	0	0	0	0	0	0	0	0	0	0	0	0	0	0	0
UGP2	0	0	0	0	0	0	0	0	0	0	0	0	0	0	0	0	0	0	0	0	0	0	0	0	0	0	0	0	0	0	0	0	0	0	0	0	0	0	0	0	0	0	0	0	0	0	0	0	0
UNCX	0	0	0	0	0	0	0	0	0	0	0	0	0	0	0	0	0	0	0	0	0	0	0	0	0	0	0	0	0	0	0	0	0	0	0	0	0	0	0	0	0	0	0	0	0	0	0	0	0
WEE1	0	0	0	0	0	0	0	0	0	0	0	0	0.00535608518046696	0	0	0	0	0	0	0	0	0	0	0	0	0	0	0	0	0	0	0	0	0	0	0	0	0	0	0	0	0	0	0	0.0108139004065371	0	0	0	0
YBX3	0	0	0	0	0	0	0	0	0	0	0	0	0	0	0	0	0	0	0	0	0	0	0	0	0	0	0	0	0	0	0	0	0	0	0	0	0	0	0	0	0	0	0	0	0	0	0	0	0
ZBTB20	0	0	0	0	0	0	0	0	0	0	0	0	0	0	0	0	0	0	0	0	0	0	0	0	0	0	0	0	0	0	0	0	0	0	0	0	0	0	0	0	0	0	0	0	0	0	0	0	0
ZEB2	0	0	0	0	0	0	0	0	0	0	0	0	0	0	0	0	0	0	0	0	0	0	0	0	0	0	0	0	0	0	0	0	0	0	0	0	0	0	0	0	0	0	0	0	0	0	0	0	0
ZFP36	0	0	0	0	0	0	0	0	0	0	0	0	0.110363404829476	0	0	0	0	0	0	0	0	0	0	0	0	0	0	0	0	0	0.00932963693842323	0.0411628475039239	0	0.0317817454231948	-0.00021272770243745	0	0	0	0	0	0.0579721228569636	0	0	0	0	0	0	0	0
ZFP36L1	0	0	0	0	0	0	0	0	0	0	0	0	0	0	0	0	0	0	0	0	0	0	0	0	0	0	0	0	0	0	0	0	0	0	0	0	0	0	0	0	0	0	0	0	0	0	0	0	0
ZFP36L2	0	0	0	0	0	0	0	0	0	0	0	0	0	0	0	0	0	0	0	0	0	0	0	0	0	0	0	0	0	0	0	0	0	0	0	0	0	0	0	0	0	0	0	0	0	0	0	0	0
ZIC1	0	0	0	0	0	0	0	0	0	0	0	0	0	0	0	0	0	0	0	0	0	0	0	0	0	0	0	0	0	0	0	0	0	0	0	0	0	0	0	0	0	0	0	0	0	0	0	0	0
ZIC2	0	0	0	0	0	0	0	0	0	0	0	0	0	0	0	0	0	0	0	0	0	0	0	0	0	0	0	0	0	0	0	0	0	0	0	0	0	0	0	0	0	0	0	0	0	0	0	0	0
ZMAT1	0	0	0	0	0	0	0	0	0	0	0	0	0	0	0	0	0	0	0	0	0	0	0	0	0	0	0	0.026760895191133	0	0	0	0	0	0	0	0	0	0	0	0	0	0	0	0	0	0	0	0	0
ZNF385D	0	0	0	0	0	0	0	0	0	0	0	0	0	0	0	0	0	0	0	0	0	0	0	0	0	0	0	0	0	0	0	0	0	0	0	0	0	0	0	0	0	0	0	0	0.000690114037174088	0	0	0	0
ZNF536	0	0	0	0	0	0	0	0	0	0	0	0	0	0	0	0	0	0	0	0	0	0	0	0	0	0	0	0	0	0	0	0	0	0	0	0	0	0	0	0	0	0	0	0	0	0	0	0	0
ZNF90	0	0	0	0	0	0	0	0	0	0	0	0	0	0	0	0	0	0	0	0	0	0	0	0	0	0	0	0	0	0	0	0	0	0	0	0	0	0	0	0	0	0	0	0	0	0	0	0	0
[truncated: 134 more columns]

## Sheet: 3C, D, E
	Patient	Route	Growth-condition
HOPX	-0.798766	-3.20419	-1.47609
MITF	-0.122567	-3.13115	-1.49346
ERBB3	-1.70013	-2.67121	-0.507664
HMGA1	-1.36431	-2.65871	-0.741537
AATK	-1.47399	-2.56729	-1.60145
HBEGF	-0.711736	-2.11922	-2.58045
OLIG1	-0.37853	-2.10027	-0.383265
CCND1	-1.48703	-2.06251	-0.00758317
ANXA2	-0.75715	-2.01581	-0.00897313
AEBP1	-2.16542	-1.9692	-1.11134
PRRX1	-0.733832	-1.58302	-1.73883
POU3F1	-0.858688	-1.47624	-1.17307
JUND	-4.35959	-1.44007	-1.02134
RXRG	-2.0552	-1.40148	-0.504675
HES6	-1.31455	-1.23973	-0.39787
TWIST1	-2.12723	-1.05523	-0.558748
AXL	-2.52783	-0.997095	-0.244242
PDGFRA	-3.0171	-0.916217	-0.203487
FOXS1	-1.65476	-0.833726	-1.21434
IFI16	-1.07336	-0.507726	-3.0317
SORBS2	-0.653857	-0.507726	-1.33016
HSP90AA1	-0.235461	-0.473144	-1.41536
SCX	-3.15864	-0.428382	-0.848622
CREB5	-1.33156	-0.391762	-0.508228
EMX1	-1.53847	-0.391762	-0.142258
PBK	-0.320895	-0.391762	-2.13062
MAFF	-1.7745	-0.382114	-0.580564
FBN1	-1.46845	-0.313274	-0.906294
AHR	-2.58577	-0.239884	-0.764142
AURKB	-1.38496	NA	-0.439216
CDKN1A	-1.02653	NA	-1.44103
CEBPB	-0.868289	NA	-1.37007
EFEMP1	-1.98888	NA	-0.117273
EPHA2	-1.2868	NA	-1.37615
HIST1H1D	-0.135487	NA	-1.58746

## Sheet: Figure 4C,D,E
	4C	log relative protein staining per compartment										4C	log relative protein staining per compartment
		perivascular											diffuse growth										4D		Anatomical context
		high density	medium density	sparse density	dense bundle	perivascular	inside corpus	outside corpus	endothelium	mouse brain			high density	medium density	sparse density	dense bundle	perivascular	inside corpus	outside corpus	endothelium	mouse brain				7	6	3	5	2	4	1
	{'CD31' }	-3.46659	-3.42546	-2.13192	-1.91823	-1.61369	-0.0388006	-1.39701	2.18107	-2.3884		{'CD31' }	-0.650596	-1.14824	-1.09205	-1.25013	-1.71993	-1.10597	-1.05257	2.22732	-1.23688		Case	{'U3220MG'}	-1.53406	-0.525419	-0.97237	0.226837	1.04782	1.04828	1.89599
	{'DES' }	-2.63337	-2.59301	-0.910987	-1.55009	-1.23299	4.61004	0.233792	0.175443	-1.66822		{'DES' }	-1.01195	-0.77976	-0.34193	-0.391662	-1.01202	-0.806469	-0.0302707	0.912628	-0.618827			{'U3013MG'}	-0.887348	-0.141715	-0.279555	0.625869	0.0250453	0.340682	-0.56397
	{'VCAN' }	0.707674	-2.57841	-1.11667	-1.55646	0	0.977458	-0.48093	0	0.600498		{'VCAN' }	-1.89546	-1.34503	-1.58626	-1.58203	0.303771	-0.228493	-1.21958	0.716727	0.375578			{'U3054MG'}	-0.695651	-0.540135	0.0931982	-0.0617234	0.27024	0.167869	-1.36008
	{'FOXL1' }	-0.328874	-0.086558	-1.25202	-0.471395	0	-1.53798	-1.27794	0	-1.88127		{'FOXL1' }	-1.65712	-1.55733	-0.347127	-0.824918	0.303771	0.804196	-0.593346	0.716727	0.0773137			{'U3179MG'}	0.0456395	-0.22115	0.297612	-0.133597	-0.31222	-1.50783	-1.3628
	{'MLANA' }	-0.338977	-1.78509	-1.72613	-0.706104	0	0.330642	-0.937826	0	-2.25769		{'MLANA' }	-1.14147	-1.41146	-0.678727	-1.54154	0.303771	-1.06548	-0.842711	0.716727	-1.31217			{'U3180MG'}	0.790769	0.441608	0.294563	-0.133335	-2.45337	-2.20104	-1.36153
	{'LMNA' }	-1.74686	-1.08864	-1.87714	-1.06752	0	-2.35833	-1.69225	0	-1.5429		{'LMNA' }	-2.50535	-2.41722	-0.961182	-0.565195	0.303771	-1.10674	-1.42425	0.716727	-0.9978			{'U3031MG'}	0.818037	0.608473	0.19036	-1.02216	-0.486352	-0.00329426	-1.27044
	{'JUNB' }	-7.34495	0.391515	0.159762	-0.601176	0	-2.15821	-0.190475	0	-3.90526		{'JUNB' }	-0.665931	0.0459877	-1.61723	-1.69273	0.303771	-1.9408	-1.58189	0.716727	-1.98403
	{'ICAM' }	-0.771504	-0.321035	-0.27509	-1.28034	-0.569603	-3.74229	-1.68401	-3.10732	-2.74768		{'ICAM' }	-0.839224	-1.84251	-2.33567	-1.84092	-3.51149	-1.45658	-2.34818	-1.94597	-2.04278
	{'MITF' }	-2.72242	-1.33013	-1.2	-1.36229	-0.834114	-1.52154	-0.849479	-2.4331	-1.74796		{'MITF' }	-1.20135	-1.97486	-1.6503	-1.39203	-1.49381	-1.52133	-1.6897	-0.19114	-0.861427
	{'CSPG4' }	-2.15519	-1.08032	-2.24082	-1.33352	-1.07566	-2.61108	-3.15311	-2.05893	-2.60896		{'CSPG4' }	0.197236	0.122487	-0.125003	0.25808	-0.482081	-0.305829	-0.330349	-0.288393	-0.530282
	{'EGR1' }	-0.275012	-0.592625	-1.02134	-0.788269	-0.963028	-3.42813	-0.387134	-2.99597	-1.24542		{'EGR1' }	-0.629068	-0.0408786	-0.719699	0.0326187	-0.775226	-0.702608	-0.787932	-0.999861	0.0801515
	{'NEUN' }	-1.81341	-2.71568	-0.888668	-0.798958	-0.923069	-0.970172	-0.863686	-1.61587	0.0843316		{'NEUN' }	0.197236	0.53424	0.0614005	1.26949	-0.749749	-0.596882	-0.0770692	-2.84395	0.578524
	{'NG2' }	-1.33997	-0.844991	-0.905743	-0.925398	-0.67706	-1.80965	-0.554328	-1.62639	-0.549009		{'NG2' }	-0.692291	0.075271	0.334904	-1.33468	-0.480516	0.610241	0.361147	-0.885471	-0.125214
	{'NFIA' }	-1.45619	-1.46902	-0.918107	-0.762268	-0.635374	-0.864065	-1.16651	-0.842016	-1.74876		{'NFIA' }	-0.179273	-0.254649	1.06169	-0.873682	1.06253	0.555642	0.463657	-0.461452	-0.492173
	{'NEUROD1'}	-1.42934	-1.54603	-0.321191	-0.0799454	-0.58997	-1.01481	0.843605	-0.535603	-2.44178		{'NEUROD1'}	0.20412	0.247709	-0.205886	0.0297958	-0.221018	0.0223072	0.348408	0.414427	-0.36743
	{'GFAP' }	-3.65627	-1.67581	-1.51274	-1.67103	-1.75399	-0.536665	-0.803187	-0.61152	-1.4163		{'GFAP' }	0.574917	0.126443	0.107022	0.0233214	-0.159404	0.441565	0.365903	0.49923	0.118542
	{'HMGA1' }	-8.90062	-1.44409	-1.1098	-1.12443	0	-1.4901	-1.39	0	-1.22969		{'HMGA1' }	0.815261	0.0385195	-0.0706178	1.34803	0.303771	-0.0680543	-0.295163	0.716727	0.142313
	{'CAV1' }	0.376586	-0.234449	-0.73279	0.740932	0.870146	0.29335	-0.831114	1.95429	-1.44992		{'CAV1' }	-0.269629	0.0980111	-0.740272	0.230092	0.258915	0.769884	-0.456537	1.27942	-0.993511
	{'CKB' }	-5.60745	-1.85584	-1.99385	0.215024	0	1.53387	-1.24326	0	-0.175544		{'CKB' }	2.09145	0.434276	0.0214249	0.590566	0.303771	0.0369649	0.111165	0.716727	1.27199
	{'HOPX' }	-0.953615	-1.19069	-0.904901	-0.441738	-0.640155	1.0857	-0.617125	-0.756945	-0.0427477		{'HOPX' }	0.905404	0.632832	0.413159	0.173995	0.479131	0.386956	0.706875	-0.054686	0.896183
	{'OLIG1' }	-1.37657	-1.43867	-0.594405	-0.878407	-0.807022	0.324095	-0.00165838	-1.55142	-0.1979		{'OLIG1' }	0.493822	0.675439	0.391982	0.337806	0.405697	-0.513279	0.675335	-0.186777	0.574882
	{'PTPRZ1' }	-0.642579	-0.343111	-0.800906	-0.537045	-0.570843	-2.92298	-0.62682	-1.47712	-0.119478		{'PTPRZ1' }	0.83971	0.816096	0.69304	-0.0197903	0.378316	0.421347	0.886071	0.103761	1.22431
	{'ANXA1' }	1.24817	-0.253821	0.018431	0.36285	0.574505	0.949	-0.00655437	-0.164413	0.257432		{'ANXA1' }	-0.0284827	0.478151	0.0824689	0.10606	-0.210355	-0.487914	0.098528	-0.499788	-0.0828882
	{'S100A10'}	0.867518	-0.0312874	-0.207601	0.572674	0.930489	-0.450311	-0.809348	-0.130027	0.17607		{'S100A10'}	0.293764	0.397016	0.125803	0.471939	-0.243712	-0.306623	0.225738	-0.676551	0.201994
	{'TCF4' }	0.0966174	0.259839	0.164872	0.697748	0.836274	-1.23155	-0.579081	-1.06539	-0.429661		{'TCF4' }	0.705101	0.13515	0.214858	0.072806	-0.498109	0.100653	0.199918	-0.957069	0.083367
	{'IFI16' }	1.82412	0.908226	1.38306	0.724153	1.70442	0.477134	1.32192	-0.156656	-0.601713		{'IFI16' }	1.60279	-0.0108359	-0.752363	-0.0929981	-0.660798	-0.677802	-1.22602	-0.673015	-1.32562
	{'RFX4' }	0.319828	-0.369778	-0.216629	1.1451	0.790398	-0.558084	-0.433953	-2.08121	1.31837		{'RFX4' }	0.656115	0.581153	1.2004	0.382143	0.990281	-0.15524	0.917775	-1.30072	1.65135
	{'OLIG2' }	-1.55111	-1.25185	-0.593962	-0.651064	-0.759587	3.28127	0.125385	-1.2759	-1.04558		{'OLIG2' }	-0.224476	-0.1141	1.34475	0.583912	0.565574	-0.0287519	1.24474	-0.628915	0.338237
	{'ACTA2' }	-0.321038	-1.1309	-0.258345	-0.752009	-0.545323	1.52059	0.0169461	0.0342084	0.724045		{'ACTA2' }	-0.38144	0.155574	0.226313	0.202583	0.130964	2.53693	1.13251	0.27008	1.36649
	{'MBP' }	-0.347601	0.226444	0.29057	0.433831	0.308112	1.63745	0.565794	-1.20908	1.21233		{'MBP' }	0.316821	0.790341	1.15834	0.348305	0.60693	1.73893	1.37441	-0.47488	1.54273
	{'AQP4' }	-0.0106276	0.0912683	0.217674	0.126684	0.0776307	1.79414	0.680604	-0.770257	0.962821		{'AQP4' }	0.580296	1.28373	1.05863	1.15897	0.669131	1.28295	1.05705	0.274874	1.01052
	{'DRAP' }	4.33717	0.701132	0.884048	1.57753	0	0.823921	0.498159	0	1.25417		{'DRAP' }	0.456265	1.3465	1.41057	1.48551	0.303771	0.226144	1.14725	0.716727	1.84389
	{'ERBB3' }	-0.984795	1.56117	1.56297	2.05963	0	1.18207	1.55444	0	0.0572164		{'ERBB3' }	1.02196	0.690332	-0.153856	1.07136	0.303771	-0.119499	-0.198351	0.716727	-0.127225
	{'MEF2C' }	0.941416	0.696004	1.1388	2.26615	2.07512	1.30316	0.543426	1.04217	0.14374		{'MEF2C' }	0.62664	1.37264	1.38236	0.968867	1.45867	1.10796	0.976562	1.48966	0.454593
	{'STEM121'}	2.08495	2.12248	2.05663	2.96286	2.59507	2.51198	1.84654	-1.23893	-1.93312		{'STEM121'}	1.39419	1.81897	2.08907	2.25606	2.47815	2.15168	1.86086	-0.853314	-0.734694

## Sheet: Figure 5-B
Cox regression p-values for RFX, HOPX, and ANXA1 protein, when including different covariates
FULL COHORT
Covariates	RFX4 p value	HOPX p value	ANXA1 p value
Age, Sex	0.00135	0.1830	0.1410
Age, Sex, Subtype	0.00856	0.2506	0.0080
Age, Sex, Subtype, TP53 mutation	0.0176	0.0608	0.0409
Age, Sex, Subtype, PTEN mutation	0.0274	0.0618	0.0620
Age, Sex, Subtype, PIK3CA mutation	0.0617	0.0167	0.0748
Age, Sex, Subtype, CDKN2A loss	0.0149	0.0088	0.0465
Age, Sex, Subtype, EGFR gain	0.0183	0.0291	0.0574
Age, Sex, Subtype, CDK4 gain	0.1381	0.0591	0.0043
SUBSET OF DIFFUSE INVASION CASES (BASED ON HGCC PHENOBANK MOUSE XENOGRAFT PANEL)
	RFX4 p value	HOPX p value	ANXA1 p value
Age, Sex, Subtype	0.0304	0.1520	0.3000
SUBSET OF CONDENSED INVASION CASES (BASED ON HGCC PHENOBANK MOUSE XENOGRAFT PANEL)
	RFX4 p value	HOPX p value	ANXA1 p value
Age, Sex, Subtype	0.8940	0.7352	0.7109
All p values are calculated using the R survival package, using the cluster option to account for
multiple TMA cores per patient.

## Sheet: Figure 5- E
		Patient ID		NH20-1325	NH20-1730	NH21-585	NH21-1395	NH20-2101	NH21-952	NH21-1199	NH20-2509	NH20-669	NH21-117	NH21-1867	NH20-2853	NH21-1823	NH21-1831	Summary
		Core	ANXA1	1	1	0	1	1	1	1	1	0	1	0	1	1/0	1	0.769231
			HOPX	0	1	1	1	0	0	0	1	1	1	0	1	1	0	0.571429
			RFX4	1	0	0	0				1	0	0	0	1/0	1	1/0	0.333333
		Perivascular Invasion	ANXA1	0	1	1	1	0	1	1	1							0.75
			HOPX	0	0	0	0	0	0	0	0							0
		Diffuse Invasion	ANXA1	1	0	0	0				0	0	0		0	0	1	0.2
			HOPX	0	0	1	1				1	2	2		2	2	0	1.1
			RFX4	0	0	0	0				0	0	0	0	0	0	1	0.0909091
			1 indicating positive expression of the gene of interest
			2 indicating extensive expression of the gene of interest
			0 indicating no expression of gene of interest

## Sheet: Figure 6-A.B
Mouse Survival
Cell Line	Days
U3013MG	70
U3013MG	57
U3013MG	71
U3013MG	70
U3013MG	85
U3013MG	71
U3013MG	72
U3013MG	81
U3013MG	70
U3013MG	72
U3013MG	70
U3013MG	87
U3013MG	100
U3013MG	84
U3013MG	91
U3013-SCR	114
U3013-SCR	77
U3013-SCR	88
U3013-SCR	88
U3013-SCR	84
U3013-SCR	84
U3013-SCR	77
U3013-ANXA1KO	75
U3013-ANXA1KO	134
U3013-ANXA1KO	105
U3013-ANXA1KO	119
U3013-ANXA1KO	124
U3013-ANXA1KO	121
U3013-ANXA1KO	141
U3013-ANXA1KO	134
U3013-ANXA1KO	112
U3013-ANXA1KO	134
U3013-ANXA1KO	99
U3013-ANXA1KO	107
U3013-ANXA1KO	107
U3013-ANXA1KO	98
U3013-ANXA1KO	81
U3013-ANXA1KO	100
U3013-ANXA1KO	74
U3013-ANXA1KO	98
U3013-ANXA1KO	111
U3013-ANXA1KO	140
U3013-ANXA1KO	44
U3013-ANXA1KO	37
U3013-ANXA1KO	89
U3180MG	75
U3180MG	114
U3180MG	131
U3180MG	126
U3180MG	126
U3180MG	125
U3180MG	113
U3180MG	75
U3180MG	117
U3180MG	131
U3180MG	131
U3180MG	63
U3180MG	127
U3180MG	91
U3180MG	112
U3180-SCR	107
U3180-SCR	279
U3180-SCR	126
U3180-SCR	128
U3180-SCR	137
U3180-SCR	130
U3180-SCR	142
U3180-SCR	128
U3180-SCR	107
U3180-SCR	107
U3180-RFX4KO	72
U3180-RFX4KO	177
U3180-RFX4KO	259
U3180-RFX4KO	163
U3180-RFX4KO	217
U3180-RFX4KO	163
U3180-RFX4KO	198
U3180-RFX4KO	280
U3180-RFX4KO	100
U3180-RFX4KO	280
U3180-HOPXKO	148
U3180-HOPXKO	88
U3180-HOPXKO	172
U3180-HOPXKO	172
U3180-HOPXKO	179
U3180-HOPXKO	172
U3180-HOPXKO	248
U3180-HOPXKO	170
U3180-HOPXKO	207
U3180-HOPXKO	178

## Sheet: Figure 6- C
6C
	log relative change in tumor cells by anatomical context
	sparse density	sparse, elongated	perivascular	corpus callosum	high density	dense bundle	medium density
{'U3013MG' }	-0.377469	-0.291639	0.0239271	0.191952	0.345066	0.565678	0.552535
{'U3013MG-ANXA1null'}	0.158366	-0.215666	-0.390232	0.0188164	-0.0488595	0.0679944	0.106922
{'U3180MG-RFX4null' }	-0.0502219	0.0723231	0.00165744	0.115559	0.114805	-0.0232891	-0.087984
{'U3180MG' }	0.0134067	0.169148	0.0666751	-0.0674934	-0.0308678	-0.215402	-0.184551
{'U3180MG-HOPXnull' }	0.0969213	0.128596	0.198567	-0.196694	-0.305945	-0.365802	-0.362958

## Sheet: Figure 6I,J,K
			Anatomical context
			1	2	3	4	5	6	7
	cell line / genotype	mouse individual	tumor, high density	tumor intermediate density	tumor, other	tumor, circular condensate	tumor near blood vessel	endothelium	tumor, elongated cells with low density
	U3013MG-ANXA1null	1	-13.4683339387913	-7.22293955750869	-3.7549972167589	-7.92748863545638	-5.82156884841434	-5.27071394809235	-6.36560355659384
	U3013MG-ANXA1null	2	-12.379311605494	-8.78686628388457	-3.25108540553178	-8.3148921022629	-4.82716993122319	-5.06054989221618	-5.56206717577309
	U3013MG-ANXA1null	3	-16.6096404744368	-8.11715085210971	-4.59130252954494	-7.99804721550954	-7.82885497118329	-7.01005753231204	-6.87360313134443
	U3013MG-ANXA1null	4	-13.6304457011677	-7.36735070293434	-3.4519719148333	-7.42979301654826	-6.35915912363797	-6.00089978699799	-5.84967328402441
	U3013MG	5	-10.1453992956949	-8.69558882756729	-6.64882550150739	-7.5733040756521	-6.07386853757765	-5.72810903401927	-9.29802562692777
	U3013MG	6	-10.9238585826469	-8.1141795748254	-5.86412209273759	-6.94255444815845	-6.26866006957663	-6.55941482425132	-9.34795398719557
	U3013MG	7	-16.6096404744368	-6.66077599250658	-3.46543586410195	-7.61228733096628	-4.6701948753111	-4.46864568071331	-6.65338545797055
	U3013MG	8	-16.6096404744368	-7.1909298516961	-3.88684385065877	-6.46550090092222	-4.78947099286634	-4.3577134724002	-6.92414503391347
	U3013MG	9	-6.43778588365173	-5.24563511805753	-4.57632526974565	-7.36294877267501	-6.05906496412865	-3.19947338347771	-9.01321025843155
	U3013MG	10	-6.23784809299957	-4.79759748887154	-4.72049030064044	-7.00952834648119	-5.72573089206881	-5.08154070935007	-8.12785932579033
	U3013MG	11	-6.89186236373927	-5.83162730820276	-6.15617260441962	-6.24135097880804	-6.1706741647625	-7.19065612243605	-9.60217988142153
	U3013MG	12	-9.41754657076319	-7.08727092914556	-7.66338134907765	-6.50348422529505	-7.91364192375133	-5.467245908796	-11.8202139744644
	U3180MG	13	-11.8281824740187	-7.41725262121996	-4.18928330759299	-8.53508448143083	-6.05711168761566	-5.45146733634387	-6.40194116619408
	U3180MG	14	-10.6451271612947	-8.17222280028288	-4.61377734443156	-8.33181458753307	-6.74637331012	-5.86988712160454	-6.61622307639718
	U3180MG-HOPXnull	15	-16.6096404744368	-10.4383657720238	-4.21105277052421	-7.77350159444383	-5.85958157119851	-4.64628943713471	-6.03545164651586
	U3180MG-HOPXnull	16	-16.3081929491844	-11.134991694633	-4.30728754269095	-7.71290333298041	-5.92888550446959	-4.53608215590387	-6.0088138314746
	U3180MG-HOPXnull	17	-14.982115335701	-9.03724637337162	-3.52826633426731	-7.85219320359343	-5.45937004275094	-5.17408485131788	-5.64902951214013
	U3180MG-RFX4null	18	-15.5655024692437	-11.5119068819555	-4.42335558237198	-8.47916754298172	-7.01326529025918	-5.83962408072796	-5.71540769023597
	U3180MG-RFX4null	19	-13.0995945372679	-7.72794468007887	-4.19361527796427	-7.72679535400424	-6.1821234493947	-5.25250488629256	-6.51821390066886
	U3180MG-RFX4null	20	-13.3086275233952	-9.97865628951496	-4.3583084009223	-8.49415782004413	-6.2046853921935	-4.83199417988741	-6.3487940024271
	U3180MG-RFX4null	21	-16.6096404744368	-8.1268146745367	-4.27602528038374	-8.54665804336181	-4.15373462575884	-2.60396475888824	-7.26686061747639
	U3180MG-RFX4null	22	-15.5912878102094	-10.2234192787409	-4.31460533079682	-8.22830397995653	-6.57193718566036	-4.82470777826219	-6.13797438740668
	U3180MG	23	-11.9223349160012	-8.14481772931953	-4.31527112694545	-7.91832762980561	-6.04923625816013	-5.00358173247341	-6.36265065133059
	U3180MG	24	-12.2663003399789	-7.88369246098475	-4.86395457745454	-7.58353803959177	-6.61260724276183	-4.58952237084043	-7.35319277582381
	U3180MG	25	-9.87444668901853	-7.67951533008922	-4.54146772575348	-7.52088645985126	-5.19389051534405	-5.28351344701941	-6.40458881919274
	U3180MG	26	-11.5154312005441	-7.23910989855629	-4.55549588327644	-8.40092122632443	-6.04024142369225	-5.45122538411091	-7.27815857314778
	U3180MG	27	-9.45066595471572	-6.89176621827684	-4.7646648204258	-8.48026213090219	-6.36301974007966	-4.96385683284756	-7.37415195492095
	U3180MG	28	-6.21621282632824	-4.88699691547251	-2.88464451257466	-6.61775874275714	-7.99804478687266	-6.04210600561151	-5.49598543167584
			numbers are:
			log2 (anatomical context area/brain section area + 0.00001)

[truncated: 14 more sheets: Figure 6L, Figure 6M, Figure 7A,B,C, Figure 7D,E,F, Figure 7G,H,I, Supplementary Figure 3, Supplementary Figure 4, Supplementary Figure 8, Supplementary Figure 9, Supp Figure 10, Supp Figure 11, Supp Figure 12, Supp Figure 13, Supp Figure 15]
